# Supplementary material for: Enantioconvergent Cobalt‐Catalyzed Hydroalkylation for the Construction of Fluoro, Chloro, and Trifluoromethyl Stereogenic Centers
Source: Angew Chem Int Ed Engl. 2025 Jun 18;64(32):e202508637. doi: 10.1002/anie.202508637 (PMC12322659; doi:10.1002/anie.202508637)
Supplement: Supplementary file 2 — Supporting Information [file ANIE-64-e202508637-s002.zip]

Archive with 3 entries (3 files):
- 18.cif
- 3ac.cif
- 5ai.cif
