# Supplementary material for: Enantioconvergent Cobalt‐Catalyzed Hydroalkylation for the Construction of Fluoro, Chloro, and Trifluoromethyl Stereogenic Centers
Source: Angew Chem Int Ed Engl. 2025 Jun 18;64(32):e202508637. doi: 10.1002/anie.202508637 (PMC12322659; doi:10.1002/anie.202508637)
Supplement: Supplementary file 2 — Supporting Information [file ANIE-64-e202508637-s002.zip › 18.cif]

data_ud-1223c
_audit_creation_date               2025-04-02
_audit_creation_method
;
Olex2 1.5
(compiled 2025.03.04 svn.red2d20d0 for OlexSys, GUI svn.r7188)
;
_shelx_SHELXL_version_number       '2019/3'
_audit_author_name                 'Farzaneh Fadaei Tirani'
_audit_contact_author              'Farzaneh Fadaei Tirani'
_audit_contact_author_address
;
   Dr. Farzaneh Fadaei Tirani
   EPFL SB ISIC-GE 
   BCH 2111 (Batochime UNIL)
   Av. F.-A. Forel 2 
   CH-1015 Lausanne
   Suisse
;
_audit_contact_author_email        farzaneh.fadaeitirani@epfl.ch
_audit_contact_author_phone        '+41 21 693 9840'
_publ_contact_author_id_orcid      https://orcid.org/0000-0002-7515-7593

# start Validation Reply Form
_vrf_THETM01_ud-1223c
;
PROBLEM: The value of sine(theta_max)/wavelength is less than 0.550
RESPONSE: The resolution reported is the best which could be achieved,
          even though the crystal data were collected up to 0.83 
		  Angstrom resolution, the crystal (the largest available)
		  still diffracted quite weakly at high angles.
		  However, it represents the best possible data after
		  multiple recrystallization attempts.
;
_vrf_PLAT090_ud-1223c
;
PROBLEM: Poor Data / Parameter Ratio (Zmax > 18) ........       4.95 Note  
RESPONSE: The poor ratio is due to the poor crystal quality and also 
          the presence of disorder in the whole molecule. Otherwise,
		  the data was collected for a chiral structure and 
		  thus Friedel's law does not hold.
		  However, it represents the best possible data after
		  multiple recrystallization attempts.
;
_vrf_PLAT341_ud-1223c
;
PROBLEM: Low Bond Precision on  C-C Bonds ...............    0.02927 Ang.  
RESPONSE: The data-quality is too low due to the extremely weak diffraction 
          of this crystal. The RIGU and SIMU restraints have been applied 
		  to all the atoms.
		  However, it represents the best possible data after
		  multiple recrystallization attempts.
;
_vrf_PLAT411_ud-1223c
;
PROBLEM: Short Inter H...H Contact  H25      ..H26      .       1.96 Ang.  
RESPONSE: The data-quality is too low due to the extremely weak diffraction 
          of this crystal. The RIGU and SIMU restraints have been applied 
		  to all the atoms. So, this alert could be due the disordered
		  moieties in the structure.
		  However, it represents the best possible data after
		  multiple recrystallization attempts.
;
# end Validation Reply Form

_publ_section_references
;
CrysAlisPro Software System, Rigaku Oxford Diffraction, (2025).
Sheldrick, G.M., ShelXT-Integrated space-group and
 crystal-structure determination, Acta Cryst., (2015), A71, 3-8.
Sheldrick, G.M., Crystal structure refinement with ShelXL,
 Acta Cryst., (2015), C71, 3-8.
O.V. Dolomanov, L.J. Bourhis, R.J. Gildea, J.A.K. Howard, H. Puschmann,
 Olex2: A complete structure solution, refinement and analysis program,
 J. Appl. Cryst., (2009), 42, 339-341.
;
_chemical_name_common              ?
_chemical_name_systematic          ?
_chemical_formula_moiety           'C35 H28 Br2 Co F6 N2 O2'
_chemical_formula_sum              'C35 H28 Br2 Co F6 N2 O2'
_chemical_formula_weight           841.34
_chemical_absolute_configuration   rmad
_chemical_melting_point            ?
_chemical_oxdiff_formula           'C35 H28 Br2 Co F6 N2 O2'
_chemical_oxdiff_usercomment       ?
loop_
  _atom_type_symbol
  _atom_type_description
  _atom_type_scat_dispersion_real
  _atom_type_scat_dispersion_imag
  _atom_type_scat_source
 'C' 'C' 0.0181 0.0091 'International Tables Vol C Tables 4.2.6.8 and 6.1.1.4'
 'H' 'H' 0.0000 0.0000 'International Tables Vol C Tables 4.2.6.8 and 6.1.1.4'
 'Br' 'Br' -0.6763 1.2805
 'International Tables Vol C Tables 4.2.6.8 and 6.1.1.4'
 'Co' 'Co' -2.3653 3.6143
 'International Tables Vol C Tables 4.2.6.8 and 6.1.1.4'
 'F' 'F' 0.0727 0.0534 'International Tables Vol C Tables 4.2.6.8 and 6.1.1.4'
 'N' 'N' 0.0311 0.0180 'International Tables Vol C Tables 4.2.6.8 and 6.1.1.4'
 'O' 'O' 0.0492 0.0322 'International Tables Vol C Tables 4.2.6.8 and 6.1.1.4'

_shelx_space_group_comment
;
The symmetry employed for this shelxl refinement is uniquely defined
by the following loop, which should always be used as a source of
symmetry information in preference to the above space-group names.
They are only intended as comments.
;
_space_group_crystal_system        'monoclinic'
_space_group_IT_number             5
_space_group_name_H-M_alt          'I 1 2 1'
_space_group_name_Hall             'I 2y'
loop_
  _space_group_symop_operation_xyz
 'x, y, z'
 '-x, y, -z'
 'x+1/2, y+1/2, z+1/2'
 '-x+1/2, y+1/2, -z+1/2'

_cell_length_a                     16.0353(4)
_cell_length_b                     14.0547(4)
_cell_length_c                     22.7546(6)
_cell_angle_alpha                  90
_cell_angle_beta                   97.484(3)
_cell_angle_gamma                  90
_cell_volume                       5084.6(2)
_cell_formula_units_Z              6
_cell_measurement_reflns_used      5159
_cell_measurement_temperature      139.99(10)
_cell_measurement_theta_max        49.7740
_cell_measurement_theta_min        3.1820
_shelx_estimated_absorpt_T_max     0.957
_shelx_estimated_absorpt_T_min     0.298
_exptl_absorpt_coefficient_mu      7.329
_exptl_absorpt_correction_T_max    1.000
_exptl_absorpt_correction_T_min    0.391
_exptl_absorpt_correction_type     Gaussian
_exptl_absorpt_process_details
;
CrysAlisPro 1.171.44.93a (Rigaku Oxford Diffraction, 2025)
Numerical absorption correction based on Gaussian integration over
a multifaceted crystal model.
Empirical absorption correction using spherical harmonics
as implemented in SCALE3 ABSPACK scaling algorithm
;
_exptl_absorpt_special_details     ?
_exptl_crystal_colour              'clear light blue'
_exptl_crystal_density_diffrn      1.649
_exptl_crystal_density_meas        ?
_exptl_crystal_density_method      ?
_exptl_crystal_description         needle
_exptl_crystal_F_000               2514
loop_
  _exptl_crystal_face_index_h
  _exptl_crystal_face_index_k
  _exptl_crystal_face_index_l
  _exptl_crystal_face_perp_dist
 0 -1 0 0.1222
 0 1 0 0.0956
 0 0 1 0.0056
 0 0 -1 0.0056
 -1 0 0 0.0040
 1 0 0 0.0040
 -8 0 -8 0.0030
 8 0 8 0.0030

_exptl_crystal_size_max            0.218
_exptl_crystal_size_mid            0.015
_exptl_crystal_size_min            0.006
loop_
  _exptl_oxdiff_crystal_face_indexfrac_h
  _exptl_oxdiff_crystal_face_indexfrac_k
  _exptl_oxdiff_crystal_face_indexfrac_l
  _exptl_oxdiff_crystal_face_x
  _exptl_oxdiff_crystal_face_y
  _exptl_oxdiff_crystal_face_z
 0.0000 -1.0000 0.0000 0.0078 0.0164 0.1082
 -0.0000 1.0000 -0.0000 -0.0078 -0.0164 -0.1082
 0.0000 -0.0000 1.0000 -0.0223 0.0640 -0.0081
 -0.0000 0.0000 -1.0000 0.0223 -0.0640 0.0081
 -1.0000 0.0000 -0.0000 -0.0864 -0.0419 0.0126
 1.0000 -0.0000 0.0000 0.0864 0.0419 -0.0126
 -8.0000 0.0000 -8.0000 -0.5129 -0.8474 0.1657
 8.0000 -0.0000 8.0000 0.5129 0.8474 -0.1657

_exptl_transmission_factor_max     ?
_exptl_transmission_factor_min     ?
_diffrn_reflns_av_R_equivalents    0.0432
_diffrn_reflns_av_unetI/netI       0.0699
_diffrn_reflns_Laue_measured_fraction_full  0.978
_diffrn_reflns_Laue_measured_fraction_max  0.978
_diffrn_reflns_limit_h_max         16
_diffrn_reflns_limit_h_min         -16
_diffrn_reflns_limit_k_max         13
_diffrn_reflns_limit_k_min         -9
_diffrn_reflns_limit_l_max         22
_diffrn_reflns_limit_l_min         -18
_diffrn_reflns_number              13743
_diffrn_reflns_point_group_measured_fraction_full  0.775
_diffrn_reflns_point_group_measured_fraction_max  0.775
_diffrn_reflns_theta_full          51.421
_diffrn_reflns_theta_max           51.421
_diffrn_reflns_theta_min           3.185
_diffrn_ambient_environment        N~2~
_diffrn_ambient_temperature        139.99(10)
_diffrn_detector                   'Hybrid Pixel Array Detector'
_diffrn_detector_area_resol_mean   10.0000
_diffrn_detector_type              'HyPix-Arc 150'
_diffrn_measured_fraction_theta_full  0.978
_diffrn_measured_fraction_theta_max  0.978
_diffrn_measurement_details
;
List of Runs (angles in degrees, time in seconds):

  # Type    Start    End  Width  t~exp~   \w     \q     \k     \f   Frames
--------------------------------------------------------------------------
  1  \w    -14.00  11.00   0.50    4.00    --   29.66 -12.00 158.00   50
  2  \w      5.00  37.00   0.50    4.00    --   29.66  12.00 -29.00   64
  3  \w    -11.00  14.00   0.50    4.00    --   30.82 -12.00 158.00   50
  4  \w     38.00  66.00   0.50    4.00    --   30.82  12.00 -29.00   56
  5  \w    -74.00  -1.00   0.50    4.00    --  -31.33 -12.00 158.00  146
  6  \w     -9.00  18.00   0.50    4.00    --   -2.00 101.00  -7.90   54
  7  \w     -9.00  21.00   0.50    4.00    --   -2.00 100.00  97.32   60
  8  \w    -14.00  25.00   0.50    4.00    --  -10.00  98.00 124.25   78
  9  \w     17.00  42.00   0.50    4.00    --   22.00  90.00  93.28   50
 10  \w     17.00  42.00   0.50    4.00    --   22.00  90.00  14.34   50
 11  \w     -9.00  19.00   0.50    4.00    --   29.66 -19.00  90.00   56
 12  \w    -61.00 -33.00   0.50    4.00    --  -30.00 140.00  80.29   56
 13  \w     39.00  67.00   0.50    4.00    --   30.24  71.00-111.74   56
 14  \w     40.00  67.00   0.50    4.00    --   30.24  70.00 -87.64   54
 15  \w     41.00  73.00   0.50    4.00    --   30.24  55.00  49.93   64
 16  \w     34.00  64.00   0.50    4.00    --   30.24  76.00 153.25   60
 17  \w     48.00  73.00   0.50    4.00    --   30.24  50.00  87.04   50
 18  \w     37.00  62.00   0.50    4.00    --   30.24  71.00  53.14   50
 19  \w     38.00  63.00   0.50    4.00    --   30.24  69.00  68.84   50
 20  \w     40.00  66.00   0.50    4.00    --   30.24  73.00 -58.35   52
 21  \w     34.00  59.00   0.50    4.00    --   30.24  76.00 112.88   50
 22  \w     40.00  65.00   0.50    4.00    --   30.24  57.00 126.88   50
 23  \w     43.00  68.00   0.50    4.00    --   30.24  66.00  93.10   50
 24  \w     38.00  63.00   0.50    4.00    --   30.24  73.00 121.26   50
 25  \w    -15.00  10.00   0.50    4.00    --  -31.33  19.00 150.00   50
 26  \w    -12.00  15.00   0.50    4.00    --  -31.33  19.00-180.00   54
 27  \w    -15.00  11.00   0.50    4.00    --  -31.33  19.00-150.00   52
;
_diffrn_measurement_device         'four-circle diffractometer'
_diffrn_measurement_device_type    'XtaLAB Synergy R, DW system, HyPix-Arc 150'
_diffrn_measurement_method         '\w scans'
_diffrn_orient_matrix_type        
 'CrysAlisPro convention (1999,Acta A55,543-557)'
_diffrn_orient_matrix_UB_11        0.0864031000
_diffrn_orient_matrix_UB_12        -0.0078291000
_diffrn_orient_matrix_UB_13        -0.0222958000
_diffrn_orient_matrix_UB_21        0.0419247000
_diffrn_orient_matrix_UB_22        -0.0163768000
_diffrn_orient_matrix_UB_23        0.0640058000
_diffrn_orient_matrix_UB_31        -0.0126410000
_diffrn_orient_matrix_UB_32        -0.1081772000
_diffrn_orient_matrix_UB_33        -0.0080696000
_diffrn_oxdiff_digest_od_ed
;

;
_diffrn_radiation_monochromator    mirror
_diffrn_radiation_probe            x-ray
_diffrn_radiation_type             'Cu K\a'
_diffrn_radiation_wavelength       1.54184
_diffrn_source                     'Rotating-anode X-ray tube'
_diffrn_source_type                'Rigaku (Cu) X-ray Source'
_reflns_Friedel_coverage           0.505
_reflns_Friedel_fraction_full      0.549
_reflns_Friedel_fraction_max       0.549
_reflns_number_gt                  3241
_reflns_number_total               4304
_reflns_special_details
;
 Reflections were merged by SHELXL according to the crystal
 class for the calculation of statistics and refinement.
 
 _reflns_Friedel_fraction is defined as the number of unique
 Friedel pairs measured divided by the number that would be
 possible theoretically, ignoring centric projections and
 systematic absences.
;
_reflns_threshold_expression       'I > 2\s(I)'
_computing_cell_refinement         'CrysAlisPro 1.171.44.93a (Rigaku OD, 2025)'
_computing_data_collection        
 'CrysAlisPro system (CCD 44.93a 64-bit (release 10-02-2025))'
_computing_data_reduction          'CrysAlisPro 1.171.44.93a (Rigaku OD, 2025)'
_computing_molecular_graphics      'Olex2 1.5 (Dolomanov et al., 2009)'
_computing_publication_material    'Olex2 1.5 (Dolomanov et al., 2009)'
_computing_structure_refinement    'ShelXL 2019/3 (Sheldrick, 2015)'
_computing_structure_solution      'ShelXT 2018/2 (Sheldrick, 2015)'
_refine_diff_density_max           1.220
_refine_diff_density_min           -1.264
_refine_diff_density_rms           0.129
_refine_ls_abs_structure_details
;
 Flack x determined using 905 quotients [(I+)-(I-)]/[(I+)+(I-)]
 (Parsons, Flack and Wagner, Acta Cryst. B69 (2013) 249-259).
;
_refine_ls_abs_structure_Flack     -0.018(5)
_refine_ls_extinction_coef         .
_refine_ls_extinction_method       none
_refine_ls_goodness_of_fit_ref     1.038
_refine_ls_hydrogen_treatment      constr
_refine_ls_matrix_type             full
_refine_ls_number_parameters       578
_refine_ls_number_reflns           4304
_refine_ls_number_restraints       1055
_refine_ls_R_factor_all            0.1094
_refine_ls_R_factor_gt             0.0816
_refine_ls_restrained_S_all        0.972
_refine_ls_shift/su_max            0.000
_refine_ls_shift/su_mean           0.000
_refine_ls_structure_factor_coef   Fsqd
_refine_ls_weighting_details      
 'w=1/[\s^2^(Fo^2^)+(0.1259P)^2^+72.5209P] where P=(Fo^2^+2Fc^2^)/3'
_refine_ls_weighting_scheme        calc
_refine_ls_wR_factor_gt            0.1995
_refine_ls_wR_factor_ref           0.2199
_refine_special_details            ?
_olex2_refinement_description
;
1. Fixed Uiso
 At 1.2 times of:
  All C(H) groups, All C(H,H) groups
2. Uiso/Uaniso restraints and constraints
All non-hydrogen atoms have similar U: within 2A with sigma of 0.005 and sigma
for terminal atoms of 0.01 within 2A
3. Rigid body (RIGU) restrains
 All non-hydrogen atoms
 with sigma for 1-2 distances of 0.004 and sigma for 1-3 distances of 0.004
4.a Ternary CH refined with riding coordinates:
 C1(H1), C7(H7), C38(H38)
4.b Secondary CH2 refined with riding coordinates:
 C2(H2A,H2B), C6(H6A,H6B), C14(H14A,H14B), C22(H22A,H22B), C37(H37A,H37B),
 C40(H40A,H40B)
4.c Aromatic/amide H refined with riding coordinates:
 C9(H9), C10(H10), C11(H11), C12(H12), C13(H13), C20(H20), C19(H19), C17(H17),
 C16(H16), C28(H28), C24(H24), C25(H25), C26(H26), C31(H31), C32(H32), C33(H33),
  C34(H34), C35(H35), C46(H46), C45(H45), C43(H43), C42(H42), C51(H51),
 C50(H50), C49(H49), C53(H53), C52(H52)
4.d Fitted hexagon refined as free rotating group:
 C8(C9,C10,C11,C12,C13), C15(C20,C19,C18,C17,C16), C27(C28,C24,C23,C25,C26),
 C30(C31,C32,C33,C34,C35), C41(C46,C45,C44,C43,C42), C51(C50,C49,C48,C53,C52)
;
_atom_sites_solution_hydrogens     geom
_atom_sites_solution_primary       dual
_atom_sites_solution_secondary     difmap
loop_
  _atom_site_label
  _atom_site_type_symbol
  _atom_site_fract_x
  _atom_site_fract_y
  _atom_site_fract_z
  _atom_site_U_iso_or_equiv
  _atom_site_adp_type
  _atom_site_occupancy
  _atom_site_site_symmetry_order
  _atom_site_calc_flag
  _atom_site_refinement_flags_posn
  _atom_site_refinement_flags_adp
  _atom_site_refinement_flags_occupancy
  _atom_site_disorder_assembly
  _atom_site_disorder_group
 Br1 Br 0.18012(19) 1.1885(2) 0.30113(13) 0.0634(9) Uani 1 1 d . . . . .
 Br2 Br 0.33242(18) 1.0128(2) 0.22252(13) 0.0636(9) Uani 1 1 d . . . . .
 Co1 Co 0.2510(2) 1.0408(3) 0.30015(15) 0.0435(10) Uani 1 1 d . U . . .
 F1 F -0.1620(9) 1.1330(14) 0.3350(8) 0.089(4) Uani 1 1 d . U . . .
 F2 F -0.2176(10) 0.9918(13) 0.3293(7) 0.091(4) Uani 1 1 d . U . . .
 F3 F -0.2096(10) 1.0687(14) 0.4087(7) 0.095(4) Uani 1 1 d . U . . .
 F4 F 0.6108(12) 0.8966(18) 0.3046(10) 0.130(5) Uani 1 1 d . U . . .
 F5 F 0.6054(12) 0.7538(17) 0.2886(9) 0.118(5) Uani 1 1 d . U . . .
 F6 F 0.6656(12) 0.8067(19) 0.3699(10) 0.136(6) Uani 1 1 d . U . . .
 O1 O 0.1569(10) 0.7777(13) 0.3393(7) 0.060(3) Uani 1 1 d . U . . .
 O2 O 0.2979(12) 0.9859(16) 0.4810(8) 0.081(3) Uani 1 1 d . U . . .
 N1 N 0.1918(12) 0.9162(16) 0.3041(9) 0.050(2) Uani 1 1 d . U . . .
 N2 N 0.2968(13) 1.0340(19) 0.3866(9) 0.072(3) Uani 1 1 d . U . . .
 C1 C 0.1473(15) 0.867(2) 0.2492(11) 0.056(3) Uani 1 1 d . U . . .
 H1 H 0.187117 0.858787 0.219235 0.067 Uiso 1 1 calc R U . . .
 C2 C 0.1321(16) 0.769(2) 0.2789(11) 0.059(3) Uani 1 1 d . U . . .
 H2A H 0.071867 0.751377 0.271202 0.071 Uiso 1 1 calc R U . . .
 H2B H 0.165311 0.718424 0.262263 0.071 Uiso 1 1 calc R U . . .
 C3 C 0.1914(15) 0.861(2) 0.3477(12) 0.057(3) Uani 1 1 d . U . . .
 C4 C 0.2280(17) 0.877(2) 0.4118(12) 0.068(3) Uani 1 1 d . U . . .
 C5 C 0.2743(18) 0.972(2) 0.4219(13) 0.073(3) Uani 1 1 d . U . . .
 C6 C 0.3475(18) 1.069(2) 0.4846(12) 0.081(4) Uani 1 1 d . U . . .
 H6A H 0.406989 1.053617 0.498584 0.098 Uiso 1 1 calc R U . . .
 H6B H 0.327277 1.114962 0.512643 0.098 Uiso 1 1 calc R U . . .
 C7 C 0.3388(18) 1.112(2) 0.4212(12) 0.079(3) Uani 1 1 d . U . . .
 H7 H 0.298858 1.166794 0.419608 0.094 Uiso 1 1 calc R U . . .
 C8 C 0.0737(8) 0.9238(12) 0.2234(7) 0.061(3) Uani 1 1 d G U . . .
 C9 C 0.0778(8) 0.9717(13) 0.1704(7) 0.065(4) Uani 1 1 d G U . . .
 H9 H 0.127828 0.969379 0.152207 0.078 Uiso 1 1 calc R U . . .
 C10 C 0.0088(10) 1.0230(13) 0.1440(6) 0.070(4) Uani 1 1 d G U . . .
 H10 H 0.011603 1.055726 0.107832 0.084 Uiso 1 1 calc R U . . .
 C11 C -0.0644(8) 1.0264(13) 0.1707(7) 0.069(4) Uani 1 1 d G U . . .
 H11 H -0.111607 1.061465 0.152663 0.083 Uiso 1 1 calc R U . . .
 C12 C -0.0686(8) 0.9785(14) 0.2237(7) 0.068(4) Uani 1 1 d G U . . .
 H12 H -0.118593 0.980857 0.241869 0.081 Uiso 1 1 calc R U . . .
 C13 C 0.0005(10) 0.9272(12) 0.2500(6) 0.064(4) Uani 1 1 d G U . . .
 H13 H -0.002368 0.894510 0.286245 0.077 Uiso 1 1 calc R U . . .
 C14 C 0.1519(15) 0.871(2) 0.4499(12) 0.067(3) Uani 1 1 d . U . . .
 H14A H 0.138978 0.803088 0.455598 0.080 Uiso 1 1 calc R U . . .
 H14B H 0.170749 0.898323 0.489493 0.080 Uiso 1 1 calc R U . . .
 C15 C 0.0692(8) 0.9220(13) 0.4240(7) 0.064(3) Uani 1 1 d G U . . .
 C20 C -0.0047(10) 0.8700(11) 0.4235(7) 0.064(4) Uani 1 1 d G U . . .
 H20 H -0.002574 0.806178 0.437404 0.077 Uiso 1 1 calc R U . . .
 C19 C -0.0816(8) 0.9113(13) 0.4025(7) 0.066(4) Uani 1 1 d G U . . .
 H19 H -0.132034 0.875734 0.402125 0.079 Uiso 1 1 calc R U . . .
 C18 C -0.0846(8) 1.0046(13) 0.3821(7) 0.068(3) Uani 1 1 d G U . . .
 C17 C -0.0108(10) 1.0566(11) 0.3827(7) 0.066(3) Uani 1 1 d G U . . .
 H17 H -0.012908 1.120373 0.368729 0.079 Uiso 1 1 calc R U . . .
 C16 C 0.0661(8) 1.0153(13) 0.4036(7) 0.064(3) Uani 1 1 d G U . . .
 H16 H 0.116554 1.050819 0.404007 0.077 Uiso 1 1 calc R U . . .
 C21 C -0.1671(18) 1.052(3) 0.3648(14) 0.076(3) Uani 1 1 d . U . . .
 C22 C 0.2893(17) 0.800(2) 0.4348(13) 0.078(3) Uani 1 1 d . U . . .
 H22A H 0.304121 0.807652 0.478099 0.094 Uiso 1 1 calc R U . . .
 H22B H 0.261134 0.737051 0.428009 0.094 Uiso 1 1 calc R U . . .
 C27 C 0.5194(10) 0.8102(19) 0.3583(10) 0.105(4) Uani 1 1 d G U . . .
 C28 C 0.4494(13) 0.7683(18) 0.3260(8) 0.100(4) Uani 1 1 d G U . . .
 H28 H 0.452871 0.743674 0.287547 0.120 Uiso 1 1 calc R U . . .
 C24 C 0.3742(11) 0.7625(17) 0.3501(9) 0.096(4) Uani 1 1 d G U . . .
 H24 H 0.326283 0.733910 0.328044 0.115 Uiso 1 1 calc R U . . .
 C23 C 0.3690(10) 0.7986(18) 0.4064(9) 0.091(4) Uani 1 1 d G U . . .
 C25 C 0.4391(13) 0.8404(19) 0.4386(8) 0.103(4) Uani 1 1 d G U . . .
 H25 H 0.435618 0.865054 0.477106 0.123 Uiso 1 1 calc R U . . .
 C26 C 0.5143(11) 0.8462(19) 0.4146(9) 0.107(4) Uani 1 1 d G U . . .
 H26 H 0.562207 0.874819 0.436610 0.129 Uiso 1 1 calc R U . . .
 C29 C 0.598(2) 0.811(4) 0.3353(19) 0.115(4) Uani 1 1 d . U . . .
 C30 C 0.4197(9) 1.1466(15) 0.4004(9) 0.082(4) Uani 1 1 d G U . . .
 C31 C 0.4500(12) 1.2364(14) 0.4176(8) 0.086(4) Uani 1 1 d G U . . .
 H31 H 0.418298 1.276833 0.439681 0.103 Uiso 1 1 calc R U . . .
 C32 C 0.5268(12) 1.2670(12) 0.4024(9) 0.087(4) Uani 1 1 d G U . . .
 H32 H 0.547590 1.328330 0.414093 0.105 Uiso 1 1 calc R U . . .
 C33 C 0.5733(10) 1.2078(16) 0.3700(9) 0.087(4) Uani 1 1 d G U . . .
 H33 H 0.625773 1.228703 0.359589 0.105 Uiso 1 1 calc R U . . .
 C34 C 0.5429(11) 1.1180(15) 0.3528(8) 0.088(4) Uani 1 1 d G U . . .
 H34 H 0.574666 1.077578 0.330672 0.105 Uiso 1 1 calc R U . . .
 C35 C 0.4661(12) 1.0874(12) 0.3680(9) 0.086(4) Uani 1 1 d G U . . .
 H35 H 0.445374 1.026080 0.356259 0.103 Uiso 1 1 calc R U . . .
 Br3 Br 0.8759(2) 0.6324(3) 0.4997(2) 0.1196(18) Uani 1 1 d . . . . .
 Co2 Co 1.000000 0.5456(4) 0.500000 0.0508(15) Uani 1 2 d S TU P . .
 F7 F 0.6718(9) 0.5597(13) 0.5595(7) 0.082(4) Uani 1 1 d . U . . .
 F8 F 0.5802(10) 0.4752(14) 0.5099(8) 0.100(5) Uani 1 1 d . U . . .
 F9 F 0.6532(10) 0.5733(13) 0.4663(8) 0.090(4) Uani 1 1 d . U . . .
 O3 O 0.9927(11) 0.3019(14) 0.3943(8) 0.068(3) Uani 1 1 d . U . . .
 N3 N 0.9960(13) 0.4478(17) 0.4379(10) 0.062(3) Uani 1 1 d . U . . .
 C36 C 0.9965(16) 0.358(2) 0.4441(13) 0.063(3) Uani 1 1 d . U . . .
 C37 C 0.9938(19) 0.369(2) 0.3480(13) 0.073(3) Uani 1 1 d . U . . .
 H37A H 0.940742 0.364553 0.320597 0.088 Uiso 1 1 calc R U . . .
 H37B H 1.040804 0.354372 0.325325 0.088 Uiso 1 1 calc R U . . .
 C38 C 1.0039(19) 0.470(2) 0.3711(13) 0.073(3) Uani 1 1 d . U . . .
 H38 H 1.061319 0.494902 0.367030 0.087 Uiso 1 1 calc R U . . .
 C39 C 1.000000 0.295(3) 0.500000 0.062(3) Uani 1 2 d S TU P . .
 C40 C 0.9200(15) 0.236(2) 0.4968(12) 0.062(3) Uani 1 1 d . U . . .
 H40A H 0.912881 0.200270 0.459135 0.075 Uiso 1 1 calc R U . . .
 H40B H 0.926404 0.189593 0.529652 0.075 Uiso 1 1 calc R U . . .
 C41 C 0.8412(9) 0.2943(12) 0.5005(8) 0.064(3) Uani 1 1 d G U . . .
 C46 C 0.8019(10) 0.3351(13) 0.4485(6) 0.063(4) Uani 1 1 d G U . . .
 H46 H 0.817057 0.315639 0.411306 0.076 Uiso 1 1 calc R U . . .
 C45 C 0.7406(10) 0.4044(13) 0.4508(6) 0.064(4) Uani 1 1 d G U . . .
 H45 H 0.713808 0.432283 0.415254 0.077 Uiso 1 1 calc R U . . .
 C44 C 0.7185(10) 0.4329(12) 0.5052(8) 0.067(3) Uani 1 1 d G U . . .
 C43 C 0.7577(11) 0.3921(13) 0.5572(6) 0.066(4) Uani 1 1 d G U . . .
 H43 H 0.742585 0.411630 0.594414 0.079 Uiso 1 1 calc R U . . .
 C42 C 0.8190(10) 0.3229(13) 0.5549(6) 0.065(4) Uani 1 1 d G U . . .
 H42 H 0.845834 0.294986 0.590467 0.079 Uiso 1 1 calc R U . . .
 C47 C 0.6590(17) 0.509(3) 0.5107(14) 0.075(3) Uani 1 1 d . U . . .
 C51 C 0.8244(11) 0.6700(14) 0.2977(10) 0.098(5) Uani 1 1 d G U . . .
 H51 H 0.784600 0.716119 0.281423 0.118 Uiso 1 1 calc R U . . .
 C50 C 0.9089(13) 0.6943(12) 0.3103(10) 0.095(4) Uani 1 1 d G U . . .
 H50 H 0.926767 0.757077 0.302736 0.114 Uiso 1 1 calc R U . . .
 C49 C 0.9671(9) 0.6269(16) 0.3341(10) 0.090(4) Uani 1 1 d G U . . .
 H49 H 1.024825 0.643527 0.342753 0.108 Uiso 1 1 calc R U . . .
 C48 C 0.9409(11) 0.5351(14) 0.3452(9) 0.085(4) Uani 1 1 d G U . . .
 C53 C 0.8565(13) 0.5108(12) 0.3326(9) 0.096(4) Uani 1 1 d G U . . .
 H53 H 0.838551 0.448059 0.340145 0.116 Uiso 1 1 calc R U . . .
 C52 C 0.7982(9) 0.5782(16) 0.3088(10) 0.101(5) Uani 1 1 d G U . . .
 H52 H 0.740491 0.561608 0.300128 0.121 Uiso 1 1 calc R U . . .

loop_
  _atom_site_aniso_label
  _atom_site_aniso_U_11
  _atom_site_aniso_U_22
  _atom_site_aniso_U_33
  _atom_site_aniso_U_23
  _atom_site_aniso_U_13
  _atom_site_aniso_U_12
 Br1 0.0748(19) 0.0467(18) 0.073(2) -0.0001(16) 0.0251(15) 0.0071(16)
 Br2 0.0741(18) 0.060(2) 0.0648(19) -0.0136(16) 0.0392(14) -0.0172(16)
 Co1 0.045(2) 0.046(3) 0.042(2) -0.0044(19) 0.0156(16) -0.0071(19)
 F1 0.069(8) 0.092(9) 0.107(10) -0.007(8) 0.016(8) 0.006(8)
 F2 0.064(8) 0.107(10) 0.102(10) -0.030(8) 0.011(7) -0.004(8)
 F3 0.075(8) 0.123(11) 0.094(9) -0.022(8) 0.037(7) 0.012(8)
 F4 0.095(10) 0.166(12) 0.137(12) -0.003(10) 0.050(9) -0.029(10)
 F5 0.089(9) 0.158(12) 0.117(10) -0.002(9) 0.050(8) -0.010(10)
 F6 0.077(9) 0.216(14) 0.122(11) -0.001(10) 0.035(8) -0.013(11)
 O1 0.054(6) 0.063(6) 0.066(6) 0.000(5) 0.024(5) -0.005(5)
 O2 0.073(7) 0.109(8) 0.065(6) -0.003(6) 0.015(6) -0.019(6)
 N1 0.045(5) 0.056(5) 0.052(5) -0.006(4) 0.020(4) -0.004(4)
 N2 0.060(6) 0.098(7) 0.061(6) -0.006(6) 0.015(6) -0.015(6)
 C1 0.050(5) 0.061(6) 0.059(5) -0.007(5) 0.020(5) -0.002(5)
 C2 0.054(6) 0.061(6) 0.065(6) -0.005(6) 0.022(6) -0.003(6)
 C3 0.050(5) 0.068(5) 0.058(5) -0.004(5) 0.024(5) -0.006(5)
 C4 0.058(5) 0.091(6) 0.060(5) -0.003(5) 0.024(4) -0.007(4)
 C5 0.063(6) 0.099(7) 0.061(6) -0.005(5) 0.018(5) -0.013(5)
 C6 0.072(7) 0.108(8) 0.066(7) -0.005(7) 0.016(6) -0.021(6)
 C7 0.067(6) 0.103(8) 0.067(7) -0.006(6) 0.015(6) -0.018(6)
 C8 0.053(6) 0.068(7) 0.063(6) -0.010(6) 0.015(5) 0.004(6)
 C9 0.056(7) 0.074(8) 0.066(7) -0.007(6) 0.012(6) 0.007(7)
 C10 0.060(7) 0.079(9) 0.070(8) -0.007(7) 0.010(6) 0.010(7)
 C11 0.058(7) 0.080(9) 0.071(8) -0.009(7) 0.009(6) 0.013(7)
 C12 0.057(7) 0.077(9) 0.070(8) -0.010(7) 0.012(6) 0.011(7)
 C13 0.054(6) 0.073(8) 0.066(7) -0.011(7) 0.014(6) 0.007(7)
 C14 0.060(6) 0.087(7) 0.059(6) -0.004(6) 0.027(5) -0.006(6)
 C15 0.058(5) 0.081(7) 0.058(6) -0.008(6) 0.026(6) -0.008(6)
 C20 0.057(6) 0.081(8) 0.059(7) -0.010(7) 0.023(6) -0.008(6)
 C19 0.056(6) 0.082(8) 0.064(7) -0.014(7) 0.024(6) -0.007(6)
 C18 0.056(5) 0.083(7) 0.068(7) -0.014(6) 0.024(5) -0.005(6)
 C17 0.057(6) 0.080(8) 0.065(7) -0.013(7) 0.023(6) -0.006(6)
 C16 0.057(6) 0.079(8) 0.062(7) -0.009(7) 0.026(6) -0.008(6)
 C21 0.061(6) 0.092(8) 0.080(7) -0.019(6) 0.023(6) -0.001(6)
 C22 0.061(6) 0.110(7) 0.068(6) -0.001(6) 0.024(6) -0.003(6)
 C27 0.073(6) 0.153(9) 0.096(8) -0.008(7) 0.031(6) -0.014(7)
 C28 0.071(7) 0.145(9) 0.090(8) -0.007(8) 0.028(7) -0.008(8)
 C24 0.068(7) 0.138(9) 0.085(8) -0.008(8) 0.026(7) -0.005(7)
 C23 0.065(6) 0.132(8) 0.080(7) -0.004(7) 0.024(6) -0.005(6)
 C25 0.072(7) 0.149(9) 0.090(8) -0.010(8) 0.022(6) -0.011(7)
 C26 0.074(7) 0.155(9) 0.096(8) -0.012(8) 0.023(7) -0.013(8)
 C29 0.079(7) 0.164(10) 0.109(8) -0.004(8) 0.036(7) -0.017(8)
 C30 0.070(7) 0.104(8) 0.074(7) -0.003(7) 0.014(6) -0.019(6)
 C31 0.075(8) 0.103(9) 0.080(8) 0.001(8) 0.014(7) -0.017(7)
 C32 0.076(8) 0.104(10) 0.084(9) 0.003(8) 0.013(7) -0.018(8)
 C33 0.075(8) 0.106(10) 0.083(9) 0.003(8) 0.014(7) -0.019(8)
 C34 0.075(8) 0.108(10) 0.082(9) -0.002(8) 0.016(7) -0.019(8)
 C35 0.073(8) 0.107(10) 0.079(8) -0.005(7) 0.017(7) -0.020(7)
 Br3 0.0523(19) 0.071(3) 0.241(5) -0.031(3) 0.038(2) 0.0093(19)
 Co2 0.043(3) 0.041(3) 0.072(4) 0.000 0.025(3) 0.000
 F7 0.075(8) 0.100(10) 0.075(8) -0.029(7) 0.024(7) -0.001(8)
 F8 0.053(7) 0.121(11) 0.130(11) -0.036(9) 0.023(8) -0.011(7)
 F9 0.079(8) 0.104(10) 0.089(9) -0.008(7) 0.015(7) 0.024(8)
 O3 0.071(6) 0.061(6) 0.073(7) 0.005(5) 0.019(6) 0.002(6)
 N3 0.056(5) 0.057(5) 0.078(5) 0.005(4) 0.022(5) -0.001(4)
 C36 0.060(5) 0.059(6) 0.073(6) 0.003(4) 0.019(5) 0.000(5)
 C37 0.076(7) 0.067(7) 0.080(7) 0.007(6) 0.019(6) -0.001(6)
 C38 0.070(6) 0.067(6) 0.084(6) 0.009(5) 0.021(6) -0.003(5)
 C39 0.056(6) 0.062(7) 0.070(7) 0.000 0.017(6) 0.000
 C40 0.055(6) 0.066(7) 0.068(7) 0.000(5) 0.017(6) -0.003(5)
 C41 0.054(6) 0.073(7) 0.067(7) -0.002(6) 0.018(6) -0.005(5)
 C46 0.051(7) 0.075(8) 0.066(7) -0.004(6) 0.016(6) -0.006(6)
 C45 0.050(7) 0.079(8) 0.066(7) -0.005(6) 0.014(6) -0.006(6)
 C44 0.051(6) 0.084(7) 0.068(7) -0.008(6) 0.017(6) -0.004(5)
 C43 0.052(7) 0.084(8) 0.066(7) -0.003(6) 0.022(6) -0.005(6)
 C42 0.053(7) 0.079(8) 0.067(7) -0.001(6) 0.020(6) -0.003(6)
 C47 0.056(6) 0.093(8) 0.078(7) -0.019(6) 0.016(6) -0.001(6)
 C51 0.081(8) 0.095(9) 0.117(10) 0.017(9) 0.006(8) 0.000(8)
 C50 0.080(8) 0.090(9) 0.115(9) 0.017(8) 0.010(8) 0.002(8)
 C49 0.076(8) 0.084(8) 0.110(9) 0.016(8) 0.014(8) 0.001(7)
 C48 0.074(7) 0.081(7) 0.101(7) 0.013(7) 0.016(7) -0.002(6)
 C53 0.081(7) 0.092(9) 0.115(9) 0.016(8) 0.011(8) -0.004(7)
 C52 0.084(8) 0.097(9) 0.120(9) 0.018(9) 0.006(8) -0.001(8)

_geom_special_details
;
 All esds (except the esd in the dihedral angle between two l.s. planes)
 are estimated using the full covariance matrix.  The cell esds are taken
 into account individually in the estimation of esds in distances, angles
 and torsion angles; correlations between esds in cell parameters are only
 used when they are defined by crystal symmetry.  An approximate (isotropic)
 treatment of cell esds is used for estimating esds involving l.s. planes.
;
loop_
  _geom_bond_atom_site_label_1
  _geom_bond_atom_site_label_2
  _geom_bond_distance
  _geom_bond_site_symmetry_2
  _geom_bond_publ_flag
 Br1 Co1 2.368(5) . ?
 Br2 Co1 2.362(4) . ?
 Co1 N1 2.00(2) . ?
 Co1 N2 2.01(2) . ?
 F1 C21 1.33(4) . ?
 F2 C21 1.36(3) . ?
 F3 C21 1.30(3) . ?
 F4 C29 1.43(5) . ?
 F5 C29 1.35(4) . ?
 F6 C29 1.26(4) . ?
 O1 C2 1.39(3) . ?
 O1 C3 1.30(3) . ?
 O2 C5 1.36(3) . ?
 O2 C6 1.41(3) . ?
 N1 C1 1.52(3) . ?
 N1 C3 1.26(3) . ?
 N2 C5 1.27(3) . ?
 N2 C7 1.46(4) . ?
 C1 H1 1.0000 . ?
 C1 C2 1.57(4) . ?
 C1 C8 1.48(3) . ?
 C2 H2A 0.9900 . ?
 C2 H2B 0.9900 . ?
 C3 C4 1.52(3) . ?
 C4 C5 1.54(4) . ?
 C4 C14 1.59(3) . ?
 C4 C22 1.51(4) . ?
 C6 H6A 0.9900 . ?
 C6 H6B 0.9900 . ?
 C6 C7 1.55(4) . ?
 C7 H7 1.0000 . ?
 C7 C30 1.52(3) . ?
 C8 C9 1.3900 . ?
 C8 C13 1.3900 . ?
 C9 H9 0.9500 . ?
 C9 C10 1.3900 . ?
 C10 H10 0.9500 . ?
 C10 C11 1.3900 . ?
 C11 H11 0.9500 . ?
 C11 C12 1.3900 . ?
 C12 H12 0.9500 . ?
 C12 C13 1.3900 . ?
 C13 H13 0.9500 . ?
 C14 H14A 0.9900 . ?
 C14 H14B 0.9900 . ?
 C14 C15 1.55(3) . ?
 C15 C20 1.3900 . ?
 C15 C16 1.3900 . ?
 C20 H20 0.9500 . ?
 C20 C19 1.3900 . ?
 C19 H19 0.9500 . ?
 C19 C18 1.3900 . ?
 C18 C17 1.3900 . ?
 C18 C21 1.49(3) . ?
 C17 H17 0.9500 . ?
 C17 C16 1.3900 . ?
 C16 H16 0.9500 . ?
 C22 H22A 0.9900 . ?
 C22 H22B 0.9900 . ?
 C22 C23 1.51(3) . ?
 C27 C28 1.3900 . ?
 C27 C26 1.3900 . ?
 C27 C29 1.42(4) . ?
 C28 H28 0.9500 . ?
 C28 C24 1.3900 . ?
 C24 H24 0.9500 . ?
 C24 C23 1.3900 . ?
 C23 C25 1.3900 . ?
 C25 H25 0.9500 . ?
 C25 C26 1.3900 . ?
 C26 H26 0.9500 . ?
 C30 C31 1.3900 . ?
 C30 C35 1.3900 . ?
 C31 H31 0.9500 . ?
 C31 C32 1.3900 . ?
 C32 H32 0.9500 . ?
 C32 C33 1.3900 . ?
 C33 H33 0.9500 . ?
 C33 C34 1.3900 . ?
 C34 H34 0.9500 . ?
 C34 C35 1.3900 . ?
 C35 H35 0.9500 . ?
 Br3 Co2 2.334(4) . ?
 Co2 N3 1.97(2) . ?
 Co2 N3 1.97(2) 2_756 ?
 F7 C47 1.31(3) . ?
 F8 C47 1.35(3) . ?
 F9 C47 1.35(3) . ?
 O3 C36 1.37(3) . ?
 O3 C37 1.42(3) . ?
 N3 C36 1.28(3) . ?
 N3 C38 1.57(3) . ?
 C36 C39 1.54(4) . ?
 C37 H37A 0.9900 . ?
 C37 H37B 0.9900 . ?
 C37 C38 1.51(4) . ?
 C38 H38 1.0000 . ?
 C38 C48 1.43(3) . ?
 C39 C40 1.52(3) . ?
 C39 C40 1.52(3) 2_756 ?
 C40 H40A 0.9900 . ?
 C40 H40B 0.9900 . ?
 C40 C41 1.52(3) . ?
 C41 C46 1.3900 . ?
 C41 C42 1.3900 . ?
 C46 H46 0.9500 . ?
 C46 C45 1.3900 . ?
 C45 H45 0.9500 . ?
 C45 C44 1.3900 . ?
 C44 C43 1.3900 . ?
 C44 C47 1.45(3) . ?
 C43 H43 0.9500 . ?
 C43 C42 1.3900 . ?
 C42 H42 0.9500 . ?
 C51 H51 0.9500 . ?
 C51 C50 1.3900 . ?
 C51 C52 1.3900 . ?
 C50 H50 0.9500 . ?
 C50 C49 1.3900 . ?
 C49 H49 0.9500 . ?
 C49 C48 1.3900 . ?
 C48 C53 1.3900 . ?
 C53 H53 0.9500 . ?
 C53 C52 1.3900 . ?
 C52 H52 0.9500 . ?

loop_
  _geom_angle_atom_site_label_1
  _geom_angle_atom_site_label_2
  _geom_angle_atom_site_label_3
  _geom_angle
  _geom_angle_site_symmetry_1
  _geom_angle_site_symmetry_3
  _geom_angle_publ_flag
 Br2 Co1 Br1 117.75(18) . . ?
 N1 Co1 Br1 122.4(6) . . ?
 N1 Co1 Br2 101.6(6) . . ?
 N1 Co1 N2 91.7(9) . . ?
 N2 Co1 Br1 98.5(7) . . ?
 N2 Co1 Br2 123.8(6) . . ?
 C3 O1 C2 107(2) . . ?
 C5 O2 C6 105(2) . . ?
 C1 N1 Co1 122.3(16) . . ?
 C3 N1 Co1 128.6(19) . . ?
 C3 N1 C1 109(2) . . ?
 C5 N2 Co1 124(2) . . ?
 C5 N2 C7 109(2) . . ?
 C7 N2 Co1 125(2) . . ?
 N1 C1 H1 109.8 . . ?
 N1 C1 C2 97.4(19) . . ?
 C2 C1 H1 109.8 . . ?
 C8 C1 N1 110(2) . . ?
 C8 C1 H1 109.8 . . ?
 C8 C1 C2 119(2) . . ?
 O1 C2 C1 108(2) . . ?
 O1 C2 H2A 110.1 . . ?
 O1 C2 H2B 110.1 . . ?
 C1 C2 H2A 110.1 . . ?
 C1 C2 H2B 110.1 . . ?
 H2A C2 H2B 108.4 . . ?
 O1 C3 C4 112(2) . . ?
 N1 C3 O1 119(2) . . ?
 N1 C3 C4 129(3) . . ?
 C3 C4 C5 113(2) . . ?
 C3 C4 C14 107(2) . . ?
 C5 C4 C14 111(2) . . ?
 C22 C4 C3 112(2) . . ?
 C22 C4 C5 107(2) . . ?
 C22 C4 C14 107(2) . . ?
 O2 C5 C4 110(3) . . ?
 N2 C5 O2 118(3) . . ?
 N2 C5 C4 132(3) . . ?
 O2 C6 H6A 110.4 . . ?
 O2 C6 H6B 110.4 . . ?
 O2 C6 C7 107(2) . . ?
 H6A C6 H6B 108.6 . . ?
 C7 C6 H6A 110.4 . . ?
 C7 C6 H6B 110.4 . . ?
 N2 C7 C6 101(3) . . ?
 N2 C7 H7 108.1 . . ?
 N2 C7 C30 115(2) . . ?
 C6 C7 H7 108.1 . . ?
 C30 C7 C6 116(2) . . ?
 C30 C7 H7 108.1 . . ?
 C9 C8 C1 118.6(14) . . ?
 C9 C8 C13 120.0 . . ?
 C13 C8 C1 121.4(14) . . ?
 C8 C9 H9 120.0 . . ?
 C8 C9 C10 120.0 . . ?
 C10 C9 H9 120.0 . . ?
 C9 C10 H10 120.0 . . ?
 C11 C10 C9 120.0 . . ?
 C11 C10 H10 120.0 . . ?
 C10 C11 H11 120.0 . . ?
 C10 C11 C12 120.0 . . ?
 C12 C11 H11 120.0 . . ?
 C11 C12 H12 120.0 . . ?
 C13 C12 C11 120.0 . . ?
 C13 C12 H12 120.0 . . ?
 C8 C13 H13 120.0 . . ?
 C12 C13 C8 120.0 . . ?
 C12 C13 H13 120.0 . . ?
 C4 C14 H14A 108.1 . . ?
 C4 C14 H14B 108.1 . . ?
 H14A C14 H14B 107.3 . . ?
 C15 C14 C4 117(2) . . ?
 C15 C14 H14A 108.1 . . ?
 C15 C14 H14B 108.1 . . ?
 C20 C15 C14 116.5(15) . . ?
 C20 C15 C16 120.0 . . ?
 C16 C15 C14 123.5(15) . . ?
 C15 C20 H20 120.0 . . ?
 C19 C20 C15 120.0 . . ?
 C19 C20 H20 120.0 . . ?
 C20 C19 H19 120.0 . . ?
 C18 C19 C20 120.0 . . ?
 C18 C19 H19 120.0 . . ?
 C19 C18 C17 120.0 . . ?
 C19 C18 C21 120.2(18) . . ?
 C17 C18 C21 119.6(18) . . ?
 C18 C17 H17 120.0 . . ?
 C16 C17 C18 120.0 . . ?
 C16 C17 H17 120.0 . . ?
 C15 C16 H16 120.0 . . ?
 C17 C16 C15 120.0 . . ?
 C17 C16 H16 120.0 . . ?
 F1 C21 F2 107(3) . . ?
 F1 C21 C18 114(2) . . ?
 F2 C21 C18 109(2) . . ?
 F3 C21 F1 108(3) . . ?
 F3 C21 F2 104(2) . . ?
 F3 C21 C18 114(2) . . ?
 C4 C22 H22A 108.7 . . ?
 C4 C22 H22B 108.7 . . ?
 H22A C22 H22B 107.6 . . ?
 C23 C22 C4 114(2) . . ?
 C23 C22 H22A 108.7 . . ?
 C23 C22 H22B 108.7 . . ?
 C28 C27 C26 120.0 . . ?
 C28 C27 C29 120(2) . . ?
 C26 C27 C29 120(2) . . ?
 C27 C28 H28 120.0 . . ?
 C24 C28 C27 120.0 . . ?
 C24 C28 H28 120.0 . . ?
 C28 C24 H24 120.0 . . ?
 C28 C24 C23 120.0 . . ?
 C23 C24 H24 120.0 . . ?
 C24 C23 C22 123.6(18) . . ?
 C24 C23 C25 120.0 . . ?
 C25 C23 C22 116.3(18) . . ?
 C23 C25 H25 120.0 . . ?
 C26 C25 C23 120.0 . . ?
 C26 C25 H25 120.0 . . ?
 C27 C26 H26 120.0 . . ?
 C25 C26 C27 120.0 . . ?
 C25 C26 H26 120.0 . . ?
 F5 C29 F4 95(3) . . ?
 F5 C29 C27 118(3) . . ?
 F6 C29 F4 100(3) . . ?
 F6 C29 F5 108(4) . . ?
 F6 C29 C27 120(4) . . ?
 C27 C29 F4 112(3) . . ?
 C31 C30 C7 119.1(18) . . ?
 C31 C30 C35 120.0 . . ?
 C35 C30 C7 120.8(19) . . ?
 C30 C31 H31 120.0 . . ?
 C30 C31 C32 120.0 . . ?
 C32 C31 H31 120.0 . . ?
 C31 C32 H32 120.0 . . ?
 C33 C32 C31 120.0 . . ?
 C33 C32 H32 120.0 . . ?
 C32 C33 H33 120.0 . . ?
 C34 C33 C32 120.0 . . ?
 C34 C33 H33 120.0 . . ?
 C33 C34 H34 120.0 . . ?
 C33 C34 C35 120.0 . . ?
 C35 C34 H34 120.0 . . ?
 C30 C35 H35 120.0 . . ?
 C34 C35 C30 120.0 . . ?
 C34 C35 H35 120.0 . . ?
 Br3 Co2 Br3 117.0(3) . 2_756 ?
 N3 Co2 Br3 114.5(6) 2_756 2_756 ?
 N3 Co2 Br3 108.4(6) . 2_756 ?
 N3 Co2 Br3 108.4(6) 2_756 . ?
 N3 Co2 Br3 114.5(6) . . ?
 N3 Co2 N3 91.3(14) 2_756 . ?
 C36 O3 C37 103(2) . . ?
 C36 N3 Co2 128(2) . . ?
 C36 N3 C38 108(2) . . ?
 C38 N3 Co2 123.7(18) . . ?
 O3 C36 C39 110(3) . . ?
 N3 C36 O3 119(3) . . ?
 N3 C36 C39 131(3) . . ?
 O3 C37 H37A 109.1 . . ?
 O3 C37 H37B 109.1 . . ?
 O3 C37 C38 112(2) . . ?
 H37A C37 H37B 107.9 . . ?
 C38 C37 H37A 109.1 . . ?
 C38 C37 H37B 109.1 . . ?
 N3 C38 H38 110.5 . . ?
 C37 C38 N3 97(2) . . ?
 C37 C38 H38 110.5 . . ?
 C48 C38 N3 113(2) . . ?
 C48 C38 C37 115(2) . . ?
 C48 C38 H38 110.5 . . ?
 C36 C39 C36 111(4) . 2_756 ?
 C40 C39 C36 106.8(14) . 2_756 ?
 C40 C39 C36 106.8(14) 2_756 . ?
 C40 C39 C36 109.3(15) . . ?
 C40 C39 C36 109.3(15) 2_756 2_756 ?
 C40 C39 C40 114(3) 2_756 . ?
 C39 C40 H40A 108.7 . . ?
 C39 C40 H40B 108.7 . . ?
 H40A C40 H40B 107.6 . . ?
 C41 C40 C39 114(2) . . ?
 C41 C40 H40A 108.7 . . ?
 C41 C40 H40B 108.7 . . ?
 C46 C41 C40 117.6(15) . . ?
 C46 C41 C42 120.0 . . ?
 C42 C41 C40 121.0(15) . . ?
 C41 C46 H46 120.0 . . ?
 C45 C46 C41 120.0 . . ?
 C45 C46 H46 120.0 . . ?
 C46 C45 H45 120.0 . . ?
 C44 C45 C46 120.0 . . ?
 C44 C45 H45 120.0 . . ?
 C45 C44 C47 122.5(17) . . ?
 C43 C44 C45 120.0 . . ?
 C43 C44 C47 117.4(17) . . ?
 C44 C43 H43 120.0 . . ?
 C42 C43 C44 120.0 . . ?
 C42 C43 H43 120.0 . . ?
 C41 C42 H42 120.0 . . ?
 C43 C42 C41 120.0 . . ?
 C43 C42 H42 120.0 . . ?
 F7 C47 F8 104(2) . . ?
 F7 C47 F9 105(3) . . ?
 F7 C47 C44 116(2) . . ?
 F8 C47 C44 111(3) . . ?
 F9 C47 F8 105(2) . . ?
 F9 C47 C44 114(2) . . ?
 C50 C51 H51 120.0 . . ?
 C50 C51 C52 120.0 . . ?
 C52 C51 H51 120.0 . . ?
 C51 C50 H50 120.0 . . ?
 C51 C50 C49 120.0 . . ?
 C49 C50 H50 120.0 . . ?
 C50 C49 H49 120.0 . . ?
 C50 C49 C48 120.0 . . ?
 C48 C49 H49 120.0 . . ?
 C49 C48 C38 116.9(19) . . ?
 C53 C48 C38 123.0(19) . . ?
 C53 C48 C49 120.0 . . ?
 C48 C53 H53 120.0 . . ?
 C48 C53 C52 120.0 . . ?
 C52 C53 H53 120.0 . . ?
 C51 C52 H52 120.0 . . ?
 C53 C52 C51 120.0 . . ?
 C53 C52 H52 120.0 . . ?

loop_
  _geom_torsion_atom_site_label_1
  _geom_torsion_atom_site_label_2
  _geom_torsion_atom_site_label_3
  _geom_torsion_atom_site_label_4
  _geom_torsion
  _geom_torsion_site_symmetry_1
  _geom_torsion_site_symmetry_2
  _geom_torsion_site_symmetry_3
  _geom_torsion_site_symmetry_4
  _geom_torsion_publ_flag
 Co1 N1 C1 C2 168.8(14) . . . . ?
 Co1 N1 C1 C8 -67(2) . . . . ?
 Co1 N1 C3 O1 -171.8(16) . . . . ?
 Co1 N1 C3 C4 7(4) . . . . ?
 Co1 N2 C5 O2 -168.1(18) . . . . ?
 Co1 N2 C5 C4 17(5) . . . . ?
 Co1 N2 C7 C6 172.3(18) . . . . ?
 Co1 N2 C7 C30 -62(3) . . . . ?
 O1 C3 C4 C5 176(2) . . . . ?
 O1 C3 C4 C14 -62(3) . . . . ?
 O1 C3 C4 C22 55(3) . . . . ?
 O2 C6 C7 N2 -11(3) . . . . ?
 O2 C6 C7 C30 -136(2) . . . . ?
 N1 C1 C2 O1 6(2) . . . . ?
 N1 C1 C8 C9 108.2(18) . . . . ?
 N1 C1 C8 C13 -74(2) . . . . ?
 N1 C3 C4 C5 -3(4) . . . . ?
 N1 C3 C4 C14 119(3) . . . . ?
 N1 C3 C4 C22 -124(3) . . . . ?
 N2 C7 C30 C31 160.4(19) . . . . ?
 N2 C7 C30 C35 -24(3) . . . . ?
 C1 N1 C3 O1 1(3) . . . . ?
 C1 N1 C3 C4 180(2) . . . . ?
 C1 C8 C9 C10 177.9(19) . . . . ?
 C1 C8 C13 C12 -177.8(19) . . . . ?
 C2 O1 C3 N1 4(3) . . . . ?
 C2 O1 C3 C4 -175(2) . . . . ?
 C2 C1 C8 C9 -140.7(18) . . . . ?
 C2 C1 C8 C13 37(3) . . . . ?
 C3 O1 C2 C1 -6(3) . . . . ?
 C3 N1 C1 C2 -4(2) . . . . ?
 C3 N1 C1 C8 120(2) . . . . ?
 C3 C4 C5 O2 174(2) . . . . ?
 C3 C4 C5 N2 -11(5) . . . . ?
 C3 C4 C14 C15 -42(3) . . . . ?
 C3 C4 C22 C23 67(3) . . . . ?
 C4 C14 C15 C20 132(2) . . . . ?
 C4 C14 C15 C16 -50(3) . . . . ?
 C4 C22 C23 C24 -77(3) . . . . ?
 C4 C22 C23 C25 100(3) . . . . ?
 C5 O2 C6 C7 9(3) . . . . ?
 C5 N2 C7 C6 10(3) . . . . ?
 C5 N2 C7 C30 135(3) . . . . ?
 C5 C4 C14 C15 81(3) . . . . ?
 C5 C4 C22 C23 -57(3) . . . . ?
 C6 O2 C5 N2 -3(4) . . . . ?
 C6 O2 C5 C4 174(2) . . . . ?
 C6 C7 C30 C31 -82(3) . . . . ?
 C6 C7 C30 C35 94(3) . . . . ?
 C7 N2 C5 O2 -5(4) . . . . ?
 C7 N2 C5 C4 180(3) . . . . ?
 C7 C30 C31 C32 176(2) . . . . ?
 C7 C30 C35 C34 -176(2) . . . . ?
 C8 C1 C2 O1 -112(2) . . . . ?
 C8 C9 C10 C11 0.0 . . . . ?
 C9 C8 C13 C12 0.0 . . . . ?
 C9 C10 C11 C12 0.0 . . . . ?
 C10 C11 C12 C13 0.0 . . . . ?
 C11 C12 C13 C8 0.0 . . . . ?
 C13 C8 C9 C10 0.0 . . . . ?
 C14 C4 C5 O2 54(3) . . . . ?
 C14 C4 C5 N2 -130(3) . . . . ?
 C14 C4 C22 C23 -176(2) . . . . ?
 C14 C15 C20 C19 178.3(17) . . . . ?
 C14 C15 C16 C17 -178.2(18) . . . . ?
 C15 C20 C19 C18 0.0 . . . . ?
 C20 C15 C16 C17 0.0 . . . . ?
 C20 C19 C18 C17 0.0 . . . . ?
 C20 C19 C18 C21 -174.4(19) . . . . ?
 C19 C18 C17 C16 0.0 . . . . ?
 C19 C18 C21 F1 -167.0(18) . . . . ?
 C19 C18 C21 F2 -47(3) . . . . ?
 C19 C18 C21 F3 68(3) . . . . ?
 C18 C17 C16 C15 0.0 . . . . ?
 C17 C18 C21 F1 19(3) . . . . ?
 C17 C18 C21 F2 138.2(19) . . . . ?
 C17 C18 C21 F3 -107(3) . . . . ?
 C16 C15 C20 C19 0.0 . . . . ?
 C21 C18 C17 C16 174.5(19) . . . . ?
 C22 C4 C5 O2 -62(3) . . . . ?
 C22 C4 C5 N2 114(4) . . . . ?
 C22 C4 C14 C15 -163(2) . . . . ?
 C22 C23 C25 C26 -177(2) . . . . ?
 C27 C28 C24 C23 0.0 . . . . ?
 C28 C27 C26 C25 0.0 . . . . ?
 C28 C27 C29 F4 95(3) . . . . ?
 C28 C27 C29 F5 -13(5) . . . . ?
 C28 C27 C29 F6 -148(3) . . . . ?
 C28 C24 C23 C22 177(3) . . . . ?
 C28 C24 C23 C25 0.0 . . . . ?
 C24 C23 C25 C26 0.0 . . . . ?
 C23 C25 C26 C27 0.0 . . . . ?
 C26 C27 C28 C24 0.0 . . . . ?
 C26 C27 C29 F4 -89(3) . . . . ?
 C26 C27 C29 F5 163(3) . . . . ?
 C26 C27 C29 F6 28(6) . . . . ?
 C29 C27 C28 C24 176(3) . . . . ?
 C29 C27 C26 C25 -176(3) . . . . ?
 C30 C31 C32 C33 0.0 . . . . ?
 C31 C30 C35 C34 0.0 . . . . ?
 C31 C32 C33 C34 0.0 . . . . ?
 C32 C33 C34 C35 0.0 . . . . ?
 C33 C34 C35 C30 0.0 . . . . ?
 C35 C30 C31 C32 0.0 . . . . ?
 Co2 N3 C36 O3 179.6(16) . . . . ?
 Co2 N3 C36 C39 0(4) . . . . ?
 Co2 N3 C38 C37 -178.6(18) . . . . ?
 Co2 N3 C38 C48 -58(3) . . . . ?
 O3 C36 C39 C36 -180(2) . . . 2_756 ?
 O3 C36 C39 C40 -62(3) . . . . ?
 O3 C36 C39 C40 62(3) . . . 2_756 ?
 O3 C37 C38 N3 -7(3) . . . . ?
 O3 C37 C38 C48 -126(2) . . . . ?
 N3 C36 C39 C36 0(2) . . . 2_756 ?
 N3 C36 C39 C40 -119(3) . . . 2_756 ?
 N3 C36 C39 C40 117(3) . . . . ?
 N3 C38 C48 C49 108(2) . . . . ?
 N3 C38 C48 C53 -71(3) . . . . ?
 C36 O3 C37 C38 3(3) . . . . ?
 C36 N3 C38 C37 9(3) . . . . ?
 C36 N3 C38 C48 129(2) . . . . ?
 C36 C39 C40 C41 53(3) 2_756 . . . ?
 C36 C39 C40 C41 -67(3) . . . . ?
 C37 O3 C36 N3 3(3) . . . . ?
 C37 O3 C36 C39 -177.4(17) . . . . ?
 C37 C38 C48 C49 -142(2) . . . . ?
 C37 C38 C48 C53 40(3) . . . . ?
 C38 N3 C36 O3 -8(3) . . . . ?
 C38 N3 C36 C39 173(2) . . . . ?
 C38 C48 C53 C52 178(2) . . . . ?
 C39 C40 C41 C46 84(2) . . . . ?
 C39 C40 C41 C42 -83(2) . . . . ?
 C40 C39 C40 C41 174(2) 2_756 . . . ?
 C40 C41 C46 C45 -166.6(18) . . . . ?
 C40 C41 C42 C43 166.2(19) . . . . ?
 C41 C46 C45 C44 0.0 . . . . ?
 C46 C41 C42 C43 0.0 . . . . ?
 C46 C45 C44 C43 0.0 . . . . ?
 C46 C45 C44 C47 176(2) . . . . ?
 C45 C44 C43 C42 0.0 . . . . ?
 C45 C44 C47 F7 -148(2) . . . . ?
 C45 C44 C47 F8 93(3) . . . . ?
 C45 C44 C47 F9 -25(3) . . . . ?
 C44 C43 C42 C41 0.0 . . . . ?
 C43 C44 C47 F7 28(3) . . . . ?
 C43 C44 C47 F8 -91(2) . . . . ?
 C43 C44 C47 F9 150.6(18) . . . . ?
 C42 C41 C46 C45 0.0 . . . . ?
 C47 C44 C43 C42 -176(2) . . . . ?
 C51 C50 C49 C48 0.0 . . . . ?
 C50 C51 C52 C53 0.0 . . . . ?
 C50 C49 C48 C38 -178(2) . . . . ?
 C50 C49 C48 C53 0.0 . . . . ?
 C49 C48 C53 C52 0.0 . . . . ?
 C48 C53 C52 C51 0.0 . . . . ?
 C52 C51 C50 C49 0.0 . . . . ?

_shelx_res_file
;
TITL ud-1223c.res in I2
    ud-1223c.res
    created by SHELXL-2019/3 at 13:10:35 on 02-Apr-2025
CELL 1.54184 16.035313 14.054732 22.754582 90 97.4835 90
ZERR 6 0.000355 0.00035 0.000621 0 0.0025 0
LATT -2
SYMM -X,+Y,-Z
SFAC C H Br Co F N O
UNIT 210 168 12 6 36 12 12
RIGU
SIMU 0.005 0.01 2

L.S. 20
PLAN  4
SIZE 0.006 0.015 0.218
TEMP -133.15
CONF
wpdb -2
MORE -1
BOND $H
fmap 2
acta
REM <olex2.extras>
REM <HklSrc "%.\\UD-1223c.hkl">
REM </olex2.extras>

WGHT    0.125900   72.520897
FVAR       0.21038
BR1   3    0.180116    1.188481    0.301132    11.00000    0.07483    0.04672 =
         0.07284   -0.00011    0.02508    0.00714
BR2   3    0.332424    1.012847    0.222521    11.00000    0.07405    0.06003 =
         0.06479   -0.01355    0.03920   -0.01718
CO1   4    0.251044    1.040802    0.300154    11.00000    0.04511    0.04569 =
         0.04229   -0.00444    0.01562   -0.00705
F1    5   -0.162018    1.133042    0.335027    11.00000    0.06898    0.09202 =
         0.10734   -0.00719    0.01642    0.00593
F2    5   -0.217574    0.991844    0.329259    11.00000    0.06418    0.10714 =
         0.10218   -0.02955    0.01056   -0.00433
F3    5   -0.209639    1.068661    0.408687    11.00000    0.07461    0.12316 =
         0.09368   -0.02159    0.03718    0.01169
F4    5    0.610814    0.896606    0.304583    11.00000    0.09548    0.16639 =
         0.13690   -0.00294    0.04963   -0.02863
F5    5    0.605441    0.753754    0.288621    11.00000    0.08912    0.15843 =
         0.11661   -0.00202    0.05015   -0.01021
F6    5    0.665648    0.806715    0.369882    11.00000    0.07652    0.21584 =
         0.12189   -0.00141    0.03456   -0.01277
O1    7    0.156899    0.777728    0.339286    11.00000    0.05445    0.06313 =
         0.06554    0.00028    0.02359   -0.00514
O2    7    0.297927    0.985890    0.481006    11.00000    0.07256    0.10886 =
         0.06471   -0.00330    0.01542   -0.01925
N1    6    0.191791    0.916211    0.304139    11.00000    0.04468    0.05582 =
         0.05249   -0.00579    0.01991   -0.00403
N2    6    0.296844    1.033995    0.386574    11.00000    0.05978    0.09767 =
         0.06079   -0.00590    0.01504   -0.01543
C1    1    0.147263    0.867051    0.249191    11.00000    0.04996    0.06114 =
         0.05918   -0.00723    0.01974   -0.00158
AFIX  13
H1    2    0.187117    0.858787    0.219235    11.00000   -1.20000
AFIX   0
C2    1    0.132119    0.768822    0.278866    11.00000    0.05378    0.06110 =
         0.06549   -0.00454    0.02192   -0.00345
AFIX  23
H2A   2    0.071867    0.751377    0.271202    11.00000   -1.20000
H2B   2    0.165311    0.718424    0.262263    11.00000   -1.20000
AFIX   0
C3    1    0.191410    0.861422    0.347704    11.00000    0.05036    0.06750 =
         0.05807   -0.00351    0.02371   -0.00562
C4    1    0.227964    0.877008    0.411809    11.00000    0.05819    0.09092 =
         0.05988   -0.00296    0.02439   -0.00685
C5    1    0.274271    0.972444    0.421881    11.00000    0.06287    0.09893 =
         0.06111   -0.00542    0.01840   -0.01317
C6    1    0.347469    1.069100    0.484638    11.00000    0.07166    0.10833 =
         0.06629   -0.00451    0.01573   -0.02080
AFIX  23
H6A   2    0.406989    1.053617    0.498584    11.00000   -1.20000
H6B   2    0.327277    1.114962    0.512643    11.00000   -1.20000
AFIX   0
C7    1    0.338810    1.111946    0.421167    11.00000    0.06734    0.10312 =
         0.06696   -0.00619    0.01451   -0.01751
AFIX  13
H7    2    0.298858    1.166794    0.419608    11.00000   -1.20000
AFIX  66
C8    1    0.073658    0.923826    0.223398    11.00000    0.05292    0.06801 =
         0.06302   -0.01038    0.01473    0.00433
C9    1    0.077807    0.971709    0.170408    11.00000    0.05639    0.07447 =
         0.06643   -0.00722    0.01193    0.00694
AFIX  43
H9    2    0.127828    0.969379    0.152207    11.00000   -1.20000
AFIX  65
C10   1    0.008767    1.023000    0.144049    11.00000    0.05996    0.07943 =
         0.06988   -0.00734    0.01030    0.00974
AFIX  43
H10   2    0.011603    1.055726    0.107832    11.00000   -1.20000
AFIX  65
C11   1   -0.064422    1.026409    0.170679    11.00000    0.05783    0.07983 =
         0.07052   -0.00879    0.00855    0.01291
AFIX  43
H11   2   -0.111607    1.061465    0.152663    11.00000   -1.20000
AFIX  65
C12   1   -0.068572    0.978527    0.223669    11.00000    0.05704    0.07730 =
         0.07020   -0.00956    0.01164    0.01118
AFIX  43
H12   2   -0.118593    0.980857    0.241869    11.00000   -1.20000
AFIX  65
C13   1    0.000468    0.927235    0.250029    11.00000    0.05404    0.07328 =
         0.06605   -0.01115    0.01359    0.00738
AFIX  43
H13   2   -0.002368    0.894510    0.286245    11.00000   -1.20000
AFIX   0
C14   1    0.151888    0.871081    0.449866    11.00000    0.05976    0.08696 =
         0.05932   -0.00444    0.02713   -0.00630
AFIX  23
H14A  2    0.138978    0.803088    0.455598    11.00000   -1.20000
H14B  2    0.170749    0.898323    0.489493    11.00000   -1.20000
AFIX  66
C15   1    0.069162    0.921957    0.424023    11.00000    0.05794    0.08119 =
         0.05806   -0.00785    0.02598   -0.00753
C20   1   -0.004671    0.869957    0.423464    11.00000    0.05690    0.08131 =
         0.05850   -0.00974    0.02293   -0.00836
AFIX  43
H20   2   -0.002574    0.806178    0.437404    11.00000   -1.20000
AFIX  65
C19   1   -0.081573    0.911275    0.402507    11.00000    0.05598    0.08163 =
         0.06384   -0.01388    0.02425   -0.00727
AFIX  43
H19   2   -0.132034    0.875734    0.402125    11.00000   -1.20000
AFIX  65
C18   1   -0.084642    1.004593    0.382110    11.00000    0.05606    0.08306 =
         0.06840   -0.01415    0.02356   -0.00514
C17   1   -0.010809    1.056594    0.382669    11.00000    0.05666    0.07986 =
         0.06514   -0.01263    0.02297   -0.00630
AFIX  43
H17   2   -0.012908    1.120373    0.368729    11.00000   -1.20000
AFIX  65
C16   1    0.066093    1.015278    0.403625    11.00000    0.05653    0.07903 =
         0.06248   -0.00933    0.02607   -0.00792
AFIX  43
H16   2    0.116554    1.050819    0.404007    11.00000   -1.20000
AFIX   0
C21   1   -0.167134    1.052059    0.364796    11.00000    0.06054    0.09189 =
         0.08024   -0.01898    0.02303   -0.00142
C22   1    0.289309    0.799500    0.434782    11.00000    0.06145    0.11041 =
         0.06750   -0.00088    0.02378   -0.00265
AFIX  23
H22A  2    0.304121    0.807652    0.478099    11.00000   -1.20000
H22B  2    0.261134    0.737051    0.428009    11.00000   -1.20000
AFIX  66
C27   1    0.519441    0.810164    0.358270    11.00000    0.07265    0.15259 =
         0.09591   -0.00784    0.03085   -0.01393
C28   1    0.449369    0.768313    0.326026    11.00000    0.07054    0.14544 =
         0.08951   -0.00728    0.02814   -0.00842
AFIX  43
H28   2    0.452871    0.743674    0.287547    11.00000   -1.20000
AFIX  65
C24   1    0.374174    0.762513    0.350082    11.00000    0.06834    0.13837 =
         0.08510   -0.00820    0.02645   -0.00457
AFIX  43
H24   2    0.326283    0.733910    0.328044    11.00000   -1.20000
AFIX  65
C23   1    0.369050    0.798564    0.406382    11.00000    0.06459    0.13230 =
         0.08009   -0.00450    0.02402   -0.00490
C25   1    0.439121    0.840415    0.438627    11.00000    0.07204    0.14916 =
         0.08973   -0.01039    0.02209   -0.01070
AFIX  43
H25   2    0.435618    0.865054    0.477106    11.00000   -1.20000
AFIX  65
C26   1    0.514316    0.846215    0.414572    11.00000    0.07431    0.15493 =
         0.09569   -0.01216    0.02349   -0.01295
AFIX  43
H26   2    0.562207    0.874819    0.436610    11.00000   -1.20000
AFIX   0
C29   1    0.597887    0.810500    0.335255    11.00000    0.07890    0.16389 =
         0.10895   -0.00440    0.03627   -0.01660
AFIX  66
C30   1    0.419679    1.146615    0.400376    11.00000    0.07046    0.10417 =
         0.07387   -0.00266    0.01407   -0.01896
C31   1    0.450039    1.236385    0.417553    11.00000    0.07535    0.10284 =
         0.08026    0.00066    0.01434   -0.01739
AFIX  43
H31   2    0.418298    1.276833    0.439681    11.00000   -1.20000
AFIX  65
C32   1    0.526841    1.266975    0.402353    11.00000    0.07550    0.10390 =
         0.08367    0.00305    0.01333   -0.01839
AFIX  43
H32   2    0.547590    1.328330    0.414093    11.00000   -1.20000
AFIX  65
C33   1    0.573283    1.207796    0.369977    11.00000    0.07497    0.10557 =
         0.08276    0.00274    0.01434   -0.01852
AFIX  43
H33   2    0.625773    1.228703    0.359589    11.00000   -1.20000
AFIX  65
C34   1    0.542924    1.118025    0.352800    11.00000    0.07462    0.10824 =
         0.08219   -0.00151    0.01616   -0.01883
AFIX  43
H34   2    0.574666    1.077578    0.330672    11.00000   -1.20000
AFIX  65
C35   1    0.466123    1.087434    0.367999    11.00000    0.07267    0.10690 =
         0.07937   -0.00460    0.01672   -0.01958
AFIX  43
H35   2    0.445374    1.026080    0.356259    11.00000   -1.20000
AFIX   0

BR3   3    0.875880    0.632447    0.499680    11.00000    0.05232    0.07056 =
         0.24103   -0.03117    0.03835    0.00935
CO2   4    1.000000    0.545639    0.500000    10.50000    0.04324    0.04122 =
         0.07238    0.00000    0.02472    0.00000
F7    5    0.671755    0.559722    0.559470    11.00000    0.07461    0.09957 =
         0.07473   -0.02936    0.02441   -0.00140
F8    5    0.580208    0.475239    0.509944    11.00000    0.05312    0.12110 =
         0.12977   -0.03630    0.02267   -0.01100
F9    5    0.653213    0.573307    0.466317    11.00000    0.07852    0.10362 =
         0.08853   -0.00826    0.01536    0.02391
O3    7    0.992687    0.301921    0.394286    11.00000    0.07071    0.06119 =
         0.07339    0.00459    0.01933    0.00209
N3    6    0.995959    0.447784    0.437909    11.00000    0.05604    0.05658 =
         0.07759    0.00463    0.02226   -0.00124
C36   1    0.996478    0.357566    0.444056    11.00000    0.05968    0.05922 =
         0.07341    0.00280    0.01944    0.00048
C37   1    0.993826    0.369445    0.348011    11.00000    0.07646    0.06688 =
         0.07956    0.00665    0.01949   -0.00144
AFIX  23
H37A  2    0.940742    0.364553    0.320597    11.00000   -1.20000
H37B  2    1.040804    0.354372    0.325325    11.00000   -1.20000
AFIX   0
C38   1    1.003862    0.470228    0.371108    11.00000    0.06954    0.06728 =
         0.08391    0.00852    0.02139   -0.00298
AFIX  13
H38   2    1.061319    0.494902    0.367030    11.00000   -1.20000
AFIX   0
C39   1    1.000000    0.295093    0.500000    10.50000    0.05579    0.06242 =
         0.07020    0.00000    0.01741    0.00000
C40   1    0.919988    0.236339    0.496827    11.00000    0.05517    0.06613 =
         0.06761    0.00013    0.01691   -0.00280
AFIX  23
H40A  2    0.912881    0.200270    0.459135    11.00000   -1.20000
H40B  2    0.926404    0.189593    0.529652    11.00000   -1.20000
AFIX  66
C41   1    0.841153    0.294345    0.500515    11.00000    0.05420    0.07313 =
         0.06729   -0.00158    0.01797   -0.00471
C46   1    0.801940    0.335124    0.448476    11.00000    0.05124    0.07451 =
         0.06611   -0.00440    0.01580   -0.00585
AFIX  43
H46   2    0.817057    0.315639    0.411306    11.00000   -1.20000
AFIX  65
C45   1    0.740608    0.404413    0.450821    11.00000    0.04980    0.07890 =
         0.06643   -0.00454    0.01416   -0.00615
AFIX  43
H45   2    0.713808    0.432283    0.415254    11.00000   -1.20000
AFIX  65
C44   1    0.718490    0.432922    0.505205    11.00000    0.05110    0.08443 =
         0.06835   -0.00793    0.01692   -0.00434
C43   1    0.757702    0.392144    0.557245    11.00000    0.05219    0.08353 =
         0.06620   -0.00305    0.02151   -0.00457
AFIX  43
H43   2    0.742585    0.411630    0.594414    11.00000   -1.20000
AFIX  65
C42   1    0.819034    0.322856    0.554900    11.00000    0.05337    0.07944 =
         0.06669   -0.00081    0.01987   -0.00345
AFIX  43
H42   2    0.845834    0.294986    0.590467    11.00000   -1.20000
AFIX   0
C47   1    0.658971    0.509472    0.510731    11.00000    0.05620    0.09291 =
         0.07827   -0.01872    0.01614   -0.00145
AFIX  66
C51   1    0.824410    0.670020    0.297669    11.00000    0.08125    0.09492 =
         0.11685    0.01720    0.00610   -0.00044
AFIX  43
H51   2    0.784600    0.716119    0.281423    11.00000   -1.20000
AFIX  65
C50   1    0.908859    0.694349    0.310330    11.00000    0.07975    0.09024 =
         0.11502    0.01718    0.00996    0.00216
AFIX  43
H50   2    0.926767    0.757077    0.302736    11.00000   -1.20000
AFIX  65
C49   1    0.967108    0.626899    0.334101    11.00000    0.07614    0.08415 =
         0.11001    0.01593    0.01388    0.00131
AFIX  43
H49   2    1.024825    0.643527    0.342753    11.00000   -1.20000
AFIX  65
C48   1    0.940907    0.535118    0.345211    11.00000    0.07413    0.08072 =
         0.10060    0.01339    0.01635   -0.00166
C53   1    0.856457    0.510787    0.332551    11.00000    0.08114    0.09203 =
         0.11537    0.01574    0.01081   -0.00409
AFIX  43
H53   2    0.838551    0.448059    0.340145    11.00000   -1.20000
AFIX  65
C52   1    0.798208    0.578237    0.308780    11.00000    0.08410    0.09714 =
         0.12037    0.01812    0.00615   -0.00126
AFIX  43
H52   2    0.740491    0.561608    0.300128    11.00000   -1.20000
AFIX   0
HKLF 4


REM  ud-1223c.res in I2
REM wR2 = 0.2199, GooF = S = 1.038, Restrained GooF = 0.972 for all data
REM R1 = 0.0816 for 3241 Fo > 4sig(Fo) and 0.1094 for all 4304 data
REM 578 parameters refined using 1055 restraints

END

WGHT      0.1259     72.5984

REM Highest difference peak  1.220,  deepest hole -1.264,  1-sigma level  0.129
Q1    1   0.8835  0.6139  0.5522  11.00000  0.05    1.22
Q2    1   0.1599  1.0155  0.3032  11.00000  0.05    1.00
Q3    1   0.1951  0.6909  0.2770  11.00000  0.05    0.91
Q4    1   0.8014  0.6510  0.3540  11.00000  0.05    0.85
;
_shelx_res_checksum                64037
_shelx_hkl_file
;
   0  -7   7  330.61   23.34
   0  -7   9  194.87   27.16
   0  -7  11   66.17   26.30
   0  -7  11  109.75   21.13
   0  -7  13  643.71   39.38
   0  -7  13  597.35   34.39
   0  -7  19  -35.94   36.40
   0  -6   2 1825.47   68.91
   0  -6   6  234.91   21.75
   0  -6   6  246.95   19.98
   0  -6   8  557.48   31.50
   0  -6   8  571.39   29.24
   0  -6  10  341.16   28.74
   0  -6  10  347.25   24.40
   0  -6  12  466.82   32.16
   0  -6  14   11.30   26.76
   0  -6  14   43.61   21.92
   0  -6  16   35.40   30.77
   0  -6  20   63.87   36.61
   0  -5   3  201.79   10.40
   0  -5   3  284.84   16.30
   0  -5   3  229.00   10.79
   0  -5   3  265.25   16.29
   0  -5   5  213.17   12.21
   0  -5   5  257.40   18.83
   0  -5   5  219.39   17.56
   0  -5  -7  156.40   12.90
   0  -5   7  148.09   19.78
   0  -5   7  202.37   18.02
   0  -5  -9  523.57   25.69
   0  -5   9  551.01   27.47
   0  -5   9  500.91   30.05
   0  -5  11  179.53   20.33
   0  -5  11  134.60   25.20
   0  -5  13  424.38   30.56
   0  -5  15  192.51   23.83
   0  -5  15  176.88   27.50
   0  -5  17   31.90   30.06
   0  -5  19   43.87   35.40
   0  -5  21   -4.56   26.74
   0  -5  21  -29.63   37.25
   0  -4   2 2979.37  104.53
   0  -4   2 2730.37  103.01
   0  -4   2 2654.64  103.00
   0  -4   4  658.24   27.83
   0  -4   4  672.29   27.36
   0  -4  -4  590.18   24.54
   0  -4   6   -2.77   15.43
   0  -4   6    0.98   13.08
   0  -4  -6    4.72    9.17
   0  -4  -8  306.38   18.51
   0  -4   8  338.26   19.38
   0  -4   8  335.13   22.77
   0  -4 -10  491.55   25.05
   0  -4  10  481.00   26.39
   0  -4  10  477.51   29.39
   0  -4  10  497.68   26.72
   0  -4  12   95.65   19.82
   0  -4  14   75.03   23.56
   0  -4  16  -10.97   25.58
   0  -4  18  126.55   32.23
   0  -4  20   87.45   37.74
   0  -3   1  418.57   18.41
   0  -3   1  393.83   18.67
   0  -3  -3 3745.37  142.29
   0  -3   3 3943.67  142.89
   0  -3   3 3992.45  143.03
   0  -3   3 3800.84  142.31
   0  -3  -5  629.13   26.22
   0  -3   5  646.25   26.42
   0  -3   5  662.03   26.57
   0  -3  -7  288.83   15.14
   0  -3   7  314.39   18.60
   0  -3  -7  309.56   17.39
   0  -3   7  343.07   17.35
   0  -3   7  313.66   17.03
   0  -3  -9   70.06   13.16
   0  -3   9  121.42   15.67
   0  -3  -9  112.46   14.76
   0  -3   9  124.10   17.39
   0  -3   9   92.25   15.02
   0  -3   9  107.36   14.41
   0  -3  11  558.29   27.28
   0  -3  11  533.53   27.20
   0  -3  13  520.63   29.10
   0  -3  15   23.94   23.62
   0  -3  15   47.58   22.86
   0  -3  17  -17.29   26.38
   0  -3  17   13.60   26.84
   0  -3  19   37.02   33.19
   0  -3  21   -3.46   39.15
   0  -2  -2  113.68    6.85
   0  -2   2  136.94    9.95
   0  -2   4 1095.98   41.41
   0  -2  -4 1034.52   40.02
   0  -2   4 1088.41   41.46
   0  -2  -4 1053.18   40.54
   0  -2   4  987.65   40.76
   0  -2   4 1107.37   40.49
   0  -2   4 1074.26   40.73
   0  -2   6 2923.75  111.86
   0  -2   6 2800.10  111.88
   0  -2  -6 2855.99  111.25
   0  -2   6 2967.46  111.87
   0  -2  -6 2992.69  111.74
   0  -2   6 3174.37  111.54
   0  -2   6 2998.62  111.55
   0  -2   6 3036.66  111.33
   0  -2   6 3051.41  111.06
   0  -2   8  430.90   21.57
   0  -2  -8  435.32   21.70
   0  -2   8  459.36   24.26
   0  -2   8  413.85   21.94
   0  -2  -8  474.96   22.08
   0  -2   8  485.54   21.77
   0  -2   8  426.16   21.73
   0  -2   8  438.75   21.73
   0  -2   8  453.71   20.46
   0  -2 -10 1208.76   48.94
   0  -2  10 1211.92   48.23
   0  -2 -10 1261.87   49.14
   0  -2  10 1256.12   48.53
   0  -2  10 1225.13   48.50
   0  -2  10 1216.09   48.36
   0  -2  10 1190.16   46.90
   0  -2  12  108.18   17.45
   0  -2  14  102.69   20.21
   0  -2  16   17.67   25.92
   0  -2  16  -12.23   22.70
   0  -2  18   96.49   31.06
   0  -2  20   32.48   36.09
   0  -2  22   56.58   41.16
   0  -1   1  113.42    6.30
   0  -1  -1  125.54    5.21
   0  -1  -3 3777.66  142.08
   0  -1  -3 3913.95  141.91
   0  -1   3 3927.13  142.24
   0  -1   3 3820.87  142.04
   0  -1   3 3805.42  142.05
   0  -1   3 3823.00  142.02
   0  -1   3 3732.60  141.99
   0  -1   3 3794.48  142.05
   0  -1   3 3882.97  142.08
   0  -1   3 3913.35  142.11
   0  -1   5 3719.54  136.29
   0  -1  -5 3681.02  136.21
   0  -1  -5 3675.99  136.09
   0  -1   5 3666.13  136.38
   0  -1   5 3704.17  136.21
   0  -1   5 3704.28  136.01
   0  -1   5 3517.34  136.08
   0  -1   5 3662.27  136.10
   0  -1  -5 3677.61  136.05
   0  -1   5 3636.57  135.98
   0  -1   7  469.31   22.19
   0  -1  -7  484.45   22.32
   0  -1  -7  485.81   22.63
   0  -1   7  424.81   22.67
   0  -1   7  496.93   23.25
   0  -1   7  518.93   22.99
   0  -1   7  516.93   22.20
   0  -1   7  474.46   22.36
   0  -1  -7  510.47   22.31
   0  -1   7  519.46   21.74
   0  -1  -9  200.06   15.62
   0  -1  -9  176.81   16.68
   0  -1   9  127.24   16.66
   0  -1   9  185.89   15.61
   0  -1   9  175.85   15.89
   0  -1  -9  181.33   15.53
   0  -1   9  143.28   14.05
   0  -1   9  177.10   17.49
   0  -1   9  164.39   14.59
   0  -1 -11 1081.04   43.70
   0  -1  11 1028.29   41.67
   0  -1  11 1048.22   42.77
   0  -1  11 1018.35   42.16
   0  -1  13 1413.34   57.00
   0  -1  15  190.97   22.30
   0  -1  15  140.11   25.94
   0  -1  17  581.40   33.47
   0  -1  17  438.02   37.29
   0  -1  19   77.54   34.20
   0  -1  21   23.35   39.37
   0   0  -2   29.32    3.85
   0   0   2   29.60    4.66
   0   0   2   29.44    4.33
   0   0  -2   33.05    3.59
   0   0  -2   32.17    3.80
   0   0  -2   32.97    3.62
   0   0   2   31.96    3.72
   0   0   2   37.32    4.52
   0   0   2   32.25    3.56
   0   0   2   34.25    3.78
   0   0   2   33.61    3.71
   0   0  -4  227.60   11.52
   0   0   4  227.90   12.64
   0   0  -4  228.49   12.78
   0   0   4  207.20   11.73
   0   0  -4  223.48   13.85
   0   0   4  224.19   12.97
   0   0   4  217.18   12.13
   0   0  -4  229.25   11.87
   0   0   4  223.89   12.43
   0   0  -4  219.56   11.52
   0   0   4  234.09   11.66
   0   0  -6 1237.43   46.73
   0   0  -6 1149.86   46.91
   0   0   6 1151.80   46.97
   0   0  -6 1181.53   46.64
   0   0   6 1198.25   46.90
   0   0   6 1210.99   46.78
   0   0  -6 1188.70   47.06
   0   0   6 1204.58   46.55
   0   0   6 1263.94   46.03
   0   0   6 1218.68   46.47
   0   0  -6 1268.97   46.75
   0   0  -6 1230.77   46.74
   0   0   6 1141.92   46.64
   0   0   8  152.43   13.06
   0   0  -8  185.90   14.66
   0   0  -8  196.78   15.82
   0   0   8  189.33   15.25
   0   0   8  190.50   15.16
   0   0   8  172.84   14.00
   0   0   8  186.97   14.73
   0   0  -8  210.53   11.42
   0   0   8  170.30   15.49
   0   0  -8  164.25   14.67
   0   0   8  187.68   13.52
   0   0  10 1763.77   79.66
   0   0 -10 1950.46   80.02
   0   0 -10 2172.00   80.54
   0   0  10 2106.15   79.79
   0   0  10 2068.50   79.86
   0   0  10 2110.84   78.78
   0   0 -10 2141.09   77.86
   0   0  10 2004.46   79.31
   0   0  10 2070.66   79.78
   0   0 -10 2125.48   79.78
   0   0  10 2163.00   79.19
   0   0  12    8.83   16.49
   0   0  12   -1.09   19.70
   0   0  12    2.14   15.84
   0   0  12   -0.80   18.22
   0   0  14  954.43   41.50
   0   0  16   24.12   21.70
   0   0  16  -35.65   27.34
   0   0  18   11.08   26.24
   0   0  18   20.78   31.42
   0   0  20   90.22   36.68
   0   0  22   47.08   41.03
   0   1  -1  143.82    6.68
   0   1  -1  126.52    6.20
   0   1  -1  146.81    5.77
   0   1   3 3206.58  115.25
   0   1  -3 3216.61  115.18
   0   1  -3 3188.77  115.31
   0   1   3 3223.65  115.07
   0   1  -3 3141.43  115.05
   0   1  -3 3110.74  115.19
   0   1  -3 3103.70  115.14
   0   1   3 3017.29  114.69
   0   1  -3 3129.55  115.17
   0   1   3 3124.47  115.11
   0   1   3 3143.48  115.22
   0   1  -3 2845.55  115.19
   0   1  -5 3830.48  140.27
   0   1   5 3829.20  140.18
   0   1  -5 3823.56  140.17
   0   1   5 3707.23  139.90
   0   1   5 3715.15  140.21
   0   1  -5 3725.11  140.27
   0   1   5 3833.14  140.33
   0   1  -5 3756.24  140.11
   0   1  -5 3796.32  140.35
   0   1   5 3767.14  140.08
   0   1  -5 3753.45  140.14
   0   1  -7  526.13   23.00
   0   1  -7  492.89   24.18
   0   1  -7  519.14   23.24
   0   1   7  482.23   23.20
   0   1   7  517.84   23.33
   0   1   7  523.91   23.33
   0   1  -7  515.30   23.30
   0   1  -7  563.70   24.04
   0   1   7  526.10   23.37
   0   1  -7  523.42   23.42
   0   1  -7  506.73   23.24
   0   1   7  486.67   22.75
   0   1   7  466.67   23.05
   0   1  -9  110.71   14.73
   0   1  -9  138.36   16.78
   0   1  -9  109.06   15.83
   0   1  -9  106.36   17.12
   0   1   9  103.39   16.65
   0   1   9  118.09   15.54
   0   1   9   99.47   14.66
   0   1   9  101.94   15.90
   0   1  -9  104.72   15.13
   0   1  -9  136.88   15.93
   0   1   9  105.80   13.26
   0   1 -11 1131.62   42.09
   0   1  11 1123.09   44.78
   0   1  11 1054.83   42.53
   0   1  13 1563.38   64.23
   0   1  15  223.62   28.33
   0   1  17  495.70   31.07
   0   1  17  428.38   37.74
   0   1  19  117.55   35.60
   0   1  21   32.66   39.24
   0   2   0 3256.03  121.03
   0   2   0 3269.59  121.07
   0   2   0 3372.13  121.58
   0   2  -2  183.98   10.19
   0   2  -2  186.36   11.72
   0   2  -2  183.04    9.33
   0   2  -2  187.90   13.97
   0   2  -2  183.37    9.47
   0   2  -2  169.60    8.61
   0   2   4 1070.73   39.75
   0   2  -4 1028.27   39.62
   0   2   4 1026.68   39.38
   0   2  -4  980.44   40.41
   0   2  -4 1001.41   39.98
   0   2  -4 1019.45   39.72
   0   2  -4 1034.53   39.79
   0   2  -4 1099.40   39.72
   0   2   4 1010.65   39.53
   0   2  -4 1032.25   39.61
   0   2  -6 3236.67  121.35
   0   2  -6 3259.31  121.22
   0   2  -6 3214.48  121.10
   0   2   6 3284.02  121.16
   0   2  -6 3356.97  121.79
   0   2   6 3179.37  121.14
   0   2  -6 3349.06  121.03
   0   2   6 3262.28  121.30
   0   2  -6 3111.80  121.46
   0   2   6 3255.15  121.08
   0   2   6 3205.25  121.45
   0   2  -8  475.89   22.96
   0   2   8  461.67   22.62
   0   2  -8  467.34   24.00
   0   2   8  454.54   22.99
   0   2  -8  490.22   22.47
   0   2   8  450.06   23.12
   0   2  -8  487.14   23.81
   0   2   8  473.89   24.85
   0   2  -8  451.36   22.29
   0   2  -8  436.21   23.28
   0   2   8  463.92   22.31
   0   2   8  410.43   22.12
   0   2 -10 1694.49   62.65
   0   2 -10 1647.41   62.57
   0   2  10 1633.40   63.29
   0   2 -10 1634.61   63.35
   0   2  10 1588.69   62.65
   0   2  10 1611.16   62.85
   0   2 -10 1533.04   62.65
   0   2 -10 1551.39   63.00
   0   2  10 1568.31   62.65
   0   2  10 1454.52   62.88
   0   2 -12  178.12   21.85
   0   2 -12  180.67   23.38
   0   2  12  169.27   22.42
   0   2  16   32.62   24.23
   0   2  16   53.15   28.65
   0   2  18   77.19   32.91
   0   2  20   63.45   37.97
   0   2  22   19.87   37.65
   0   3  -1  331.44   13.27
   0   3   1  269.58   12.14
   0   3   1  309.71   11.69
   0   3  -1  288.53   13.64
   0   3  -1  327.95   15.45
   0   3   1  285.27   14.62
   0   3   3 4698.30  167.33
   0   3  -3 4343.73  167.33
   0   3  -3 4457.87  167.75
   0   3  -3 4328.05  167.74
   0   3  -3 4530.11  167.95
   0   3  -3 4662.66  167.96
   0   3  -3 4549.48  167.36
   0   3  -3 4485.52  167.47
   0   3  -3 4585.37  167.32
   0   3  -3 4532.96  167.45
   0   3   5  622.84   25.16
   0   3  -5  627.50   24.99
   0   3   5  599.92   24.48
   0   3  -5  618.03   26.41
   0   3  -5  581.42   25.60
   0   3  -5  580.27   25.65
   0   3  -5  624.09   26.67
   0   3  -5  605.80   25.20
   0   3  -5  590.47   25.35
   0   3   5  576.89   24.91
   0   3  -5  594.43   25.04
   0   3   7  474.73   23.27
   0   3  -7  526.60   25.42
   0   3  -7  504.13   23.33
   0   3   7  527.64   25.46
   0   3  -7  543.96   24.06
   0   3  -7  523.13   23.25
   0   3  -7  481.24   24.16
   0   3   7  541.81   22.97
   0   3   7  525.42   23.79
   0   3  -7  473.84   24.79
   0   3  -7  495.46   22.82
   0   3  -9  141.05   17.71
   0   3   9  102.99   19.98
   0   3  -9  159.27   19.02
   0   3  -9  145.45   16.56
   0   3  -9  126.37   15.60
   0   3   9  115.76   18.62
   0   3   9  104.68   17.99
   0   3  -9  139.35   19.01
   0   3  -9  130.77   15.10
   0   3  -9   92.40   17.50
   0   3   9  127.37   16.20
   0   3   9   88.74   15.10
   0   3  11  555.24   28.83
   0   3  11  554.48   29.97
   0   3 -11  576.21   29.55
   0   3 -11  564.04   28.91
   0   3 -11  549.30   30.89
   0   3  11  536.30   30.25
   0   3  11  551.33   30.08
   0   3 -13  401.22   27.90
   0   3 -13  371.11   29.79
   0   3  13  362.20   28.68
   0   3  15    5.15   21.90
   0   3  17    0.54   25.52
   0   4   0 2381.06   89.77
   0   4   0 2578.43   91.43
   0   4   2 2387.98   94.03
   0   4   2 2347.42   94.04
   0   4  -2 2820.45   95.38
   0   4  -2 2595.14   95.04
   0   4  -2 2641.33   94.99
   0   4   2 2655.30   94.03
   0   4  -2 2706.94   94.77
   0   4   2 2803.45   95.72
   0   4  -4  501.18   21.47
   0   4  -4  561.88   24.00
   0   4  -4  497.96   22.41
   0   4  -4  564.65   24.80
   0   4  -4  544.78   23.35
   0   4  -4  507.64   22.61
   0   4  -4  535.03   22.40
   0   4  -4  452.34   22.14
   0   4  -4  524.03   22.00
   0   4  -4  546.68   23.39
   0   4  -6   -6.70   14.93
   0   4  -6  -10.64   12.61
   0   4  -6  -12.61   13.58
   0   4  -6   -8.32   14.67
   0   4  -6   12.89   11.27
   0   4  -6   25.48   10.87
   0   4  -6   -9.88   11.63
   0   4   6    8.94   10.50
   0   4  -6    0.16   10.41
   0   4  -8  281.22   17.51
   0   4  -8  271.79   19.89
   0   4   8  279.73   21.95
   0   4  -8  294.55   18.53
   0   4  -8  280.00   22.13
   0   4  -8  256.35   20.03
   0   4   8  285.99   18.94
   0   4   8  278.03   17.25
   0   4  -8  267.98   20.79
   0   4  -8  279.31   17.64
   0   4 -10  289.82   20.98
   0   4 -10  316.36   24.30
   0   4 -10  283.50   22.15
   0   4  10  295.23   23.04
   0   4 -10  321.70   22.75
   0   4  10  315.29   21.48
   0   4 -10  242.72   19.61
   0   4  12  107.02   23.52
   0   4 -12  109.86   24.96
   0   4 -12   98.74   21.25
   0   4  12   98.93   20.83
   0   4 -12   89.07   22.49
   0   4 -14   51.58   23.01
   0   4 -14   42.13   23.13
   0   4  14   54.65   20.87
   0   4  16   67.91   24.39
   0   4  18  159.74   29.62
   0   5  -1  279.23   14.47
   0   5   1  337.49   19.21
   0   5  -1  316.26   18.49
   0   5   3  209.86   10.44
   0   5  -3  240.65   18.16
   0   5  -3  226.85   15.37
   0   5  -3  222.05   15.04
   0   5  -3  223.61   13.73
   0   5  -5  123.58   16.40
   0   5  -5  115.87   14.60
   0   5  -5  131.93   13.29
   0   5  -5  137.54   13.99
   0   5  -5  147.15   17.70
   0   5  -5  153.02   13.72
   0   5  -5  147.45   13.00
   0   5  -5  130.31   13.21
   0   5  -5  148.43   13.72
   0   5   5  123.33   11.57
   0   5  -7  176.90   19.94
   0   5  -7  221.34   17.59
   0   5  -7  221.51   17.93
   0   5  -7  218.44   19.62
   0   5  -7  201.02   16.33
   0   5  -7  207.73   15.58
   0   5   7  219.24   17.64
   0   5   7  225.52   15.41
   0   5  -7  199.13   16.55
   0   5  -9  514.18   27.77
   0   5  -9  467.60   26.04
   0   5   9  567.23   25.48
   0   5   9  563.47   27.42
   0   5  -9  486.23   27.19
   0   5  -9  522.55   28.14
   0   5  -9  562.49   30.28
   0   5  11  215.06   22.15
   0   5 -11  197.27   22.95
   0   5 -11  214.71   24.17
   0   5 -11  214.38   26.09
   0   5 -11  251.96   22.17
   0   5  13  297.56   25.44
   0   5  13  364.16   25.32
   0   5 -13  302.56   24.52
   0   5 -13  357.56   27.00
   0   5 -13  336.99   26.04
   0   5  15  197.72   25.03
   0   5 -15  254.42   27.67
   0   5 -15  223.52   27.09
   0   5  17   10.36   26.92
   0   5  21   -7.92   26.63
   0   6   0  965.47   41.14
   0   6  -2 1887.10   76.67
   0   6  -2 1980.71   76.96
   0   6  -2 2037.76   77.85
   0   6  -2 1977.07   75.91
   0   6  -4   51.03   14.78
   0   6  -4   66.20   12.49
   0   6  -4   60.06   13.37
   0   6  -4   57.50   14.20
   0   6  -4   75.50   18.37
   0   6  -4   56.49   14.40
   0   6  -4   58.37   12.17
   0   6   4   66.70   17.00
   0   6  -4   60.95   15.66
   0   6  -6  187.90   19.59
   0   6  -6  159.63   20.63
   0   6  -6  174.01   16.74
   0   6  -6  199.24   16.18
   0   6  -6  196.98   15.25
   0   6  -6  180.51   16.48
   0   6   6  198.02   14.43
   0   6  -6  222.77   17.95
   0   6   8  623.47   31.06
   0   6   8  670.36   29.34
   0   6  -8  644.14   31.04
   0   6  -8  626.46   32.19
   0   6  10  299.74   23.65
   0   6 -10  298.51   23.59
   0   6  12  548.53   32.43
   0   6 -12  577.86   30.08
   0   6  12  553.04   32.11
   0   6 -12  480.72   31.29
   0   6  14   19.35   22.15
   0   6 -14   62.18   21.60
   0   6 -14    4.52   23.78
   0   6 -14   49.07   24.01
   0   6  16   26.00   25.86
   0   6 -16   24.77   28.56
   0   6  18   71.04   32.09
   0   7  -1  380.41   22.49
   0   7  -1  383.93   21.20
   0   7  -1  418.38   25.92
   0   7  -3  609.80   31.02
   0   7  -3  555.92   27.92
   0   7  -3  584.94   27.60
   0   7  -3  564.63   25.44
   0   7  -3  558.98   29.03
   0   7  -5 1127.24   45.82
   0   7  -5 1140.72   45.88
   0   7  -5 1158.50   45.47
   0   7  -5 1080.42   45.61
   0   7  -5 1112.52   46.62
   0   7  -5 1238.63   48.88
   0   7  -5 1088.11   45.96
   0   7  -7  323.55   23.16
   0   7  -7  324.51   21.08
   0   7  -7  310.10   20.79
   0   7   7  357.13   21.92
   0   7   7  342.65   18.87
   0   7  -7  315.25   19.11
   0   7  -7  310.60   24.55
   0   7  -9  210.79   16.48
   0   7  -9  203.39   23.95
   0   7   9  203.44   22.91
   0   7   9  269.65   22.88
   0   7  11   98.09   23.69
   0   7 -11  130.83   20.25
   0   7 -11  171.60   21.66
   0   7 -11  153.53   23.02
   0   7 -11  159.99   19.90
   0   7  13  505.50   34.12
   0   7 -13  586.21   33.11
   0   7 -13  538.52   31.48
   0   7 -13  529.42   33.77
   0   7  13  618.47   35.05
   0   7  15  144.14   28.68
   0   7 -15  165.95   28.52
   0   7 -15  196.53   29.12
   0   7  17   -6.58   30.82
   0   8   0 1293.97   54.84
   0   8   0 1495.05   57.57
   0   8  -2  247.15   24.12
   0   8   2  186.82   17.35
   0   8  -2  223.69   19.36
   0   8  -2  203.15   18.34
   0   8  -4   96.43   16.23
   0   8  -4  117.18   14.62
   0   8  -4   95.84   15.10
   0   8  -4  115.49   18.32
   0   8  -4   89.69   16.00
   0   8  -4  102.08   23.80
   0   8  -4   80.10   18.68
   0   8   4   62.38   16.33
   0   8  -6   37.25   16.79
   0   8  -6   56.42   17.03
   0   8  -6   25.42   15.21
   0   8   6   51.03   19.76
   0   8  -6   41.32   14.32
   0   8  -6   40.33   22.98
   0   8  -6   65.06   18.10
   0   8   8  384.95   25.39
   0   8  -8  304.55   20.23
   0   8  -8  377.88   27.79
   0   8   8  368.97   27.37
   0   8  10  492.56   32.67
   0   8  10  535.41   30.64
   0   8 -10  448.33   28.89
   0   8 -10  499.77   28.70
   0   8  12  266.02   26.85
   0   8 -12  214.41   23.88
   0   8 -12  274.14   28.39
   0   8 -12  222.95   25.92
   0   8  12  232.85   28.15
   0   8 -14   66.44   28.82
   0   8 -14   26.64   24.74
   0   8 -14   31.24   27.00
   0   8  14   51.50   27.60
   0   8  16  130.64   32.38
   0   8 -16  138.88   32.62
   0   8 -16  123.47   26.94
   0   8  18  124.87   34.55
   0   9  -1  244.04   20.20
   0   9   1  222.22   17.88
   0   9  -1  277.15   25.99
   0   9   1  269.07   25.62
   0   9  -1  229.88   21.75
   0   9   1  268.64   22.61
   0   9   3   86.46   17.53
   0   9  -3   78.89   15.53
   0   9  -3   82.60   19.18
   0   9  -3  125.36   27.01
   0   9  -3   96.12   17.05
   0   9  -5  675.77   33.03
   0   9  -5  659.06   31.61
   0   9   5  699.07   34.25
   0   9  -5  656.08   34.13
   0   9   7  121.42   23.56
   0   9  -7  111.78   21.40
   0   9  -7   97.58   16.40
   0   9  -9  324.88   22.81
   0   9  -9  393.72   26.82
   0   9  -9  363.82   27.07
   0   9  -9  346.24   30.58
   0   9 -11   25.68   23.41
   0   9 -11   81.71   22.67
   0   9 -11   24.95   24.40
   0   9 -11   47.01   27.22
   0   9  11   11.49   26.98
   0   9 -13   85.85   25.68
   0   9 -13  105.67   27.94
   0   9 -13   98.32   31.30
   0   9  13   96.47   29.36
   0   9 -15   19.15   31.36
   0   9  15    0.63   31.62
   0   9 -15   11.40   33.02
   0   9  17   41.47   34.05
   0  10   0   76.54   17.58
   0  10   0  112.96   21.30
   0  10   2  275.05   21.00
   0  10   2  251.76   24.28
   0  10  -2  262.58   21.66
   0  10  -2  273.44   24.01
   0  10  -2  227.13   22.86
   0  10   4  148.41   20.80
   0  10  -4  109.35   22.74
   0  10  -4  108.89   17.39
   0  10  -6   53.02   17.63
   0  10  -6   93.64   23.25
   0  10  -8   93.97   18.44
   0  10  -8  137.31   24.95
   0  10  -8   85.96   24.37
   0  10 -10   -7.65   26.74
   0  10 -10    2.60   30.05
   0  10 -10   11.62   24.10
   0  10 -10   -7.39   25.04
   0  10  10   -8.62   28.84
   0  10 -12   11.48   32.93
   0  10 -12  -14.50   25.84
   0  10 -12  -27.74   29.74
   0  10  12   39.48   30.42
   0  10 -14   43.39   29.16
   0  10 -14    4.95   34.34
   0  10  14   30.06   32.65
   0  10 -14    5.82   32.46
   0  10  16   35.85   33.70
   0  10 -16  -13.30   34.59
   0  11  -1   28.39   20.39
   0  11  -3  109.44   18.93
   0  11  -5   32.15   19.52
   0  11  -5   72.81   25.64
   0  11  -7  145.22   20.71
   0  11  -7   91.75   32.74
   0  11  -7   87.48   26.99
   0  11  -7  128.27   27.08
   0  11  -9   22.86   20.46
   0  11  -9   -0.49   27.35
   0  11  -9   62.06   30.83
   0  11  -9    7.59   27.12
   0  11  -9  -10.56   34.79
   0  11   9  -37.12   30.82
   0  11 -11  106.64   28.83
   0  11 -11  144.40   32.60
   0  11 -11  121.41   36.43
   0  11  11  135.92   32.19
   0  11  13   77.04   33.35
   0  11 -13   47.39   29.64
   0  11 -13   56.38   36.87
   0  11 -13   55.40   33.29
   0  12   0  217.79   25.94
   0  12   2  359.74   31.40
   0  12  -2  538.47   29.51
   0  12  -4  -14.64   20.45
   0  12  -6  125.21   22.51
   0  12  -6  150.20   31.66
   0  12  -8   89.90   33.77
   0  12  -8   95.47   30.67
   0  12  -8   82.09   35.92
   0  12  -8   78.52   22.34
   0  12 -10   34.28   33.94
   0  12 -10   49.03   37.00
   0  12 -10   57.91   30.29
   0  12 -12  111.05   34.81
   0  12 -12   48.85   30.78
   0  13  -1   28.95   20.96
   0  13   3  148.61   26.74
   0  13  -3  159.74   23.16
   0  13  -5   74.40   32.20
   0  13  -7  246.89   33.86
   0  13  -7  240.75   37.52
  -1  -8  15  115.46   25.52
  -1  -8  13  157.49   24.43
  -1  -8  11  -11.76   20.94
  -1  -8  11   12.07   27.68
  -1  -8   9  767.34   37.19
  -1  -7  18   -7.10   34.58
  -1  -7  16   -3.70   32.51
  -1  -7  16   26.91   32.55
  -1  -7  14  181.94   25.06
  -1  -7  14   87.55   29.60
  -1  -7  12  370.89   27.10
  -1  -7  12  362.44   31.83
  -1  -7  10   56.99   20.11
  -1  -7   8  111.41   26.24
  -1  -7   8  110.89   23.04
  -1  -7   6  751.68   35.67
  -1  -7   6  748.52   36.89
  -1  -7   6  774.91   36.09
  -1  -6  19   44.56   35.05
  -1  -6  19   22.95   36.30
  -1  -6  17   48.26   31.61
  -1  -6  15   64.94   23.61
  -1  -6  15    6.84   27.85
  -1  -6  13  203.16   22.99
  -1  -6  13  150.77   26.13
  -1  -6   9  618.24   32.15
  -1  -6   9  631.18   33.83
  -1  -6   7  310.74   21.92
  -1  -6   7  277.30   23.39
  -1  -6   5    7.06   19.78
  -1  -6   5   19.52   16.42
  -1  -6   5   21.22   16.45
   1  -6   5  565.69   23.71
   1  -6   7  200.51   23.12
   1  -6   7  192.24   18.66
   1  -6   7  173.42   13.67
   1  -6   9  186.23   25.48
   1  -6   9  187.56   19.98
   1  -6  11  280.61   24.15
   1  -6  13  124.46   27.24
   1  -6  15   53.84   29.32
  -1  -5  20   86.47   37.57
  -1  -5  20   32.07   36.27
  -1  -5  18  -12.04   31.44
  -1  -5  16   76.56   27.89
  -1  -5  16   25.84   23.28
  -1  -5  14  151.56   25.79
  -1  -5  10  333.52   27.04
  -1  -5  10  362.02   23.70
  -1  -5   8   52.00   19.33
  -1  -5   8   31.49   16.52
   1  -5  -8   23.01   12.23
  -1  -5   6  105.72   17.88
  -1  -5   6  139.36   16.50
   1  -5  -6  108.60   10.07
  -1  -5   4  174.04   15.04
  -1  -5   4  144.90   10.76
  -1  -5   4  186.25   15.87
   1  -5  -4  136.89    8.71
  -1  -5   2  336.43   17.01
  -1  -5   2  319.24   18.55
  -1  -5   2  359.42   18.37
   1  -5   4  136.75    8.94
   1  -5   4  128.35   10.58
   1  -5   4  140.36   14.65
   1  -5   4  137.16   10.06
   1  -5   6  831.47   35.96
   1  -5   6  758.71   31.90
   1  -5   6  813.91   34.32
   1  -5   6  798.81   32.57
   1  -5   6  765.32   32.31
   1  -5   8  268.69   22.76
   1  -5   8  212.61   16.30
   1  -5   8  255.23   19.05
   1  -5   8  217.67   17.58
   1  -5   8  209.42   18.27
   1  -5  10   44.50   17.36
   1  -5  10   72.46   23.02
   1  -5  12  300.34   23.28
   1  -5  12  243.57   26.38
   1  -5  14  226.66   27.79
   1  -5  16  132.75   30.34
   1  -5  18  109.93   25.83
   1  -5  20    0.58   26.39
  -1  -4  21   19.85   37.01
  -1  -4  21   -9.41   39.09
  -1  -4  19   -7.90   33.11
  -1  -4  17  117.13   28.62
  -1  -4  15  192.65   26.95
  -1  -4  15  221.60   26.73
  -1  -4  13  110.68   21.41
  -1  -4  11  534.88   28.37
   1  -4  -9  512.71   25.77
  -1  -4   9  510.32   26.83
  -1  -4   9  572.34   25.28
  -1  -4   7  488.39   23.71
   1  -4  -7  448.88   21.67
   1  -4  -5  298.52   14.36
  -1  -4   5  279.50   18.14
  -1  -4   5  323.88   17.90
   1  -4  -3  220.71   10.58
  -1  -4   3  231.04   14.09
  -1  -4   3  234.19   15.04
  -1  -4   1 2745.06  100.62
  -1  -4   1 2596.18  101.60
  -1  -4   1 2726.41  101.01
   1  -4   3  845.82   32.17
   1  -4   3  835.86   32.75
   1  -4   3  833.70   32.54
   1  -4   3  815.19   32.42
   1  -4   3  884.58   34.23
   1  -4   5   59.07   10.26
   1  -4   5   62.12    9.04
   1  -4   5   58.69    9.64
   1  -4   5   70.10   15.39
   1  -4   5   44.91   12.94
   1  -4   7   53.48   12.22
   1  -4   7   19.05   13.20
   1  -4   7   44.96   16.83
  -1  -4  -7   28.02    7.59
   1  -4   7   46.81   13.98
   1  -4   9  486.57   26.46
   1  -4   9  551.57   26.94
   1  -4   9  546.82   28.53
   1  -4   9  449.76   24.68
   1  -4  11  137.49   23.33
   1  -4  11  107.32   17.25
   1  -4  13    0.49   21.82
   1  -4  15   82.77   24.20
   1  -4  17    5.22   29.31
   1  -4  19   92.55   35.50
   1  -4  19   48.36   26.65
   1  -4  21   10.63   27.23
  -1  -3  22   24.45   36.30
  -1  -3  22   15.43   41.21
  -1  -3  20   51.18   35.66
  -1  -3  18   28.29   29.55
  -1  -3  16   -6.69   24.74
  -1  -3  16    7.02   23.88
  -1  -3  14  208.81   22.23
  -1  -3  14  153.69   24.70
  -1  -3  12  321.64   22.31
  -1  -3  10  501.29   27.22
   1  -3 -10  452.47   24.57
  -1  -3  10  439.43   23.15
  -1  -3  10  453.28   24.34
   1  -3  -8  674.89   28.78
  -1  -3   8  582.93   29.88
  -1  -3   8  672.17   27.60
  -1  -3   8  672.53   29.06
   1  -3  -6 1490.39   54.48
  -1  -3   6 1423.35   53.71
  -1  -3   6 1382.80   55.01
  -1  -3   6 1433.32   56.12
  -1  -3   6 1325.01   55.09
   1  -3  -4 1810.90   68.02
  -1  -3   4 1820.94   69.44
  -1  -3   4 1806.47   68.83
  -1  -3   2 2145.98   79.77
  -1  -3   2 2148.29   80.48
   1  -3  -2 2156.50   79.19
  -1  -3   2 2086.01   79.39
  -1  -3   0 3687.20  135.01
  -1  -3   0 3619.66  134.94
   1  -3   2   65.49    8.37
   1  -3   2   64.70    6.61
   1  -3   2   66.83    7.05
   1  -3   2   59.98    7.34
   1  -3   2   82.20   10.54
   1  -3   4 1128.90   43.26
   1  -3   4 1079.95   44.50
   1  -3   4 1118.91   43.79
   1  -3   4 1150.82   43.27
  -1  -3  -6  543.74   23.16
   1  -3   6  567.98   26.77
  -1  -3  -6  552.96   24.88
   1  -3   6  607.02   25.85
   1  -3   6  604.66   24.62
   1  -3   8  611.39   29.37
   1  -3   8  681.21   30.58
   1  -3   8  603.44   31.25
  -1  -3  -8  670.87   28.63
  -1  -3  -8  711.54   29.89
   1  -3   8  692.80   30.27
   1  -3   8  729.27   29.32
   1  -3  10  148.84   18.14
  -1  -3 -10  127.07   16.11
   1  -3  10  141.08   21.12
   1  -3  10  116.34   16.16
   1  -3  10  148.50   18.06
   1  -3  10  164.50   15.08
   1  -3  12  293.05   22.44
   1  -3  12  279.36   26.43
   1  -3  12  301.20   21.75
   1  -3  14  106.80   23.19
   1  -3  14  159.09   23.11
   1  -3  16   21.86   24.60
   1  -3  18   14.71   31.62
   1  -3  20  -15.83   26.74
   1  -3  22   -3.86   27.89
  -1  -2  21  -10.95   37.57
  -1  -2  19   63.08   32.90
  -1  -2  17    6.92   27.63
  -1  -2  17    2.68   25.07
  -1  -2  15  154.38   25.86
  -1  -2  15  229.10   23.47
  -1  -2  13  495.56   29.51
  -1  -2  13  478.43   26.90
  -1  -2  11  813.38   34.69
  -1  -2  11  795.09   34.86
  -1  -2  11  727.20   36.97
  -1  -2  11  782.70   35.41
  -1  -2   9 1378.03   52.27
  -1  -2   9 1347.32   50.90
   1  -2  -9 1368.64   51.42
  -1  -2   9 1389.44   51.02
  -1  -2   9 1357.57   50.76
  -1  -2   9 1349.73   51.21
  -1  -2   9 1195.89   51.54
  -1  -2   9 1170.37   48.61
  -1  -2   9 1308.62   51.14
  -1  -2   7  106.39   12.47
  -1  -2   7   95.14   11.52
  -1  -2   7  111.83   12.16
   1  -2  -7  103.47   12.49
  -1  -2   7  110.46   12.78
  -1  -2   7  100.34   12.65
  -1  -2   7  108.04   16.11
  -1  -2   7   61.19   13.03
  -1  -2   5 5946.52  213.50
  -1  -2   5 5629.67  213.50
  -1  -2   5 6011.40  213.31
  -1  -2   5 5583.16  213.88
   1  -2  -5 5665.91  213.74
  -1  -2   5 5720.66  213.82
  -1  -2   5 5642.20  213.79
  -1  -2   3  156.63   11.79
  -1  -2   3  133.39    8.04
   1  -2  -3  173.79    9.45
  -1  -2   3  163.35   12.92
  -1  -2   3  175.82   12.45
  -1  -2   1   56.63    5.96
  -1  -2   1   44.96    8.68
  -1  -2   1   56.86   10.40
   1  -2  -1   49.52    5.48
  -1  -2   1   55.04    7.10
   1  -2   1  694.57   27.71
   1  -2   1  754.04   28.15
  -1  -2  -3 2119.29   77.30
   1  -2   3 2141.79   78.47
   1  -2   3 2083.72   77.70
   1  -2   3 2024.84   77.93
   1  -2   3 2130.43   77.90
   1  -2   3 1949.18   78.15
   1  -2   3 2091.45   78.14
   1  -2   5 2413.92   90.24
   1  -2   5 2430.93   90.64
   1  -2   5 2352.46   90.31
   1  -2   5 2332.34   89.29
  -1  -2  -5 2371.13   90.18
   1  -2   5 2576.59   90.25
   1  -2   5 2460.06   90.15
   1  -2   5 2377.44   90.05
   1  -2   7  281.08   16.45
   1  -2   7  255.44   18.09
   1  -2   7  289.67   12.77
  -1  -2  -7  312.99   16.65
   1  -2   7  302.57   17.32
   1  -2   7  315.97   17.07
   1  -2   7  286.79   16.93
   1  -2   7  282.89   17.31
   1  -2   9   60.63   16.97
  -1  -2  -9   78.45   15.18
   1  -2   9   46.67    5.53
   1  -2   9   67.80   15.01
   1  -2   9   71.54   13.62
  -1  -2  -9   64.01   14.12
   1  -2   9   92.17   15.10
   1  -2   9   84.89   15.18
   1  -2   9   41.95   14.94
   1  -2   9   55.39   16.32
   1  -2  11  714.25   35.18
   1  -2  11  748.60   37.70
  -1  -2 -11  816.85   36.21
   1  -2  11  850.70   35.08
   1  -2  13  134.14   19.61
   1  -2  13  103.50   19.31
   1  -2  15   95.98   24.90
   1  -2  15  108.19   22.58
   1  -2  17    3.42   28.19
   1  -2  17   -4.66   25.99
   1  -2  19   81.18   35.74
   1  -2  21  -13.42   27.62
  -1  -1  22  160.77   39.45
  -1  -1  22  152.45   40.36
  -1  -1  20  -19.41   36.22
  -1  -1  18    2.96   31.10
  -1  -1  16  590.31   32.26
  -1  -1  16  442.73   35.30
  -1  -1  14  215.89   20.88
  -1  -1  12 1681.63   65.45
  -1  -1  12 1649.88   65.89
   1  -1 -10  119.46   16.56
  -1  -1  10   99.36   16.54
  -1  -1  10  103.22   18.01
  -1  -1  10   93.76   15.09
  -1  -1  10  126.49   18.38
  -1  -1  10  105.45   15.71
  -1  -1  10  105.04   16.19
   1  -1 -10  115.08   15.50
   1  -1 -10   91.84   15.47
   1  -1  -8  171.02   14.40
   1  -1  -8  178.97   15.45
  -1  -1   8  156.32   15.17
  -1  -1   8  205.91   15.90
  -1  -1   8  189.55   16.23
  -1  -1   8  185.75   14.83
  -1  -1   8  189.09   13.98
   1  -1  -8  200.29   14.44
  -1  -1   8  186.71   13.79
   1  -1  -6 1622.15   59.13
   1  -1  -6 1498.65   59.07
  -1  -1   6 1468.00   59.21
  -1  -1   6 1487.11   59.00
  -1  -1   6 1574.16   59.09
  -1  -1   6 1545.43   58.92
   1  -1  -6 1581.35   59.18
   1  -1  -6 1635.33   58.86
  -1  -1   6 1523.54   58.75
   1  -1  -4  372.79   15.67
  -1  -1   4  367.61   16.94
  -1  -1   4  330.39   16.00
  -1  -1   4  339.30   16.66
  -1  -1   4  332.32   15.53
   1  -1  -4  374.61   15.26
   1  -1  -4  354.19   15.94
  -1  -1   4  346.85   15.50
  -1  -1   2 1299.75   44.51
  -1  -1   2 1186.53   44.09
  -1  -1   2 1209.52   43.97
  -1  -1   2 1162.42   43.81
  -1  -1   2 1147.24   43.96
   1  -1  -2 1198.06   43.80
   1  -1  -2 1181.35   44.02
  -1  -1   2 1198.39   44.26
  -1  -1   2 1237.20   44.28
  -1  -1   0  435.32   16.98
  -1  -1   0  418.56   17.11
  -1  -1   0  411.50   16.64
   1  -1   2   -3.23    5.04
   1  -1   2    0.82    5.38
   1  -1   2    8.94    5.40
   1  -1   2   10.43    7.92
   1  -1   2    2.58    5.54
   1  -1   2   11.39    5.76
   1  -1   2   -0.67    6.81
   1  -1   4 1975.30   75.04
  -1  -1  -4 2027.21   75.00
   1  -1   4 2038.39   75.38
  -1  -1  -4 2090.59   74.83
   1  -1   4 2032.17   74.70
   1  -1   4 2020.95   74.81
   1  -1   4 1920.32   74.90
   1  -1   4 1896.40   74.94
   1  -1   4 1937.58   74.91
   1  -1   4 2036.28   74.78
  -1  -1  -6  757.00   31.18
  -1  -1  -6  799.97   31.63
   1  -1   6  785.22   31.31
   1  -1   6  750.45   31.19
   1  -1   6  790.58   30.91
   1  -1   6  748.43   31.33
   1  -1   6  791.40   31.24
   1  -1   6  746.96   31.17
   1  -1   6  740.63   30.83
   1  -1   8  992.62   38.88
   1  -1   8 1026.82   39.52
   1  -1   8  955.68   38.93
   1  -1   8 1005.39   39.32
   1  -1   8  959.78   39.42
   1  -1   8  853.23   38.83
  -1  -1  -8  987.15   39.26
  -1  -1 -10  300.82   19.52
  -1  -1 -10  337.91   21.48
   1  -1  10  302.73   21.95
   1  -1  10  307.98   21.19
   1  -1  10  272.10   19.83
   1  -1  10  263.81   19.03
   1  -1  10  319.84   19.33
   1  -1  10  302.63   18.89
   1  -1  12  678.40   34.59
   1  -1  12  671.86   31.17
   1  -1  12  695.51   30.93
   1  -1  14 1049.61   45.36
   1  -1  16  506.59   30.29
   1  -1  16  429.28   33.94
   1  -1  18  185.73   33.31
   1  -1  20   33.06   37.90
   1  -1  22    6.93   27.67
  -1   0  21   58.94   38.27
  -1   0  19  171.72   35.85
  -1   0  17   -1.63   23.59
  -1   0  17    1.30   29.42
  -1   0  15   12.55   19.45
  -1   0  13  493.88   27.62
  -1   0  11  112.85   18.25
  -1   0  11   90.81   16.58
   1   0 -11  119.51   12.67
   1   0 -11   76.45   16.71
  -1   0  11   98.11   18.52
   1   0  -9 2750.15  103.94
  -1   0   9 2491.31  103.85
  -1   0   9 2739.79  103.51
  -1   0   9 2683.25  103.52
  -1   0   9 2789.95  103.70
  -1   0   9 2781.70  103.04
  -1   0   9 2682.41  103.38
   1   0  -9 2888.67  102.46
   1   0  -9 2760.08  103.59
   1   0  -9 2747.39  103.75
   1   0  -9 2671.12  103.67
   1   0  -7  206.12   14.71
  -1   0   7  196.45   14.62
  -1   0   7  206.46   14.55
  -1   0   7  224.05   15.36
  -1   0   7  224.27   14.93
  -1   0   7  180.57    9.55
   1   0  -7  191.27   12.31
   1   0  -7  183.24   13.81
   1   0  -7  200.21   15.01
  -1   0   7  185.90   12.61
   1   0  -5  749.34   30.58
  -1   0   5  806.81   30.82
  -1   0   5  773.76   30.73
  -1   0   5  785.72   30.67
  -1   0   5  784.10   31.37
  -1   0   5  759.68   31.02
  -1   0   5  744.91   28.99
   1   0  -5  821.89   30.08
   1   0  -5  783.51   30.74
   1   0  -5  688.42   30.21
   1   0  -3 1171.23   44.18
  -1   0   3 1170.52   44.35
  -1   0   3 1156.37   44.12
  -1   0   3 1186.36   43.97
   1   0  -3 1196.89   43.90
  -1   0   3 1123.55   43.49
   1   0  -3 1204.30   44.14
  -1   0   3 1145.33   43.99
  -1   0   3 1241.20   44.33
   1   0  -3 1182.11   44.09
  -1   0   1  823.70   31.08
  -1   0   1  839.41   31.02
   1   0  -1  839.27   31.34
  -1   0   1  829.66   31.22
   1   0   1 9905.25  365.28
   1   0   1 9930.94  365.29
   1   0   1 9999.00  365.29
  -1   0  -1 9842.16  365.29
  -1   0  -1 9797.41  365.23
   1   0   1 9933.94  365.14
   1   0   1 9934.27  365.16
   1   0   1 9863.47  365.20
  -1   0  -1 9912.81  365.01
   1   0   3    7.88    7.02
  -1   0  -3   15.12    6.49
   1   0   3   18.31    8.86
  -1   0  -3   15.40    7.44
   1   0   3    3.72    6.41
  -1   0  -3   13.77    7.18
  -1   0  -3   14.58    7.22
   1   0   3   14.33    4.49
   1   0   3   14.48    6.11
   1   0   3   11.26    5.72
  -1   0  -3   15.02    6.77
   1   0   3    6.89    7.15
   1   0   3   13.43    6.85
   1   0   3   10.92    5.33
  -1   0  -3   15.88    6.16
   1   0   5 7349.60  275.33
  -1   0  -5 7503.76  275.23
  -1   0  -5 7581.44  275.19
  -1   0  -5 7450.99  274.66
  -1   0  -5 7482.40  274.86
  -1   0  -5 7310.79  274.73
   1   0   5 7304.64  274.90
   1   0   5 7402.75  274.40
   1   0   5 7489.47  274.99
   1   0   5 7354.73  275.03
  -1   0  -5 7426.62  275.02
   1   0   5 7615.71  274.73
  -1   0  -7   27.83   12.38
  -1   0  -7   14.22   13.51
   1   0   7   40.47   12.48
  -1   0  -7   26.95   14.05
   1   0   7   16.86   10.17
   1   0   7   21.48   10.15
   1   0   7   27.67   10.61
   1   0   7   33.83   11.51
   1   0   7   35.04   13.26
   1   0   7   10.02   10.69
  -1   0  -7   30.22   11.71
   1   0   7   -3.03    9.48
  -1   0  -7   18.50   10.73
  -1   0  -9  126.31   16.62
  -1   0  -9  121.82   17.73
   1   0   9  121.81   14.05
   1   0   9  126.26   13.32
   1   0   9  134.60   14.61
  -1   0  -9  143.16    9.92
   1   0   9  126.88   15.72
   1   0   9  148.21   16.42
  -1   0  -9  103.29   15.14
  -1   0  -9  121.98   14.32
   1   0   9   91.10   13.22
   1   0  11  760.93   35.69
   1   0  11  813.26   32.81
   1   0  11  732.03   34.75
   1   0  11  774.05   32.91
   1   0  13  187.01   18.40
   1   0  13  186.41   23.35
   1   0  13  164.08   19.49
   1   0  13  189.50   25.44
   1   0  15  347.99   24.91
   1   0  15  314.81   29.49
   1   0  17   73.44   29.06
   1   0  19   23.02   34.59
  -1   1  22  114.78   41.43
  -1   1  22  177.00   39.57
  -1   1  20   50.21   36.91
  -1   1  18  -10.33   32.12
   1   1 -12 1977.05   74.72
  -1   1  12 1873.82   77.16
  -1   1  12 1954.66   76.80
  -1   1  10  144.85   19.38
  -1   1  10  172.07   17.63
  -1   1  10  135.86   18.04
  -1   1  10  146.94   17.65
   1   1 -10  124.14   18.07
  -1   1  10  121.93   10.92
   1   1 -10  142.24   16.47
   1   1 -10  131.66   18.03
   1   1 -10  149.97   14.75
   1   1 -10  117.88   15.94
  -1   1   8  160.97   16.24
   1   1  -8  151.88   15.81
  -1   1   8  183.99   16.95
  -1   1   8  184.65   18.21
  -1   1   8  173.73   15.09
  -1   1   8  160.72   15.50
   1   1  -8  179.25   16.31
   1   1  -8  166.84   14.94
  -1   1   8  167.63   11.29
   1   1  -8  186.10   16.01
   1   1  -8  174.00   14.29
   1   1  -6 1392.72   54.71
   1   1  -6 1434.33   55.08
  -1   1   6 1459.23   55.03
  -1   1   6 1409.10   54.96
   1   1  -6 1434.84   55.16
   1   1  -6 1417.01   54.99
   1   1  -6 1404.18   54.62
  -1   1   6 1407.37   54.92
  -1   1   6 1392.80   55.26
   1   1  -6 1472.51   55.18
   1   1  -6 1496.06   54.83
   1   1  -4  408.54   18.09
   1   1  -4  387.34   18.52
  -1   1   4  410.65   17.93
  -1   1   4  402.14   18.68
   1   1  -4  400.03   18.35
   1   1  -4  398.44   19.22
   1   1  -4  401.56   18.66
  -1   1   4  408.85   17.24
  -1   1   4  400.18   17.85
   1   1  -4  427.02   17.30
   1   1  -2 1096.12   40.62
  -1   1   2 1087.06   40.53
   1   1  -2 1083.71   40.43
   1   1  -2 1078.61   40.21
   1   1  -2 1079.71   40.46
  -1   1   2 1088.19   40.20
  -1   1   2 1128.93   40.36
   1   1  -2 1077.46   40.48
   1   1  -2  971.33   40.26
  -1   1   0  391.23   14.26
   1   1   0  372.94   14.41
  -1   1   0  381.67   14.76
   1   1   0  371.16   14.30
  -1   1   0  329.20   14.12
  -1   1  -2    5.30    6.70
   1   1   2    8.89    6.14
  -1   1  -2    2.76    5.75
  -1   1  -2    2.81    5.70
  -1   1  -2   10.05    5.90
  -1   1  -2    1.30    6.16
  -1   1  -2    1.39    4.70
   1   1   2    2.68    5.00
   1   1   2    4.55    5.60
   1   1   2    2.12    5.39
   1   1   4 2958.74  104.48
  -1   1  -4 2879.98  104.37
   1   1   4 2766.47  103.70
  -1   1  -4 2845.61  104.53
  -1   1  -4 2822.78  104.26
   1   1   4 2774.05  104.00
   1   1   4 2785.58  103.76
  -1   1  -4 2832.84  103.95
  -1   1  -4 2829.93  104.30
  -1   1  -4 2814.94  104.15
   1   1   4 2849.03  104.26
  -1   1  -4 2783.49  104.24
  -1   1  -4 2567.38  104.07
  -1   1  -6  876.71   34.07
  -1   1  -6  880.51   34.85
  -1   1  -6  860.85   34.22
  -1   1  -6  815.20   33.88
   1   1   6  806.60   33.79
   1   1   6  836.87   33.51
   1   1   6  831.89   33.84
  -1   1  -6  863.22   34.08
   1   1   6  857.33   33.77
  -1   1  -6  867.16   34.04
   1   1   6  857.67   34.07
   1   1   6  819.71   34.08
  -1   1  -8 1308.77   49.32
  -1   1  -8 1295.84   49.24
  -1   1  -8 1299.05   50.42
   1   1   8 1278.73   49.16
  -1   1  -8 1298.93   49.97
  -1   1  -8 1265.53   49.19
   1   1   8 1229.55   47.58
   1   1   8 1289.95   49.39
  -1   1  -8 1195.52   49.46
   1   1   8 1230.04   49.11
   1   1   8 1126.84   48.96
  -1   1 -10  243.99   18.09
   1   1  10  184.08   17.44
  -1   1 -10  256.07   21.01
  -1   1 -10  220.70   20.13
  -1   1 -10  268.58   22.11
   1   1  10  237.81   20.43
   1   1  10  218.10   19.64
   1   1  10  258.96   15.70
   1   1  10  232.64   19.03
   1   1  10  231.58   18.35
   1   1  10  249.13   16.81
   1   1  12  703.43   35.35
   1   1  12  748.98   34.54
   1   1  12  717.29   31.35
   1   1  14 1165.40   52.45
   1   1  16  549.09   30.80
   1   1  16  517.81   36.61
   1   1  16  533.61   33.97
   1   1  18  104.98   32.99
   1   1  20   -9.69   38.23
   1   1  22    4.77   27.18
  -1   2  21   36.83   36.80
  -1   2  21  -31.45   38.59
  -1   2  19  188.94   36.86
  -1   2  17  -20.39   31.04
  -1   2  15  228.89   24.54
   1   2 -13  501.82   26.37
  -1   2  13  493.65   30.79
   1   2 -11  813.62   35.49
  -1   2  11  842.99   38.27
  -1   2  11  836.32   37.26
   1   2 -11  841.11   37.03
  -1   2  11  799.82   37.46
   1   2 -11  798.98   37.80
  -1   2   9 1921.65   71.36
   1   2  -9 1736.51   71.92
  -1   2   9 1807.02   71.15
   1   2  -9 1897.17   70.91
   1   2  -9 1843.96   71.36
   1   2  -9 1871.89   70.83
  -1   2   9 1920.84   72.08
  -1   2   9 1888.65   71.37
  -1   2   9 1777.55   71.30
   1   2  -9 1788.11   71.53
   1   2  -9 1780.02   71.10
   1   2  -7   81.64   14.16
  -1   2   7   83.10   12.96
  -1   2   7  112.18   15.58
   1   2  -7  103.96   12.23
   1   2  -7   85.27   12.86
   1   2  -7   97.88   13.63
  -1   2   7  105.28   16.56
  -1   2   7   92.56   13.07
   1   2  -7   87.67   15.23
  -1   2   7   97.19   12.56
   1   2  -7  105.77   12.20
   1   2  -5 6364.97  232.34
   1   2  -5 6111.49  232.05
   1   2  -5 6338.41  231.88
   1   2  -5 6292.24  231.94
   1   2  -5 6212.23  232.09
   1   2  -5 6250.16  231.88
  -1   2   5 6232.48  231.45
  -1   2   5 6343.14  231.94
   1   2  -5 6272.23  232.08
   1   2  -3  439.61   18.12
  -1   2   3  424.64   18.10
   1   2  -3  426.73   19.16
   1   2  -3  427.99   19.14
   1   2  -3  512.13   18.30
   1   2  -3  434.63   18.36
  -1   2   3  450.84   17.66
  -1   2   3  452.78   18.63
   1   2  -3  343.95   18.66
   1   2  -3  488.10   19.69
  -1   2   1   11.28    5.34
  -1   2   1   16.70    7.81
  -1   2  -1  398.54   18.23
  -1   2  -1  459.83   17.68
   1   2   1  425.46   18.12
  -1   2  -1  426.47   18.26
  -1   2  -1  450.94   17.78
   1   2   1  403.01   17.27
   1   2   3 2191.31   80.13
  -1   2  -3 2135.91   80.88
  -1   2  -3 2119.83   80.68
  -1   2  -3 2250.00   80.59
  -1   2  -3 2133.25   80.53
  -1   2  -3 2214.80   80.51
  -1   2  -3 2143.95   80.31
   1   2   3 2227.56   80.54
   1   2   3 1959.31   80.46
   1   2   5 2893.45  107.39
   1   2   5 2850.81  106.56
  -1   2  -5 2769.55  107.58
  -1   2  -5 2829.06  107.19
   1   2   5 2970.99  106.69
  -1   2  -5 2841.55  107.26
  -1   2  -5 2901.94  107.22
  -1   2  -5 2914.41  107.09
  -1   2  -5 2754.87  107.08
   1   2   5 2886.86  107.15
  -1   2  -5 2892.17  106.97
  -1   2  -7  545.68   24.15
  -1   2  -7  585.81   24.71
   1   2   7  549.08   23.87
   1   2   7  528.90   24.39
  -1   2  -7  536.13   23.67
  -1   2  -7  471.36   25.84
   1   2   7  551.91   23.61
  -1   2  -7  517.58   24.50
  -1   2  -7  515.35   24.37
   1   2   7  563.08   23.94
   1   2   7  541.50   24.07
   1   2   7  505.96   23.74
   1   2   9   78.43   16.29
  -1   2  -9  101.02   15.75
  -1   2  -9  105.63   16.98
  -1   2  -9   98.03   18.38
   1   2   9   79.20   16.02
  -1   2  -9   73.10   17.50
   1   2   9   78.10   15.68
  -1   2  -9   98.10   15.38
  -1   2  -9   96.12   15.89
   1   2   9   80.96   14.44
  -1   2  -9   87.04   14.42
   1   2   9   83.31   14.13
   1   2  11  973.08   43.70
  -1   2 -11 1047.69   43.29
  -1   2 -11 1033.52   44.14
   1   2  11 1026.26   43.72
   1   2  11 1012.66   42.95
   1   2  11  897.09   42.58
   1   2  13  103.59   23.77
  -1   2 -13  117.28   25.23
   1   2  13  114.06   19.94
   1   2  13  148.65   24.81
   1   2  15   33.84   23.28
   1   2  17    5.10   25.67
   1   2  17    1.14   29.85
   1   2  19  120.69   36.54
   1   2  21   39.11   26.88
  -1   3  18    4.99   33.39
  -1   3  16   10.70   22.43
   1   3 -14  179.25   21.26
   1   3 -12  432.60   27.77
  -1   3  12  449.49   28.67
   1   3 -12  442.43   28.96
  -1   3  12  438.36   23.84
  -1   3  10  520.12   28.06
  -1   3  10  496.45   30.68
   1   3 -10  518.08   26.67
   1   3 -10  495.51   28.25
  -1   3  10  508.65   29.18
  -1   3  10  551.66   25.39
   1   3 -10  501.19   26.96
  -1   3  10  523.08   28.92
  -1   3  10  480.60   26.38
   1   3 -10  525.94   26.14
   1   3  -8  648.86   31.88
   1   3  -8  710.76   30.55
  -1   3   8  690.79   30.04
   1   3  -8  705.55   30.18
   1   3  -8  657.66   31.51
   1   3  -8  674.39   29.94
  -1   3   8  750.34   32.68
   1   3  -8  719.73   31.63
  -1   3   8  671.59   30.97
  -1   3   8  703.13   28.13
  -1   3   8  674.27   30.26
   1   3  -8  691.72   29.97
   1   3  -6 1890.54   71.48
   1   3  -6 1845.20   72.27
  -1   3   6 2008.62   71.29
   1   3  -6 1828.59   71.51
   1   3  -6 1849.62   71.59
   1   3  -6 1826.88   72.08
   1   3  -6 1805.23   72.03
   1   3  -6 1894.46   71.76
  -1   3   6 1904.20   71.05
  -1   3   6 1881.82   71.59
   1   3  -6 1937.04   71.40
   1   3  -4 1851.29   69.18
   1   3  -4 1786.19   69.78
   1   3  -4 1825.77   69.57
   1   3  -4 1792.90   68.95
   1   3  -4 1890.05   69.26
   1   3  -4 1990.54   69.30
   1   3  -4 1748.92   68.92
   1   3  -4 1876.63   69.49
  -1   3   4 1811.94   68.89
  -1   3   4 1867.18   69.40
   1   3  -4 1889.61   69.89
   1   3  -2 2454.97   90.67
  -1   3   2 2308.04   90.91
   1   3  -2 2585.28   91.83
   1   3  -2 2573.32   91.73
   1   3  -2 2436.59   90.95
  -1   3   0 4255.47  160.62
  -1   3   0 4329.89  160.50
  -1   3   0 4333.81  160.82
   1   3   0 4424.62  160.92
   1   3   2   73.75    8.71
   1   3   2   74.10    7.17
   1   3   2   51.74    7.27
   1   3   2   64.39    7.65
  -1   3  -2   56.39   10.48
  -1   3  -2   59.35    9.70
  -1   3  -2   69.98    9.89
   1   3   2   64.35   11.24
  -1   3  -2   35.43    9.58
   1   3   4 1294.32   48.06
   1   3   4 1222.39   47.98
   1   3   4 1219.77   47.41
  -1   3  -4 1247.38   48.93
  -1   3  -4 1209.85   47.22
  -1   3  -4 1328.96   49.11
  -1   3  -4 1279.04   48.09
  -1   3  -4 1221.58   48.30
  -1   3  -4 1218.57   48.12
  -1   3  -4 1315.34   48.06
  -1   3  -4 1303.30   48.23
   1   3   6  586.31   25.15
  -1   3  -6  604.55   25.61
  -1   3  -6  585.86   27.40
   1   3   6  608.45   25.44
  -1   3  -6  551.73   25.19
  -1   3  -6  601.37   26.46
  -1   3  -6  622.26   24.94
  -1   3  -6  561.13   25.30
  -1   3  -6  551.92   25.93
   1   3   6  560.70   25.13
  -1   3  -6  601.26   25.03
  -1   3  -8  908.96   36.65
  -1   3  -8  847.52   38.62
   1   3   8  906.79   36.00
  -1   3  -8  829.15   36.35
  -1   3  -8  868.27   36.85
   1   3   8  903.51   36.65
   1   3   8  887.51   36.19
  -1   3  -8  811.59   37.01
   1   3   8  830.74   36.48
  -1   3  -8  847.58   36.15
   1   3   8  912.43   36.59
  -1   3  -8  929.49   37.00
   1   3  10  198.50   20.95
   1   3  10  197.02   19.54
  -1   3 -10  201.82   19.55
  -1   3 -10  195.18   18.35
  -1   3 -10  223.79   22.28
  -1   3 -10  216.53   20.98
   1   3  10  190.03   18.62
   1   3  10  197.32   17.88
  -1   3 -12  325.73   24.87
   1   3  12  293.16   25.97
   1   3  12  268.96   25.76
  -1   3 -12  291.94   23.76
  -1   3 -12  320.29   26.78
   1   3  12  290.26   23.31
   1   3  12  296.20   22.21
   1   3  14  112.59   26.54
   1   3  14  110.07   22.49
   1   3  16   10.62   24.04
   1   3  18  -44.51   27.91
   1   3  20    5.34   26.32
   1   3  22   11.23   27.13
  -1   4  17  171.32   27.14
  -1   4  15  221.37   24.22
  -1   4  11  453.03   25.45
   1   4 -11  460.61   29.27
  -1   4  11  458.38   28.62
   1   4 -11  449.79   26.78
   1   4 -11  458.76   27.60
   1   4  -9  457.58   25.19
   1   4  -9  476.75   24.70
   1   4  -9  413.84   26.36
  -1   4   9  483.21   29.05
   1   4  -9  496.82   27.37
  -1   4   9  474.56   26.74
  -1   4   9  439.77   24.01
   1   4  -9  495.26   26.13
  -1   4   9  496.02   25.10
   1   4  -9  488.96   24.00
   1   4  -7  405.97   20.33
   1   4  -7  350.51   23.65
  -1   4   7  394.80   19.94
   1   4  -7  410.22   23.51
   1   4  -7  439.45   21.21
   1   4  -7  414.29   22.09
   1   4  -7  412.88   23.09
   1   4  -7  442.18   22.47
  -1   4   7  397.30   21.41
  -1   4   7  412.58   19.67
   1   4  -7  435.76   20.82
   1   4  -5  341.07   16.69
   1   4  -5  300.14   19.43
   1   4  -5  327.32   18.55
   1   4  -5  348.06   16.57
   1   4  -5  392.22   17.97
   1   4  -5  355.16   19.59
   1   4  -5  351.45   17.49
   1   4  -5  367.82   17.43
  -1   4   5  367.21   16.60
  -1   4   5  360.26   18.24
  -1   4   5  370.01   18.42
   1   4  -5  406.50   18.14
   1   4  -5  316.58   16.83
   1   4  -3  228.57   14.10
   1   4  -3  250.86   16.11
   1   4  -3  226.95   11.42
   1   4  -3  258.41   13.25
   1   4  -3  264.75   11.93
  -1   4   3  217.03   13.31
  -1   4   1 2782.05  100.69
  -1   4   1 2646.88  101.50
   1   4  -1 2613.97  101.39
  -1   4  -1   12.92   10.05
  -1   4  -1    0.58   11.64
   1   4   1    2.38   12.38
  -1   4  -1   25.83   11.66
   1   4   3  755.19   30.55
   1   4   3  798.41   29.89
   1   4   3  749.40   30.32
   1   4   3  707.73   30.17
  -1   4  -3  802.35   31.42
  -1   4  -3  794.38   32.03
  -1   4  -3  800.46   31.03
  -1   4  -3  752.86   31.07
   1   4   3  780.49   32.75
  -1   4  -5  101.54   12.39
  -1   4  -5  100.88   16.31
  -1   4  -5  100.52   12.90
  -1   4  -5   75.56   11.45
  -1   4  -5   64.68   11.43
  -1   4  -5   99.23   11.99
  -1   4  -5   93.65   10.29
  -1   4  -5   83.78   15.28
   1   4   5   68.08    9.53
   1   4   5   99.51   12.14
   1   4   5   80.90   10.34
   1   4   5   93.98   11.37
  -1   4  -7   90.40   17.26
   1   4   7  104.80   14.39
  -1   4  -7  102.46   18.62
  -1   4  -7  108.70   14.40
   1   4   7  108.36   15.58
  -1   4  -7   99.39   16.80
  -1   4  -7  105.17   13.28
  -1   4  -7   87.09   13.45
  -1   4  -7  108.48   12.78
  -1   4  -7   98.67   15.51
   1   4   7  102.66   13.14
   1   4   7  105.22   13.29
   1   4   7   97.42   14.48
   1   4   9  469.64   26.23
   1   4   9  503.07   25.72
   1   4   9  499.77   26.27
  -1   4  -9  438.77   25.70
   1   4   9  515.75   24.54
   1   4   9  552.68   25.96
  -1   4  -9  474.41   26.35
   1   4   9  447.07   25.24
  -1   4  -9  521.51   25.69
  -1   4  -9  540.84   26.71
   1   4  11   36.68   20.51
  -1   4 -11    8.10   19.34
  -1   4 -11   27.70   18.10
  -1   4 -11   -0.80   20.72
  -1   4 -11   40.28   22.67
   1   4  11   19.58   18.17
   1   4  11    1.55   16.50
  -1   4 -15   87.61   25.36
  -1   4 -15   94.04   26.04
   1   4  15   70.19   23.04
   1   4  17   25.72   26.49
   1   4  19   50.67   26.16
   1   4  21   38.58   26.87
  -1   5  16   25.38   24.21
   1   5 -14  180.81   24.13
  -1   5  14  143.26   22.68
   1   5 -14  164.53   24.02
  -1   5  12  327.09   24.05
  -1   5  10  484.26   28.16
   1   5 -10  453.90   26.28
   1   5 -10  403.49   25.25
   1   5 -10  470.60   28.68
  -1   5  10  428.91   25.49
  -1   5  10  421.93   25.77
   1   5 -10  391.31   27.11
   1   5  -8   17.94   12.83
   1   5  -8   65.61   14.75
   1   5  -8   40.94   18.26
   1   5  -8   51.45   17.62
   1   5  -8   33.80   19.75
   1   5  -8   33.40   15.91
   1   5  -8   41.63   17.52
  -1   5   8   29.83   12.70
  -1   5   8   30.69   15.55
  -1   5   8   40.29   15.98
   1   5  -6  235.13   15.21
   1   5  -6  270.64   20.26
  -1   5   6  237.00   13.31
   1   5  -6  299.11   18.16
   1   5  -6  241.24   14.76
   1   5  -6  285.80   19.58
   1   5  -6  271.27   16.05
   1   5  -6  270.32   16.41
  -1   5   6  273.91   14.90
  -1   5   6  274.53   17.57
   1   5  -6  263.23   17.47
   1   5  -4  104.06   11.75
   1   5  -4  117.90   12.11
   1   5  -4  124.93   11.23
   1   5  -4  107.13    9.24
  -1   5   4  117.96   12.17
   1   5  -4  137.46   13.47
   1   5  -4  137.74   13.85
   1   5  -4  146.94   16.22
  -1   5   2  285.73   14.65
   1   5  -2  238.59   12.32
  -1   5   2  262.80   18.61
   1   5  -2  293.67   18.17
   1   5  -2  234.95   16.24
  -1   5   2  263.61   15.58
  -1   5   0    6.17    9.47
  -1   5   0   26.87   14.28
  -1   5   0   44.80    7.51
  -1   5   0   19.69    9.82
  -1   5  -2  485.85   23.49
  -1   5  -2  496.43   22.72
   1   5   2  546.38   25.76
   1   5   4  114.72   10.07
   1   5   4  130.84   12.12
  -1   5  -4  139.24   15.04
  -1   5  -4  123.78   16.03
  -1   5  -4  131.88   14.15
  -1   5  -4  132.60   18.13
   1   5   4  125.00   11.60
  -1   5  -4  128.54   13.04
  -1   5  -4  128.64   12.92
   1   5   4  146.04   17.69
  -1   5  -4  120.69   12.44
   1   5   6  671.91   29.61
   1   5   6  680.78   29.97
  -1   5  -6  707.94   33.16
  -1   5  -6  694.40   32.14
  -1   5  -6  707.80   32.51
  -1   5  -6  633.22   30.10
  -1   5  -6  700.68   30.05
  -1   5  -6  686.93   30.07
  -1   5  -6  720.96   29.57
  -1   5  -6  719.18   30.60
   1   5   6  664.61   29.15
   1   5   8  165.56   16.71
   1   5   8  142.93   17.35
  -1   5  -8  188.34   16.67
  -1   5  -8  184.43   17.92
  -1   5  -8  156.07   19.85
  -1   5  -8  194.34   16.71
   1   5   8  181.91   16.09
   1   5   8  136.75   17.74
  -1   5  -8  174.08   18.55
   1   5   8  180.43   16.06
   1   5  10   65.80   18.29
   1   5  10   60.12   15.87
  -1   5 -10   32.89   22.89
  -1   5 -10   47.29   19.78
  -1   5 -10   18.92   17.97
  -1   5 -14  183.66   24.97
   1   5  14  159.33   23.53
  -1   5 -14  210.21   26.61
  -1   5 -14  149.61   22.88
   1   5  16  154.65   26.90
  -1   5 -16  126.93   29.01
   1   5  18   77.57   26.22
   1   5  18   80.21   30.46
   1   5  20   -5.86   26.93
  -1   6  17   78.35   29.13
  -1   6  15   49.02   24.69
   1   6 -15   94.67   23.38
   1   6 -15   43.79   25.34
  -1   6  13  204.09   24.68
  -1   6  13  152.54   24.21
   1   6 -13  221.26   23.56
   1   6 -13  255.14   22.17
   1   6 -13  212.98   23.72
  -1   6  11  830.22   37.70
  -1   6  11  688.92   36.96
  -1   6   9  517.88   26.68
   1   6  -9  461.31   26.64
   1   6  -9  500.12   27.99
   1   6  -9  479.94   29.75
  -1   6   9  439.92   26.74
   1   6  -9  428.69   27.17
   1   6  -7  331.64   21.30
   1   6  -7  323.37   20.39
  -1   6   7  337.11   17.76
  -1   6   7  336.53   20.74
  -1   6   7  299.44   21.31
   1   6  -7  330.27   23.15
   1   6  -5   17.07   12.80
   1   6  -5   13.43   12.51
   1   6  -5   13.49   11.15
   1   6  -5   30.73   14.75
  -1   6   5   36.47   14.49
   1   6  -5   23.82   17.69
   1   6  -5   29.74   14.56
   1   6  -5   19.89   13.52
   1   6  -3  139.23   15.12
  -1   6   3  107.63   14.11
   1   6  -3  120.80   12.79
   1   6  -3  131.61   10.80
  -1   6   3  130.73   18.16
   1   6  -3  137.69   14.94
   1   6  -3  125.63   17.89
  -1   6   1  858.30   33.21
  -1   6   1  926.03   38.23
   1   6  -1  853.28   36.37
  -1   6   1  869.93   35.81
   1   6  -1  847.44   37.80
  -1   6  -1 1721.02   65.21
  -1   6  -1 1653.94   64.64
  -1   6  -1 1740.84   66.98
   1   6   1 1868.99   67.11
  -1   6  -1 1652.66   65.99
  -1   6  -3 2015.47   76.96
  -1   6  -3 1952.64   76.51
  -1   6  -3 2051.50   76.55
  -1   6  -3 1906.11   76.81
  -1   6  -3 2084.46   78.00
  -1   6  -3 1989.41   76.05
  -1   6  -3 1924.92   76.36
   1   6   3 2161.33   78.68
  -1   6  -5  525.85   26.15
  -1   6  -5  553.86   28.96
  -1   6  -5  508.41   24.98
  -1   6  -5  543.02   25.40
  -1   6  -5  546.67   25.62
  -1   6  -5  486.24   27.19
  -1   6  -5  535.28   24.97
  -1   6  -7  338.63   22.47
  -1   6  -7  367.34   24.59
  -1   6  -7  340.19   20.98
  -1   6  -7  357.13   20.75
  -1   6  -7  350.64   22.71
   1   6   7  356.19   19.67
   1   6   7  323.20   20.43
  -1   6  -9  227.84   20.84
  -1   6  -9  243.73   23.08
  -1   6  -9  160.16   22.06
   1   6   9  216.09   21.05
   1   6   9  231.48   18.62
  -1   6  -9  192.34   16.08
   1   6  13   81.34   21.09
  -1   6 -13  102.21   23.35
  -1   6 -13  131.37   21.60
  -1   6 -13  126.94   23.63
   1   6  13   64.95   21.19
  -1   6 -15    2.41   26.82
  -1   6 -15   26.89   26.13
   1   6  15   10.94   24.11
   1   6  17   44.10   29.36
   1   6  19  -24.20   32.92
  -1   7  18   31.37   32.36
  -1   7  16   40.36   29.69
   1   7 -16   22.69   29.17
   1   7 -16   29.07   24.88
   1   7 -14  163.95   26.79
  -1   7  14  169.44   27.67
   1   7 -14  190.12   26.22
  -1   7  12  349.42   28.64
   1   7 -12  360.57   24.67
  -1   7  12  374.63   28.98
   1   7 -12  396.90   28.71
   1   7 -12  374.47   26.26
  -1   7  10   12.19   21.47
   1   7 -10   80.51   18.61
   1   7 -10   55.82   19.60
   1   7 -10   46.45   21.96
  -1   7  10   45.59   21.17
   1   7  -8  128.61   19.70
   1   7  -8  141.22   25.18
   1   7  -8  115.38   22.34
   1   7  -8   96.10   15.01
   1   7  -8  162.73   21.82
  -1   7   8  133.63   19.21
  -1   7   8  110.76   20.33
   1   7  -6  899.17   36.38
   1   7  -6  925.94   37.41
   1   7  -6  846.00   37.10
   1   7  -6  848.73   38.04
  -1   7   6  825.43   39.09
   1   7  -6  890.83   40.09
  -1   7   6  897.12   37.65
   1   7  -6  935.91   38.88
   1   7  -4 1814.91   68.47
  -1   7   4 1657.32   68.75
   1   7  -4 1916.99   70.04
   1   7  -4 1706.60   68.52
   1   7  -4 1796.47   68.33
   1   7  -4 1727.11   67.41
   1   7  -4 1696.48   67.47
   1   7  -4 1771.21   67.30
   1   7  -2  344.88   21.11
   1   7  -2  379.65   21.63
  -1   7   2  334.00   20.60
   1   7  -2  381.40   24.84
   1   7  -2  346.38   17.54
   1   7   0  509.13   26.98
  -1   7   0  411.22   21.65
  -1   7  -2  580.46   27.04
  -1   7  -2  542.29   28.10
  -1   7  -2  570.56   26.44
  -1   7  -2  546.14   27.09
  -1   7  -4 1339.63   54.94
  -1   7  -4 1471.80   57.02
  -1   7  -4 1323.70   53.67
  -1   7  -4 1404.89   54.15
  -1   7  -4 1337.43   54.14
  -1   7  -6  360.88   21.74
  -1   7  -6  374.71   21.36
  -1   7  -6  356.31   22.05
  -1   7  -6  358.74   26.11
  -1   7  -6  345.90   22.46
  -1   7  -8  144.14   18.20
  -1   7  -8  158.84   17.51
   1   7   8  135.19   20.58
   1   7   8  124.72   16.88
  -1   7  -8  115.98   20.65
  -1   7  -8  124.97   14.45
  -1   7  -8  105.50   22.18
  -1   7 -10   33.70   18.99
  -1   7 -10   52.00   21.99
  -1   7 -10   58.87   18.12
  -1   7 -10   64.83   22.77
  -1   7 -12  232.25   22.73
  -1   7 -12  193.97   22.07
  -1   7 -12  225.96   24.25
  -1   7 -12  182.25   24.69
   1   7  12  181.61   23.84
   1   7  12  163.82   25.01
  -1   7 -14  306.89   27.32
  -1   7 -14  247.77   29.70
   1   7  14  283.64   27.75
  -1   7 -14  288.95   28.96
   1   7  14  253.45   29.14
  -1   7 -16   54.16   30.87
   1   7  16  121.03   29.88
  -1   7 -16  117.40   31.72
   1   7  18  156.37   34.55
  -1   8  17  132.57   33.70
   1   8 -17   97.25   26.40
  -1   8  15  165.90   31.48
   1   8 -15  127.12   25.83
   1   8 -15  161.50   30.68
  -1   8  13  156.58   28.56
   1   8 -13  158.58   26.28
   1   8 -13  242.87   29.15
   1   8 -13  206.78   24.72
  -1   8  11   51.86   24.89
   1   8 -11   29.02   19.92
   1   8 -11   17.01   24.36
   1   8 -11   17.96   21.21
  -1   8  11   69.71   24.47
  -1   8   9  835.95   40.70
   1   8  -9  857.30   38.94
  -1   8   9  872.00   41.96
   1   8  -9  821.16   38.79
   1   8  -9  840.64   40.91
   1   8  -9  787.96   36.31
   1   8  -7  571.66   32.36
  -1   8   7  537.44   31.13
   1   8  -7  540.68   26.66
   1   8  -7  550.34   30.11
   1   8  -5   59.40   14.58
  -1   8   5   47.12   17.54
   1   8  -5   64.68   16.32
   1   8  -5   55.90   13.76
   1   8  -5   57.48   21.80
  -1   8   3  185.18   17.85
   1   8  -3  175.71   18.50
   1   8  -3  208.29   23.26
   1   8  -3  223.95   18.84
   1   8  -1  143.52   17.26
   1   8  -1  183.12   18.53
  -1   8   1  136.43   14.69
   1   8  -1  180.51   21.98
  -1   8  -1  845.96   39.25
   1   8   1  749.57   35.73
  -1   8  -1  788.92   36.05
  -1   8  -1  806.83   34.30
  -1   8  -1  707.28   33.36
  -1   8  -3  244.66   25.78
   1   8   3  193.87   22.44
  -1   8  -3  188.63   20.44
  -1   8  -3  225.32   17.89
  -1   8  -3  191.50   17.23
  -1   8  -3  201.78   18.47
  -1   8  -5  255.89   20.34
  -1   8  -5  294.70   20.78
  -1   8  -5  282.73   20.47
  -1   8  -5  281.34   20.28
  -1   8  -5  251.40   18.32
  -1   8  -5  297.32   26.88
  -1   8  -5  282.51   22.10
  -1   8  -7  111.67   14.44
  -1   8  -7  153.90   24.76
  -1   8  -7  158.83   19.96
  -1   8  -9  297.27   22.76
  -1   8  -9  310.71   22.92
  -1   8  -9  272.63   19.68
  -1   8 -11  448.20   28.85
  -1   8 -11  490.86   29.09
  -1   8 -11  530.64   32.15
   1   8  11  416.76   32.52
   1   8  11  500.56   30.74
  -1   8 -11  497.15   30.61
   1   8  13  108.16   25.81
  -1   8 -13  119.25   24.18
  -1   8 -13  108.37   27.84
  -1   8 -13  111.83   26.70
   1   8  13  114.21   27.23
  -1   8 -15   51.64   31.16
  -1   8 -15   28.94   27.14
  -1   8 -15   34.55   29.70
   1   8  15   13.90   29.32
   1   8  17   71.89   32.96
  -1   9  16   35.45   33.32
   1   9 -16   71.52   33.90
   1   9 -16   38.20   26.14
   1   9 -14  -31.86   32.66
  -1   9  14   31.24   30.97
   1   9 -14   26.84   26.57
   1   9 -14   93.77   30.10
  -1   9  12   89.09   29.16
   1   9 -12   80.64   29.26
   1   9 -12   69.75   26.07
   1   9 -12   77.54   24.53
  -1   9  10  136.00   28.22
   1   9 -10   73.62   27.35
   1   9 -10  114.49   23.85
   1   9 -10  119.94   24.34
   1   9 -10  100.76   22.63
  -1   9   8  194.28   26.83
   1   9  -8  184.87   26.94
   1   9  -8  129.85   22.05
   1   9  -8  134.41   22.46
   1   9  -8  123.64   17.75
  -1   9   8  131.51   24.94
   1   9  -6  369.38   21.46
   1   9  -6  343.70   30.53
  -1   9   6  356.60   27.12
   1   9  -4  872.03   41.01
   1   9  -4  814.21   37.18
  -1   9   4  740.85   37.08
   1   9  -4  795.68   35.46
   1   9  -2  213.82   19.29
   1   9  -2  228.86   21.05
  -1   9   2  196.84   18.71
   1   9  -2  186.63   24.69
  -1   9   0  287.60   27.42
   1   9   0  318.85   22.82
   1   9   0  269.25   20.84
  -1   9   0  249.88   23.32
  -1   9   0  284.78   19.14
   1   9   0  298.23   25.18
  -1   9  -2  125.39   17.47
  -1   9  -2   98.65   21.14
   1   9   2  104.10   19.34
  -1   9  -2  114.80   27.58
  -1   9  -2   62.30   17.49
   1   9   2  113.91   15.21
   1   9   4  214.67   24.66
  -1   9  -4  276.19   29.90
  -1   9  -4  237.26   23.01
  -1   9  -4  235.05   20.25
   1   9   4  217.39   20.37
  -1   9  -4  221.09   21.58
  -1   9  -4  204.56   19.32
   1   9   6  360.62   29.93
   1   9   6  383.58   27.22
  -1   9  -6  394.53   26.70
  -1   9  -6  389.12   22.81
  -1   9  -8   82.94   20.26
  -1   9  -8   81.62   16.10
  -1   9  -8   90.78   18.04
   1   9   8  155.62   21.53
   1   9   8  133.80   25.16
  -1   9 -10  264.09   29.36
  -1   9 -10  239.37   24.51
  -1   9 -10  261.69   24.45
   1   9  10  248.63   25.45
  -1   9 -10  175.45   20.06
   1   9  12   19.44   24.91
   1   9  12   32.66   27.14
  -1   9 -12   29.87   28.76
  -1   9 -12  -23.16   23.83
  -1   9 -12   11.43   26.29
  -1   9 -12   42.32   23.57
   1   9  14    8.73   30.57
  -1   9 -14   50.08   30.14
  -1   9 -14  -48.67   32.03
  -1   9 -14   52.55   27.64
  -1   9 -16   25.06   32.55
  -1   9 -16   63.02   34.16
   1   9  16  -23.33   32.33
  -1  10  15  114.65   34.11
   1  10 -15   99.96   34.26
   1  10 -15   73.98   27.11
   1  10 -13   71.52   30.75
   1  10 -13   62.53   34.10
  -1  10  13   53.88   32.02
   1  10 -13   64.06   27.88
  -1  10  11   10.39   30.30
   1  10 -11   -5.99   25.64
   1  10 -11  -21.22   32.00
   1  10 -11   17.94   28.00
  -1  10   9   30.56   28.64
   1  10  -9   37.13   19.00
   1  10  -9  -17.10   25.86
   1  10  -9   45.50   23.67
   1  10  -9   52.61   24.56
   1  10  -9   51.50   30.58
   1  10  -7  208.72   20.44
   1  10  -7  248.68   30.84
   1  10  -7  240.47   26.23
   1  10  -7  225.00   25.50
  -1  10   5   79.37   20.93
   1  10  -5   49.12   20.90
   1  10  -5   85.12   16.67
   1  10  -5   68.99   28.29
   1  10  -5   56.43   22.83
  -1  10   3  217.37   21.56
   1  10  -3  235.39   19.67
   1  10  -1  137.29   19.00
  -1  10   1  119.14   17.16
  -1  10   1  174.00   22.68
   1  10  -1  181.82   22.23
   1  10   1   97.98   20.55
  -1  10  -1   30.91   21.59
  -1  10  -1   75.44   17.71
   1  10   1   45.38   17.04
  -1  10  -1   56.13   19.95
   1  10   3  252.58   22.86
  -1  10  -3  212.54   25.31
   1  10   3  185.42   21.07
  -1  10  -3  217.62   20.34
  -1  10  -3  164.74   19.19
  -1  10  -3  204.86   22.22
  -1  10  -5  105.88   20.01
  -1  10  -5  121.80   18.51
  -1  10  -7  203.43   21.35
  -1  10  -7  178.64   24.68
  -1  10  -7  189.71   19.68
  -1  10  -9   57.43   18.53
  -1  10  -9   19.96   23.80
  -1  10  -9   48.58   24.39
  -1  10  -9   23.51   29.85
   1  10  11   34.92   29.66
  -1  10 -11   60.32   25.85
  -1  10 -11   65.22   25.67
  -1  10 -11   28.14   27.98
  -1  10 -11   70.10   31.86
   1  10  13   26.11   31.74
  -1  10 -13   40.33   27.87
  -1  10 -13   83.64   34.17
  -1  10 -13   88.33   31.09
  -1  10 -15   19.23   33.20
  -1  10 -15  -42.58   35.30
   1  10  15  -98.81   33.75
   1  11 -14  105.99   27.96
  -1  11  14   16.52   34.16
   1  11 -14  103.27   35.23
  -1  11  12   37.89   32.08
   1  11 -12  -21.93   35.76
   1  11 -12    2.41   29.28
   1  11 -12   44.68   33.01
   1  11 -10  363.42   37.73
   1  11 -10  250.03   31.21
   1  11 -10  278.07   34.38
   1  11  -8   -3.13   29.34
   1  11  -8  -47.16   27.38
   1  11  -8    0.48   32.94
   1  11  -8   19.71   20.38
   1  11  -6   69.95   31.41
   1  11  -6   42.38   27.16
   1  11  -6   49.66   19.50
   1  11  -4   19.20   18.15
   1  11  -2  172.55   20.32
  -1  11   2  172.83   24.34
  -1  11   0   60.21   22.77
  -1  11  -2   58.82   19.22
  -1  11  -2   39.41   22.59
  -1  11  -4   47.70   20.70
  -1  11  -4   29.05   19.51
  -1  11  -6   57.94   19.31
  -1  11  -6   -7.54   25.44
  -1  11  -8   49.45   20.37
  -1  11  -8   38.71   33.57
  -1  11  -8  -11.53   26.14
  -1  11  -8   46.65   26.95
  -1  11 -10  -33.34   30.76
  -1  11 -10  -28.42   27.65
  -1  11 -10    9.32   27.19
  -1  11 -10  -10.07   34.59
   1  11  10   31.04   30.64
  -1  11 -12   58.75   28.16
  -1  11 -12   89.60   36.07
  -1  11 -12   42.65   32.54
   1  11  12   68.40   32.65
  -1  11 -14  101.57   34.20
  -1  11 -14   37.85   36.71
  -1  11 -14   36.30   29.70
   1  12 -11  131.07   35.14
   1  12 -11   85.02   37.75
   1  12 -11   99.79   31.93
   1  12  -9   79.41   36.15
   1  12  -9    4.92   31.07
   1  12  -9   84.00   34.50
   1  12  -7  282.19   33.30
   1  12  -7  270.31   35.62
   1  12  -7  256.34   25.81
   1  12  -5   44.95   30.43
   1  12  -5   10.07   20.56
  -1  12   3    7.81   24.47
   1  12  -3   -4.14   20.01
  -1  12   1  194.02   27.99
   1  12  -1  253.49   23.03
   1  12   1  279.39   26.72
  -1  12  -3  360.26   27.22
  -1  12  -5   25.97   27.87
  -1  12  -5   71.41   21.14
  -1  12  -7  236.07   36.95
  -1  12  -7  194.82   31.56
  -1  12  -7  217.08   30.33
  -1  12  -7  171.39   23.15
  -1  12  -9    7.50   29.38
  -1  12  -9   35.69   36.62
  -1  12  -9   22.34   33.77
  -1  12  -9   81.81   29.27
  -1  12 -11   58.28   38.02
  -1  12 -11   88.28   34.11
  -1  12 -11   -2.34   29.54
   1  13  -8   17.20   31.49
   1  13  -8   44.99   35.24
   1  13  -6  283.81   37.48
   1  13  -6  283.35   34.11
   1  13  -4  138.21   31.41
  -1  13   4   81.25   27.01
   1  13  -4  105.08   22.31
  -1  13   2  113.01   28.49
   1  13  -2  133.91   22.40
   1  13   0   14.06   20.18
  -1  13  -2   59.82   22.30
  -1  13  -4   93.85   22.71
  -1  13  -6   61.08   31.64
  -1  13  -8  246.46   32.68
  -1  13  -8  180.13   36.74
  -2  -8  16  177.99   28.15
  -2  -8  16  166.45   36.74
  -2  -8  14   57.23   25.04
  -2  -8  14   71.01   32.76
  -2  -8  12  300.41   26.88
  -2  -8  12  293.60   32.86
  -2  -8  10   23.17   20.34
  -2  -8   8  309.17   23.74
  -2  -7  19   47.40   35.06
  -2  -7  19    3.06   37.81
  -2  -7  17   20.86   32.73
  -2  -7  17   59.33   27.30
  -2  -7  17   -2.17   34.40
  -2  -7  15  139.33   25.68
  -2  -7  15   68.45   31.28
  -2  -7  15  108.30   31.86
  -2  -7  13  226.57   25.41
  -2  -7  13  290.95   31.78
  -2  -7  13  238.86   30.39
  -2  -7  11  238.69   22.89
  -2  -7  11  143.74   26.95
  -2  -7   9   62.34   27.73
  -2  -7   9   34.79   24.07
  -2  -7   7  446.01   30.58
  -2  -7   7  454.28   27.69
  -2  -7   7  440.06   27.25
  -2  -7   5  845.63   38.44
  -2  -7   5  831.64   38.10
  -2  -7   5  820.81   35.58
  -2  -6  20   90.78   36.81
  -2  -6  20  108.63   39.35
  -2  -6  18   29.32   33.77
  -2  -6  18  121.28   28.02
  -2  -6  18   62.92   34.74
  -2  -6  16   72.16   31.52
  -2  -6  16   41.66   24.49
  -2  -6  16    1.99   30.15
  -2  -6  14   23.02   21.74
  -2  -6  14   16.12   27.04
  -2  -6  12  458.95   27.69
  -2  -6  12  369.92   31.54
  -2  -6  10  378.42   29.39
  -2  -6   8 1106.37   51.09
  -2  -6   8 1201.27   49.55
  -2  -6   8 1132.53   49.44
  -2  -6   6   71.54   21.90
  -2  -6   6   56.18   17.60
  -2  -6   6   67.84   18.01
  -2  -6   4   96.64   19.44
  -2  -6   4  110.93   17.16
  -2  -6   4   91.21   13.67
   2  -6   4  553.09   22.85
   2  -6   4  527.22   21.79
   2  -6   6  491.09   21.80
   2  -6   6  497.75   22.65
   2  -6   8  199.30   17.67
   2  -6   8  195.05   15.52
   2  -6  10  103.11   18.87
  -2  -5  21   73.96   39.75
  -2  -5  21   60.99   36.55
  -2  -5  19  106.35   34.79
  -2  -5  19   67.91   27.20
  -2  -5  19   43.27   34.64
  -2  -5  17   18.27   29.35
  -2  -5  17   62.55   25.01
  -2  -5  15   51.29   27.22
  -2  -5  13  103.42   24.94
   2  -5  -9  128.09   15.43
  -2  -5   7  253.89   20.28
  -2  -5   7  294.15   19.93
   2  -5  -7  236.61   15.51
  -2  -5   5   56.43   14.89
  -2  -5   5   84.19   12.81
  -2  -5   5   51.71   19.85
  -2  -5   5   84.09   15.38
   2  -5  -5   61.99    8.53
  -2  -5   3  145.82   12.26
  -2  -5   3  153.48   17.36
  -2  -5   3  125.96   14.36
  -2  -5   3  122.21    9.15
   2  -5  -3  116.50    7.81
   2  -5  -1  542.53   19.87
  -2  -5   1  453.69   20.94
   2  -5   1  606.13   22.77
   2  -5   1  549.72   21.96
   2  -5   3  614.29   24.53
   2  -5   3  622.28   25.32
   2  -5   5  821.68   33.58
   2  -5   5  824.47   32.88
   2  -5   7  513.00   24.49
   2  -5   7  532.71   26.04
   2  -5   7  575.23   26.44
   2  -5   7  549.57   26.32
   2  -5   7  525.22   25.99
   2  -5   9   27.46   22.31
   2  -5   9   22.31   16.77
   2  -5   9   35.20   16.48
   2  -5   9   17.98   14.03
   2  -5  11  444.13   25.81
   2  -5  13  200.31   27.03
   2  -5  13  181.72   22.94
   2  -5  15  222.77   26.21
   2  -5  17   28.78   24.54
   2  -5  19  130.11   27.45
  -2  -4  22   20.60   39.79
  -2  -4  20   31.14   35.46
  -2  -4  20   -4.08   35.41
  -2  -4  18   21.96   30.80
  -2  -4  16  218.93   28.71
  -2  -4  16  128.36   27.69
  -2  -4  14  536.52   32.46
  -2  -4  12  483.64   27.81
  -2  -4  10  322.76   21.80
  -2  -4  10  365.21   24.56
   2  -4  -8 1640.58   61.56
  -2  -4   8 1536.63   62.65
  -2  -4   8 1537.04   61.85
   2  -4  -6  738.43   29.93
  -2  -4   6  688.73   31.84
  -2  -4   6  752.46   32.08
  -2  -4   4  225.06   14.75
  -2  -4   4  214.17   14.97
  -2  -4   4  210.37   18.82
  -2  -4   4  189.11   13.92
   2  -4  -4  199.60   11.03
  -2  -4   2  790.42   30.60
  -2  -4   2  801.83   30.75
  -2  -4   2  719.71   29.88
  -2  -4   2  775.80   31.95
  -2  -4   2  809.73   32.80
   2  -4   0   26.36    8.02
  -2  -4   0   32.47    7.13
  -2  -4   0   20.44    6.49
  -2  -4   0   13.29    6.43
  -2  -4   0   24.29    6.79
   2  -4   2  866.69   35.14
   2  -4   2  932.60   34.77
   2  -4   4  470.24   21.77
   2  -4   4  494.72   21.58
   2  -4   4  500.47   21.08
   2  -4   6  461.04   26.04
   2  -4   6  457.46   22.29
   2  -4   6  479.03   23.09
   2  -4   6  506.29   23.78
   2  -4   6  516.92   24.02
   2  -4   8  574.14   28.70
  -2  -4  -8  486.48   22.28
   2  -4   8  492.45   24.43
   2  -4   8  539.99   25.07
   2  -4   8  513.02   26.77
   2  -4   8  487.32   26.01
   2  -4  10  301.78   21.02
   2  -4  10  361.29   20.99
   2  -4  10  306.75   26.15
   2  -4  12   22.82   18.02
   2  -4  14  141.07   25.11
   2  -4  16   39.58   22.65
   2  -4  16    6.31   26.84
   2  -4  18   42.33   24.95
   2  -4  20   45.19   27.24
  -2  -3  21   14.13   35.83
  -2  -3  21   38.54   37.07
  -2  -3  19   51.26   33.43
  -2  -3  17   -9.97   27.21
  -2  -3  17    8.32   26.47
  -2  -3  15   -2.10   22.27
  -2  -3  13  226.12   21.69
  -2  -3  11  320.83   21.06
  -2  -3  11  350.26   24.25
  -2  -3  11  372.23   28.92
  -2  -3  11  242.72   18.72
  -2  -3  11  274.50   23.85
  -2  -3   9  195.34   19.74
  -2  -3   9  163.92   15.96
   2  -3  -9  202.16   16.23
  -2  -3   9  168.46   15.14
  -2  -3   9  165.13   12.99
  -2  -3   9  160.10   18.04
  -2  -3   7  195.31   16.23
  -2  -3   7  186.83   11.20
   2  -3  -7  182.07   14.39
  -2  -3   7  168.58   15.24
  -2  -3   5  149.70   13.40
  -2  -3   5  126.91    7.85
   2  -3  -5  129.74   10.89
  -2  -3   5  123.26   16.55
  -2  -3   3 1999.43   76.68
  -2  -3   3 1987.16   75.98
  -2  -3   3 2064.45   76.93
  -2  -3   3 2017.33   75.86
  -2  -3   1  922.96   35.09
  -2  -3   1  898.52   34.73
  -2  -3   1  985.28   36.14
   2  -3  -1  855.03   34.92
  -2  -3  -1 7189.35  263.47
  -2  -3  -1 7256.53  263.46
   2  -3   1 7003.03  263.51
   2  -3   1 7023.79  263.93
   2  -3   3 1331.94   50.49
   2  -3   3 1332.64   50.33
  -2  -3  -3 1280.43   49.32
   2  -3   3 1351.79   50.66
   2  -3   3 1367.52   50.75
   2  -3   5   70.91   11.04
   2  -3   5   85.62   12.39
   2  -3   5   81.35   13.26
   2  -3   5   86.88   15.04
  -2  -3  -5   72.51    8.40
   2  -3   5   95.71   15.60
   2  -3   5   80.56   11.63
   2  -3   5   60.33   10.17
   2  -3   7  319.22   18.35
   2  -3   7  345.54   15.79
   2  -3   7  315.70   19.71
   2  -3   7  325.49   20.31
   2  -3   7  330.46   20.85
   2  -3   7  347.94   20.70
   2  -3   7  344.47   20.97
   2  -3   9   76.38    8.38
   2  -3   9   56.84   16.84
   2  -3   9   61.74   13.74
   2  -3   9   50.67   17.84
   2  -3   9   88.58   17.80
   2  -3   9   74.31   18.97
   2  -3   9   87.91   18.69
  -2  -3  -9   81.01   14.46
   2  -3  11  990.49   44.37
   2  -3  11  955.14   42.18
   2  -3  13  103.71   22.94
   2  -3  15  150.03   25.89
   2  -3  17   24.37   29.46
   2  -3  19    2.71   25.76
   2  -3  21   -8.64   27.60
  -2  -2  22   69.38   37.70
  -2  -2  22  114.79   40.15
  -2  -2  20   33.37   34.48
  -2  -2  20    4.18   35.04
  -2  -2  18  125.37   31.10
  -2  -2  16  240.25   26.01
  -2  -2  14  175.38   20.98
  -2  -2  14  108.25   23.95
  -2  -2  12  329.00   22.38
  -2  -2  12  365.68   26.43
  -2  -2  12  383.19   22.50
  -2  -2  12  376.58   25.21
  -2  -2  10  872.45   37.39
   2  -2 -10  898.65   38.57
  -2  -2  10  935.83   38.13
  -2  -2  10  887.72   38.24
  -2  -2  10  907.24   37.15
  -2  -2  10  857.66   39.04
  -2  -2  10  888.24   38.33
  -2  -2   8 1528.88   68.30
  -2  -2   8 1734.81   67.81
  -2  -2   8 1817.85   68.79
  -2  -2   8 1777.87   67.85
  -2  -2   8 1838.55   67.77
  -2  -2   8 1858.73   67.29
   2  -2  -8 1725.18   68.47
  -2  -2   8 1818.15   68.22
  -2  -2   6   18.05   10.47
  -2  -2   6    7.75    9.28
  -2  -2   6   21.15    8.30
   2  -2  -6   13.68   10.13
  -2  -2   6   22.20   11.61
  -2  -2   6   18.42   14.44
  -2  -2   6   14.97   12.34
  -2  -2   4  313.65   13.34
  -2  -2   4  284.89   13.72
   2  -2  -4  301.63   15.05
  -2  -2   4  261.95   15.87
  -2  -2   4  305.12   16.85
  -2  -2   4  298.37   16.92
  -2  -2   2 3500.49  127.90
  -2  -2   2 3373.00  127.99
  -2  -2   2 3494.28  127.92
   2  -2  -2 3420.47  127.98
   2  -2  -2 3420.38  127.70
  -2  -2   2 3420.55  128.41
  -2  -2   2 3446.55  127.88
   2  -2   0 1304.66   47.54
  -2  -2   0 1237.20   46.93
   2  -2   0 1242.36   47.16
  -2  -2   0 1179.57   47.56
  -2  -2  -2  290.47   13.74
  -2  -2  -2  241.75   12.43
   2  -2   2  309.68   14.66
   2  -2   2  263.32   15.39
   2  -2   2  275.74   14.63
   2  -2   4   23.58   11.07
   2  -2   4   17.73   10.57
   2  -2   4   19.33    9.47
  -2  -2  -4   13.77    8.44
   2  -2   4    6.06   12.96
   2  -2   4   18.04   11.49
   2  -2   4   16.22    8.71
   2  -2   4   15.07   12.90
   2  -2   6  905.25   41.02
   2  -2   6  979.29   41.54
   2  -2   6  992.15   41.43
  -2  -2  -6 1032.90   40.66
   2  -2   6  987.42   41.71
   2  -2   6 1090.53   40.29
   2  -2   6  998.74   41.62
   2  -2   6 1124.78   41.47
   2  -2   6 1114.07   41.52
   2  -2   6 1102.29   42.11
   2  -2   8  112.49   16.14
   2  -2   8  109.42   15.66
   2  -2   8   86.03   13.15
   2  -2   8  112.96   16.32
   2  -2   8  114.41   14.61
   2  -2   8  101.53   15.28
   2  -2   8  106.35   15.29
   2  -2   8  133.05   15.49
   2  -2   8  146.60   27.01
   2  -2  10  108.31   15.07
   2  -2  10  140.27   17.50
   2  -2  10  107.56   19.84
  -2  -2 -10  142.77   18.48
   2  -2  10  156.59   22.76
   2  -2  12   68.71   17.75
   2  -2  12   60.86   18.50
   2  -2  12   91.65   22.63
   2  -2  14  122.57   22.07
   2  -2  14  100.51   23.57
   2  -2  16   -7.67   26.54
   2  -2  18  -24.58   32.25
   2  -2  20   17.67   26.67
   2  -2  22    1.33   27.64
  -2  -1  21  270.08   39.41
  -2  -1  21  291.75   41.39
  -2  -1  19   71.30   33.59
  -2  -1  17   75.99   25.04
  -2  -1  15   70.22   20.29
  -2  -1  13  112.25   17.48
  -2  -1  13   98.42   21.37
  -2  -1  13  141.72   23.37
  -2  -1  11  558.19   30.04
  -2  -1  11  613.19   29.52
  -2  -1  11  559.60   28.39
   2  -1 -11  608.08   28.09
  -2  -1  11  587.01   28.49
   2  -1  -9  706.09   32.83
  -2  -1   9  694.34   33.13
  -2  -1   9  792.65   33.27
  -2  -1   9  770.31   33.72
  -2  -1   9  759.45   32.49
   2  -1  -9  792.12   32.15
   2  -1  -9  756.58   33.40
  -2  -1   9  763.17   31.96
   2  -1  -7 1107.23   44.03
  -2  -1   7 1137.87   44.08
  -2  -1   7 1135.07   44.72
  -2  -1   7  985.79   44.23
  -2  -1   7 1138.03   44.47
   2  -1  -7 1131.36   43.45
   2  -1  -7 1118.11   44.34
  -2  -1   7 1167.75   43.81
   2  -1  -5  702.20   27.08
  -2  -1   5  623.53   26.52
  -2  -1   5  613.93   28.00
  -2  -1   5  628.20   27.29
  -2  -1   5  661.72   27.33
  -2  -1   5  622.01   27.07
   2  -1  -5  657.38   25.66
   2  -1  -5  639.44   26.77
  -2  -1   5  653.70   26.43
   2  -1  -3 1143.33   44.87
  -2  -1   3 1093.98   44.56
  -2  -1   3 1137.49   44.11
  -2  -1   3 1122.97   44.92
  -2  -1   3 1115.88   44.66
  -2  -1   3 1252.23   44.97
  -2  -1   3 1123.26   44.60
   2  -1  -3 1197.89   44.53
   2  -1  -3 1215.88   44.25
  -2  -1   3 1241.89   45.99
  -2  -1   3 1232.60   44.31
  -2  -1   1  663.33   26.73
   2  -1  -1  703.15   27.19
  -2  -1   1  679.58   26.96
  -2  -1   1  745.00   26.72
   2  -1  -1  719.85   27.63
  -2  -1   1  613.12   26.44
   2  -1  -1  717.76   27.60
  -2  -1   1  712.62   27.15
   2  -1  -1  731.41   26.90
  -2  -1   1  728.05   26.09
  -2  -1   1  658.03   26.63
  -2  -1   1  715.04   26.91
   2  -1   1  824.31   31.71
  -2  -1  -1  832.12   30.97
  -2  -1  -1  842.32   31.47
   2  -1   1  793.24   31.80
   2  -1   1  816.57   30.97
  -2  -1  -1  833.47   31.49
  -2  -1  -1  743.51   31.60
   2  -1   3  548.61   22.51
   2  -1   3  504.54   21.23
  -2  -1  -3  478.96   19.12
   2  -1   3  494.45   20.71
   2  -1   3  494.08   21.40
   2  -1   3  499.89   21.70
   2  -1   3  508.27   21.63
   2  -1   3  522.48   21.07
   2  -1   5 2979.40  110.65
  -2  -1  -5 3095.42  110.38
  -2  -1  -5 2868.37  109.67
   2  -1   5 2873.55  109.88
   2  -1   5 3063.24  110.32
   2  -1   5 2970.79  110.24
   2  -1   5 3045.74  110.33
   2  -1   5 2903.48  110.19
   2  -1   5 2969.56  110.54
   2  -1   5 2871.95  110.60
   2  -1   5 2903.40  110.52
  -2  -1  -7  530.05   25.19
   2  -1   7  578.50   25.32
   2  -1   7  528.71   24.30
   2  -1   7  513.43   24.38
   2  -1   7  550.88   24.22
   2  -1   7  557.90   24.44
   2  -1   7  558.71   24.79
   2  -1   7  465.98   23.99
   2  -1   7  556.83   25.20
   2  -1   9  160.75   17.89
   2  -1   9  139.02   16.88
   2  -1   9  153.89   15.81
   2  -1   9  134.78   16.40
   2  -1   9  134.45   16.10
   2  -1   9  135.60   17.03
   2  -1   9  101.50   14.09
   2  -1   9  162.84   17.40
   2  -1  11  645.08   28.85
   2  -1  11  655.09   32.00
   2  -1  11  624.09   30.39
   2  -1  13   37.06   18.15
   2  -1  13   20.78   17.57
   2  -1  15  328.45   29.16
   2  -1  15  315.46   23.73
   2  -1  17  378.73   35.45
   2  -1  19   19.55   24.69
   2  -1  21   36.11   27.33
  -2   0  22   45.41   37.57
  -2   0  22  118.01   39.40
  -2   0  20    7.30   36.79
  -2   0  16   21.32   21.69
  -2   0  12 1871.56   71.31
  -2   0  12 1704.55   73.01
  -2   0  12 1852.98   71.61
  -2   0  10 1963.51   75.91
  -2   0  10 2049.45   76.45
  -2   0  10 1848.54   76.33
   2   0 -10 2015.58   74.20
   2   0 -10 1934.38   75.38
   2   0 -10 1927.50   76.03
   2   0 -10 1912.23   76.21
  -2   0   8 5451.86  210.00
  -2   0   8 5795.63  209.70
   2   0  -8 5667.62  209.03
  -2   0   8 5692.67  209.63
  -2   0   8 5743.97  209.67
  -2   0   8 5488.29  209.93
   2   0  -8 5623.27  209.87
   2   0  -8 5584.82  210.25
  -2   0   6 2266.03   84.06
  -2   0   6 2260.67   83.80
  -2   0   6 2246.40   83.71
   2   0  -6 2183.01   84.10
  -2   0   6 2178.67   84.07
   2   0  -6 2224.42   83.27
   2   0  -6 2229.37   83.82
   2   0  -6 2173.97   84.00
  -2   0   4   21.12   11.63
   2   0  -4   21.31   11.13
  -2   0   4   11.18   10.28
  -2   0   4   23.57   10.70
   2   0  -4   11.88    9.62
   2   0  -4    6.83    6.90
  -2   0   2 1289.89   46.94
  -2   0   2 1208.44   45.95
   2   0  -2 1257.24   46.68
  -2   0   2 1188.44   46.49
  -2   0   2 1231.47   46.10
   2   0  -2 1207.12   45.95
  -2   0   0  178.04    8.12
  -2   0   0  167.48    8.62
  -2   0   0  165.14    8.69
   2   0   0  163.73    9.66
  -2   0  -2  759.06   30.99
   2   0   2  746.41   30.83
   2   0   2  738.92   30.73
  -2   0  -2  778.63   30.77
  -2   0  -2  749.38   30.91
   2   0   2  788.25   30.25
   2   0   2  813.58   30.39
  -2   0  -2  864.28   30.33
  -2   0  -2  812.44   30.51
   2   0   2  841.56   30.58
   2   0   2  784.83   30.49
   2   0   2  749.60   31.09
   2   0   4 8448.11  312.80
  -2   0  -4 8449.44  312.44
  -2   0  -4 8484.38  312.20
   2   0   4 8539.63  312.95
   2   0   4 8412.44  312.91
   2   0   4 8677.69  312.99
   2   0   4 8434.41  312.64
  -2   0  -4 8403.04  312.60
   2   0   4 8498.16  312.71
   2   0   4 8413.94  312.63
   2   0   4 8393.56  312.25
  -2   0  -6 1439.25   53.13
   2   0   6 1433.46   54.40
  -2   0  -6 1510.49   54.60
  -2   0  -6 1412.52   53.31
  -2   0  -6 1450.07   54.16
   2   0   6 1362.31   54.36
   2   0   6 1192.00   53.73
   2   0   6 1455.89   53.80
   2   0   6 1399.66   53.86
   2   0   6 1379.38   53.79
   2   0   6 1371.04   53.05
   2   0   8  350.22   20.30
   2   0   8  384.02   22.51
  -2   0  -8  409.19   23.18
   2   0   8  417.60   22.90
  -2   0  -8  417.70   20.69
  -2   0  -8  424.34   23.01
   2   0   8  434.78   21.41
   2   0   8  462.16   21.61
   2   0   8  422.45   21.01
   2   0   8  416.36   19.74
  -2   0 -10   -5.66   19.19
   2   0  10    3.55   14.26
   2   0  10   -8.63   14.17
   2   0  10   10.48   17.97
   2   0  10   -2.97   18.03
   2   0  10    5.24   13.09
   2   0  12  117.57   17.56
   2   0  12  157.74   17.34
   2   0  12  123.19   22.06
   2   0  12  137.27   17.52
   2   0  12  180.27   21.57
   2   0  14  183.88   21.02
   2   0  14  216.97   26.22
   2   0  16   -6.96   27.59
   2   0  16    5.91   17.48
   2   0  18   -6.38   32.85
   2   0  20   58.07   26.83
   2   0  22   -0.68   27.52
  -2   1  21  198.41   39.90
  -2   1  21  273.24   39.33
  -2   1  19   32.58   35.09
   2   1 -13  152.74   17.09
  -2   1  13  165.90   20.58
  -2   1  13  198.38   23.47
   2   1 -11  695.50   30.57
  -2   1  11  626.96   32.09
  -2   1  11  680.97   32.96
  -2   1   9  680.93   31.12
  -2   1   9  650.50   30.01
  -2   1   9  706.00   30.76
  -2   1   9  642.59   29.42
  -2   1   9  697.41   32.15
  -2   1   9  604.74   26.28
   2   1  -9  695.37   28.42
   2   1  -9  658.53   30.37
   2   1  -9  618.72   29.70
  -2   1   7 1175.37   46.52
   2   1  -7 1135.16   46.27
  -2   1   7 1097.95   45.07
  -2   1   7 1153.52   43.88
   2   1  -7 1178.12   44.61
   2   1  -7 1158.94   45.18
  -2   1   7 1198.57   45.83
  -2   1   7 1074.61   45.16
   2   1  -5  872.35   34.82
  -2   1   5  844.18   34.41
  -2   1   5  897.63   33.27
   2   1  -5  790.41   32.03
  -2   1   5  874.45   33.83
   2   1  -5  887.28   33.67
   2   1  -5  932.63   34.31
  -2   1   5  920.25   34.09
   2   1  -5  849.95   33.91
  -2   1   3 1022.78   39.83
   2   1  -3 1105.00   40.22
  -2   1   3 1008.29   40.46
   2   1  -3 1017.28   40.31
  -2   1   3 1098.19   41.41
   2   1  -1  538.22   20.98
   2   1  -1  535.04   21.18
  -2   1   1  557.60   21.71
   2   1  -1  538.01   22.16
  -2   1   1  515.76   21.27
   2   1  -1  508.40   21.82
  -2   1  -1  874.15   31.99
   2   1   1  800.89   32.57
  -2   1  -1  847.88   33.12
  -2   1  -1  873.11   32.99
   2   1   1  903.74   32.51
  -2   1  -1  822.08   32.95
  -2   1  -1  857.53   33.07
   2   1   1  808.15   33.29
  -2   1  -1  881.97   32.98
   2   1   3  469.27   20.10
   2   1   3  479.36   20.59
   2   1   3  483.34   20.59
  -2   1  -3  454.10   21.27
   2   1   3  482.33   18.92
  -2   1  -3  507.94   19.95
  -2   1  -3  393.29   19.67
   2   1   3  500.06   19.11
  -2   1  -3  470.73   19.40
  -2   1  -3  409.93   19.28
   2   1   5 3369.12  121.13
  -2   1  -5 3480.58  121.50
   2   1   5 3184.71  120.64
  -2   1  -5 3221.62  120.88
  -2   1  -5 3197.12  120.19
  -2   1  -5 3185.19  120.99
   2   1   5 3274.16  120.81
  -2   1  -5 3213.18  120.95
   2   1   5 3265.12  121.02
   2   1   5 3267.75  121.31
   2   1   5 3239.04  121.33
   2   1   5 3160.93  121.34
   2   1   7  574.04   25.98
  -2   1  -7  584.27   25.65
  -2   1  -7  565.98   26.10
   2   1   7  598.34   27.00
   2   1   7  508.52   25.77
   2   1   7  625.37   25.98
  -2   1  -7  595.51   25.76
   2   1   7  561.66   25.70
   2   1   7  583.97   25.38
  -2   1  -7  612.74   27.42
  -2   1  -7  610.25   26.30
   2   1   7  606.41   27.17
   2   1   9  179.33   19.38
  -2   1  -9  194.24   17.82
  -2   1  -9  199.16   20.39
  -2   1  -9  194.87   20.30
  -2   1  -9  177.83   17.65
   2   1   9  157.27   15.11
   2   1   9  178.81   18.09
   2   1   9  201.81   17.27
   2   1   9  170.10   16.02
   2   1   9  185.88   16.39
  -2   1  -9  176.33   16.60
   2   1   9  187.13   14.73
   2   1  11  504.98   28.47
  -2   1 -11  588.37   29.50
   2   1  11  569.82   30.86
   2   1  11  611.61   30.62
  -2   1 -11  616.30   31.61
   2   1  11  630.94   29.42
   2   1  11  542.16   26.81
   2   1  13   15.82   22.80
   2   1  13    9.35   17.74
   2   1  13   13.12   23.71
   2   1  15  362.43   26.05
   2   1  15  431.71   32.20
   2   1  15  440.16   30.30
   2   1  17  465.18   37.83
   2   1  19   28.13   24.39
   2   1  21   46.59   27.13
  -2   2  20    1.34   35.72
  -2   2  20   36.44   37.92
   2   2 -14  158.59   21.04
  -2   2  14  208.38   25.58
   2   2 -12  278.30   20.34
  -2   2  12  277.00   23.91
  -2   2  12  279.98   23.69
   2   2 -10 1075.86   42.60
   2   2 -10 1062.38   44.04
  -2   2  10 1026.59   43.96
  -2   2  10 1013.05   44.88
  -2   2  10 1067.72   46.45
  -2   2  10 1014.14   45.00
  -2   2  10 1020.70   43.85
   2   2 -10 1052.57   43.43
  -2   2   8 1816.89   70.72
   2   2  -8 1807.88   71.41
   2   2  -8 1764.62   70.67
  -2   2   8 1861.53   71.67
   2   2  -8 1857.20   70.23
  -2   2   8 1926.15   71.41
   2   2  -8 1850.27   70.96
  -2   2   6    8.46   11.29
   2   2  -6    5.93   12.72
   2   2  -6    7.41   14.50
   2   2  -6   32.46   11.11
   2   2  -6    5.92   11.14
  -2   2   6   29.49   12.14
  -2   2   6   26.07   12.33
  -2   2   6   28.90   11.80
   2   2  -6   19.00   10.72
  -2   2   4  347.58   17.90
   2   2  -4  358.71   18.60
   2   2  -4  340.41   17.30
   2   2  -4  344.80   17.53
  -2   2   4  377.68   17.56
  -2   2   4  343.22   19.69
   2   2  -4  358.90   16.90
  -2   2   2 4003.26  146.44
   2   2  -2 3910.72  146.14
  -2   2   2 3957.27  146.21
   2   2  -2 3957.04  145.86
   2   2  -2 3893.54  146.18
   2   2  -2 3949.46  146.28
   2   2  -2 4036.02  146.00
  -2   2   2 3807.14  146.39
  -2   2   0 1338.68   49.42
   2   2   0 1242.20   49.65
   2   2   0 1269.01   49.25
   2   2   0 1313.07   48.94
  -2   2   0 1335.77   48.09
   2   2   0 1289.96   48.96
  -2   2   0 1189.98   48.73
   2   2   2  590.70   23.85
  -2   2  -2  599.29   23.28
   2   2   2  582.06   23.52
  -2   2  -2  564.10   24.64
  -2   2  -2  517.47   23.42
   2   2   2  576.27   22.01
   2   2   2  582.62   22.20
  -2   2  -2  580.20   22.68
  -2   2  -2  578.15   23.59
   2   2   4   17.86   11.16
   2   2   4   25.02    5.77
  -2   2  -4   35.41    9.52
  -2   2  -4   15.50   10.77
  -2   2  -4   21.94    8.81
  -2   2  -4   26.76    9.20
   2   2   4   25.26    8.58
  -2   2  -4   19.93    9.33
  -2   2  -4   30.23    9.66
  -2   2  -4   19.13    8.95
   2   2   4   17.09   10.24
   2   2   4   16.24   10.84
   2   2   4   29.49   10.04
   2   2   6 1091.74   42.87
  -2   2  -6 1069.84   43.89
   2   2   6 1073.50   42.10
  -2   2  -6 1093.72   42.35
   2   2   6 1122.88   41.39
   2   2   6 1060.00   43.28
   2   2   6 1048.41   42.74
   2   2   6 1026.46   43.01
   2   2   6 1153.77   42.30
  -2   2  -6 1025.25   42.21
  -2   2  -6 1017.85   42.67
   2   2   6 1045.62   42.32
  -2   2  -6 1112.36   41.92
   2   2   8  289.32   19.77
   2   2   8  236.87   19.03
  -2   2  -8  290.29   18.56
  -2   2  -8  290.03   17.14
   2   2   8  255.94   17.98
  -2   2  -8  272.53   20.89
   2   2   8  264.57   19.33
   2   2   8  267.84   18.02
   2   2   8  265.65   16.99
  -2   2  -8  263.25   17.68
   2   2   8  260.09   16.63
   2   2   8  242.21   16.73
   2   2  10  130.09   19.71
  -2   2 -10  111.12   21.18
  -2   2 -10  121.49   19.19
   2   2  10  114.95   18.66
  -2   2 -10  102.36   18.25
   2   2  10  115.07   16.51
   2   2  10  113.88   15.13
   2   2  12  172.98   23.81
  -2   2 -12  178.35   22.27
  -2   2 -12  185.25   25.04
   2   2  12  185.22   18.22
   2   2  12  225.06   23.84
   2   2  12  178.94   20.92
   2   2  12  190.92   20.27
   2   2  16    4.76   25.41
   2   2  16   11.19   28.82
   2   2  20  -22.61   26.53
   2   2  22   -1.93   26.88
  -2   3  19  131.22   37.66
  -2   3  15   42.69   20.91
   2   3 -13  261.43   21.59
  -2   3  13  204.76   24.31
   2   3 -11  495.86   25.23
  -2   3  11  428.93   27.34
   2   3 -11  461.55   27.90
  -2   3  11  443.22   26.69
   2   3 -11  464.70   26.97
  -2   3  11  452.96   23.98
  -2   3   9  322.12   22.04
   2   3  -9  355.66   23.91
   2   3  -9  317.80   20.73
  -2   3   9  387.81   26.30
   2   3  -9  320.57   22.33
  -2   3   9  341.93   19.83
   2   3  -9  338.82   20.71
   2   3  -9  327.12   21.07
  -2   3   9  342.41   20.99
  -2   3   9  327.74   25.05
  -2   3   7  184.53   14.73
  -2   3   7  194.86   15.08
  -2   3   7  198.04   16.68
   2   3  -7  176.80   15.17
   2   3  -7  198.87   18.55
   2   3  -7  186.53   14.83
   2   3  -7  221.65   17.16
   2   3  -7  211.09   14.83
   2   3  -5  117.17   10.67
  -2   3   5   94.48   10.42
   2   3  -5   99.47   14.56
   2   3  -5  116.14   12.76
   2   3  -5   97.61   11.47
   2   3  -5   95.72   12.63
   2   3  -5  109.21   12.26
  -2   3   5   78.07   13.78
  -2   3   5   93.18   11.46
  -2   3   5  103.17   15.22
   2   3  -5   88.43   10.93
   2   3  -3 2072.90   76.05
   2   3  -3 2021.66   75.86
   2   3  -3 2029.75   76.59
   2   3  -3 2031.44   76.39
   2   3  -3 2137.33   76.45
  -2   3   3 2032.15   76.70
  -2   3   3 2112.49   75.57
   2   3  -3 2055.56   75.16
   2   3  -3 1841.91   75.50
  -2   3   3 1955.70   76.35
  -2   3   1 1010.93   40.58
   2   3  -1 1109.89   41.69
  -2   3   1 1161.03   41.68
   2   3  -1 1034.03   41.37
  -2   3  -1 6840.13  252.40
  -2   3  -1 6735.91  251.92
  -2   3  -1 6771.37  251.94
   2   3   1 6744.77  252.17
  -2   3  -1 6858.43  252.12
  -2   3  -1 6919.67  252.35
   2   3   1 6994.50  252.49
   2   3   1 6768.49  251.88
   2   3   3 1088.16   45.45
  -2   3  -3 1131.93   45.77
   2   3   3 1176.84   45.15
  -2   3  -3 1188.15   44.99
  -2   3  -3 1220.07   44.20
   2   3   3 1145.30   44.96
   2   3   3 1139.62   44.79
  -2   3  -5    8.74   15.15
  -2   3  -5    8.27   10.78
  -2   3  -5   -0.87   14.67
  -2   3  -5   12.55    9.90
  -2   3  -5    9.58   10.09
  -2   3  -5    7.97    9.86
  -2   3  -5   13.64   10.71
  -2   3  -5    5.92   11.29
   2   3   5   13.81   10.34
   2   3   5    7.27   12.53
   2   3   5   -1.17   11.92
   2   3   7  312.30   18.66
   2   3   7  346.24   19.69
   2   3   7  364.25   20.50
   2   3   7  324.34   19.88
  -2   3  -7  351.54   22.32
  -2   3  -7  332.72   18.62
   2   3   7  344.65   17.76
   2   3   7  342.14   19.32
  -2   3  -7  331.67   19.34
   2   3   7  336.26   18.86
  -2   3  -7  349.93   18.35
  -2   3  -7  330.74   19.42
   2   3   7  325.66   18.21
  -2   3  -7  322.42   18.90
  -2   3  -7  351.69   18.13
   2   3   9  112.07   16.21
  -2   3  -9  112.34   16.17
   2   3   9  127.52   17.79
  -2   3  -9  101.70   18.07
   2   3   9  124.53   18.50
   2   3   9  130.27   17.14
   2   3   9  122.69   15.31
   2   3   9  124.43   15.87
   2   3   9  103.27   14.83
   2   3   9  122.23   17.79
   2   3   9  129.05   18.82
  -2   3 -11 1143.93   46.86
   2   3  11 1090.40   47.50
   2   3  11 1106.99   46.79
  -2   3 -11 1130.79   46.40
  -2   3 -11 1171.89   48.59
   2   3  11  970.23   46.38
  -2   3 -13   87.63   23.83
   2   3  13  125.65   25.08
  -2   3 -15  125.41   27.21
   2   3  15  132.13   24.57
   2   3  17   61.35   27.55
   2   3  19    0.66   25.65
   2   3  21  -35.45   26.91
  -2   4  16  150.64   23.87
  -2   4  14  516.84   30.33
  -2   4  12  387.89   23.98
  -2   4  12  414.42   28.84
   2   4 -12  397.10   28.98
   2   4 -12  402.03   28.03
  -2   4  12  404.24   26.23
   2   4 -10  283.83   25.09
  -2   4  10  327.34   21.25
  -2   4  10  359.58   24.50
   2   4 -10  371.90   22.75
   2   4 -10  314.10   24.78
   2   4 -10  317.72   23.21
  -2   4  10  314.97   21.79
   2   4  -8 1271.17   50.64
   2   4  -8 1299.12   51.34
  -2   4   8 1277.38   50.66
   2   4  -8 1272.73   52.08
  -2   4   8 1255.74   51.89
   2   4  -8 1309.09   51.09
   2   4  -8 1312.48   52.17
  -2   4   8 1247.30   50.98
  -2   4   8 1248.62   50.07
  -2   4   8 1235.33   50.80
  -2   4   8 1328.61   51.84
   2   4  -6  744.04   30.53
  -2   4   6  737.21   31.64
   2   4  -6  710.71   30.71
  -2   4   6  752.79   32.14
   2   4  -6  752.69   31.37
   2   4  -6  757.69   32.32
  -2   4   6  729.95   31.36
   2   4  -6  736.07   31.36
   2   4  -6  644.72   28.69
  -2   4   6  783.44   30.65
   2   4  -6  767.53   30.28
   2   4  -4  204.06   11.75
  -2   4   4  182.13   15.18
  -2   4   4  217.17   11.50
   2   4  -4  217.50   17.17
   2   4  -4  231.60   14.22
   2   4  -4  230.05   12.19
   2   4  -4  207.50   10.91
  -2   4   4  200.20   14.31
   2   4  -4  203.83   14.10
   2   4  -4  197.33   14.86
  -2   4   4  178.44    9.63
  -2   4   4  214.50   12.92
   2   4  -4  223.94   13.56
  -2   4   2  574.60   25.70
   2   4  -2  630.65   27.70
  -2   4   0   13.32    7.69
  -2   4   0    9.38    8.10
  -2   4   0   22.06   13.34
  -2   4   0   24.76   11.89
   2   4   0   21.78   12.26
   2   4   0   23.08   11.83
   2   4   2  559.29   24.06
  -2   4  -2  605.62   27.07
   2   4   2  496.89   26.32
   2   4   2  609.15   23.49
  -2   4  -2  578.96   25.07
   2   4   2  603.86   26.65
   2   4   2  594.29   25.55
  -2   4  -2  552.99   26.26
   2   4   4  590.81   26.96
  -2   4  -4  681.49   29.07
  -2   4  -4  572.95   27.31
   2   4   4  618.50   26.79
   2   4   4  666.56   26.18
  -2   4  -4  600.35   26.49
  -2   4  -4  613.50   25.84
  -2   4  -4  637.90   26.57
   2   4   4  644.85   28.65
   2   4   6  475.72   23.22
   2   4   6  551.64   24.85
   2   4   6  554.64   25.13
  -2   4  -6  498.24   26.96
  -2   4  -6  457.07   23.72
  -2   4  -6  518.70   26.31
  -2   4  -6  505.94   23.56
  -2   4  -6  531.56   23.43
  -2   4  -6  471.72   23.45
  -2   4  -6  497.12   23.45
   2   4   8  688.96   33.49
   2   4   8  853.87   35.38
   2   4   8  800.52   34.87
   2   4   8  721.66   33.98
  -2   4  -8  777.28   33.97
   2   4   8  827.06   33.30
  -2   4  -8  734.08   34.43
  -2   4  -8  814.00   33.96
   2   4   8  786.22   33.94
  -2   4  -8  762.71   33.82
   2   4   8  798.23   33.51
  -2   4  -8  801.26   33.45
   2   4  10  307.69   22.90
  -2   4 -10  303.44   21.60
  -2   4 -10  301.51   22.75
   2   4  10  259.26   20.50
   2   4  10  338.24   21.90
   2   4  10  328.22   20.35
  -2   4 -12   97.44   21.90
  -2   4 -12   59.58   23.08
   2   4  12   82.93   18.72
   2   4  14  249.24   25.22
  -2   4 -14  246.83   27.73
  -2   4 -14  248.51   26.06
   2   4  14  194.93   21.65
   2   4  16   49.26   25.46
   2   4  18    2.49   25.34
   2   4  18  -14.81   30.02
   2   4  20   35.58   26.93
   2   5 -15   41.60   21.74
  -2   5  15   -3.78   22.02
  -2   5  13   46.97   19.65
   2   5 -13   57.64   21.57
  -2   5  13   44.57   21.05
   2   5 -13   78.20   20.91
  -2   5  11  240.53   25.10
  -2   5  11  225.12   20.99
   2   5 -11  235.12   26.25
   2   5 -11  219.22   22.90
   2   5 -11  271.63   24.25
   2   5  -9  219.34   20.43
   2   5  -9  221.88   23.11
   2   5  -9  186.91   22.21
   2   5  -9  202.88   21.34
  -2   5   9  209.39   18.89
  -2   5   9  209.83   22.37
  -2   5   9  222.71   19.36
   2   5  -9  181.61   17.12
   2   5  -7  271.96   17.52
  -2   5   7  338.05   18.08
  -2   5   7  310.70   22.66
   2   5  -7  370.16   20.10
   2   5  -7  319.77   21.50
   2   5  -7  316.82   23.21
  -2   5   7  293.02   19.68
   2   5  -7  268.61   20.97
  -2   5   7  319.90   19.39
   2   5  -7  341.74   19.47
   2   5  -5  218.60   13.30
   2   5  -5  221.87   15.34
   2   5  -5  224.96   14.78
   2   5  -5  210.75   16.28
   2   5  -5  238.60   19.99
  -2   5   5  216.56   15.78
   2   5  -5  201.61   17.75
  -2   5   5  226.46   15.00
  -2   5   5  235.11   11.96
   2   5  -5  217.39   13.90
  -2   5   5  201.77   16.75
   2   5  -3  115.03   10.41
   2   5  -3  116.60    8.48
  -2   5   3   89.19   10.50
  -2   5   3  106.87   12.46
   2   5  -3  144.71   13.84
   2   5  -3  146.02   15.62
  -2   5   1  409.08   19.94
   2   5  -1  421.08   20.07
   2   5  -1  421.53   21.36
  -2   5   1  475.40   21.76
  -2   5   1  368.25   16.68
   2   5  -1  393.17   15.85
  -2   5   1  433.23   22.07
   2   5   1  460.74   17.27
  -2   5  -1  434.66   23.39
  -2   5  -1  398.97   23.10
  -2   5  -1  376.96   21.89
   2   5   1  457.80   23.32
  -2   5  -1  377.24   19.26
   2   5   1  412.38   23.01
   2   5   3  651.24   26.09
   2   5   3  627.76   26.73
  -2   5  -3  653.71   28.97
  -2   5  -3  700.17   30.11
  -2   5  -3  644.82   27.91
   2   5   3  619.36   27.65
   2   5   3  677.56   30.67
  -2   5  -3  611.06   29.40
   2   5   5  619.62   27.61
   2   5   5  645.62   29.00
  -2   5  -5  681.77   31.96
  -2   5  -5  652.44   29.09
  -2   5  -5  676.89   28.84
   2   5   5  669.54   31.99
  -2   5  -5  665.59   28.84
  -2   5  -5  663.53   28.41
  -2   5  -5  675.62   29.78
  -2   5  -5  667.50   31.69
   2   5   7  440.19   24.18
   2   5   7  429.88   23.80
  -2   5  -7  462.12   23.41
  -2   5  -7  491.21   26.55
  -2   5  -7  470.07   23.67
  -2   5  -7  480.22   23.19
  -2   5  -7  424.44   23.28
   2   5   7  452.65   23.06
   2   5   7  461.55   22.57
   2   5   7  437.09   24.10
  -2   5  -9   -7.78   17.01
  -2   5  -9    7.56   15.65
   2   5   9   11.59   17.14
   2   5   9   -7.07   15.44
   2   5   9   18.80   18.63
   2   5   9   32.55   15.48
  -2   5  -9  -10.18   18.40
   2   5  11  428.81   25.97
   2   5  11  466.96   25.94
  -2   5 -13  197.63   24.58
  -2   5 -13  200.24   25.75
  -2   5 -13  224.10   23.06
   2   5  13  168.01   21.06
   2   5  13  137.91   23.24
   2   5  15  288.89   27.69
  -2   5 -15  321.69   29.42
  -2   5 -15  312.71   30.41
   2   5  17   81.11   25.67
   2   5  17   53.74   28.47
   2   5  19  100.07   27.66
   2   5  19  191.74   32.64
  -2   6  16   22.94   26.78
   2   6 -16   57.34   23.83
  -2   6  14   17.08   23.81
   2   6 -14   18.90   21.49
   2   6 -14   14.61   22.38
  -2   6  12  308.36   26.24
   2   6 -12  287.61   26.35
   2   6 -12  347.03   23.79
   2   6 -12  349.82   24.23
  -2   6  12  344.12   25.90
  -2   6  10  331.05   28.71
   2   6 -10  350.54   28.97
  -2   6  10  346.63   24.24
   2   6  -8  996.46   40.88
   2   6  -8  982.40   41.75
  -2   6   8  991.87   43.17
   2   6  -8  894.62   43.20
  -2   6   8  990.78   40.74
   2   6  -8  945.68   42.30
  -2   6   8  891.35   41.26
   2   6  -8  907.60   41.55
   2   6  -6   97.54   14.75
   2   6  -6  116.76   18.84
  -2   6   6   92.40   15.89
  -2   6   6  133.45   14.47
   2   6  -6   87.19   20.89
   2   6  -6  112.80   16.37
   2   6  -4  107.66   11.96
   2   6  -4  109.42   12.12
   2   6  -4  131.13   10.68
  -2   6   4  121.55   11.50
   2   6  -4   92.36   14.50
  -2   6   4  113.05   14.74
   2   6  -4  116.39   14.86
   2   6  -4  105.22   17.70
   2   6  -2  402.42   19.70
   2   6  -2  431.53   23.07
  -2   6   2  352.10   20.29
  -2   6   2  408.21   20.51
   2   6  -2  406.46   17.45
   2   6  -2  324.40   16.04
  -2   6   2  378.07   23.63
  -2   6   0 1090.85   43.48
   2   6   0 1092.73   44.55
   2   6   0  998.27   43.81
  -2   6   0 1172.98   45.76
  -2   6   0 1133.10   43.56
  -2   6  -2 1905.66   76.33
   2   6   2 1885.71   77.53
  -2   6  -2 2118.72   77.02
  -2   6  -2 2015.51   76.50
   2   6   2 2159.02   78.50
  -2   6  -2 1948.35   77.37
   2   6   4  566.85   24.40
  -2   6  -4  575.11   28.21
  -2   6  -4  642.58   31.47
  -2   6  -4  618.67   29.85
  -2   6  -4  619.14   27.43
  -2   6  -4  612.09   27.17
  -2   6  -4  592.83   28.72
  -2   6  -6  557.82   29.98
  -2   6  -6  558.60   27.02
  -2   6  -6  549.76   26.29
  -2   6  -6  571.34   26.74
  -2   6  -6  524.23   26.69
  -2   6  -6  574.26   27.30
   2   6   6  543.72   24.79
   2   6   6  521.55   25.94
  -2   6  -8  335.60   23.28
  -2   6  -8  319.18   24.58
   2   6   8  342.39   21.17
   2   6   8  315.24   20.32
   2   6   8  324.55   21.50
  -2   6  -8  331.93   20.90
  -2   6  -8  353.86   21.97
   2   6  10  120.13   18.65
  -2   6 -10   96.85   21.26
  -2   6 -12  681.87   34.54
  -2   6 -12  670.06   33.14
  -2   6 -12  712.35   36.23
   2   6  12  630.30   34.14
  -2   6 -12  701.57   36.19
   2   6  14   32.70   21.27
  -2   6 -14   43.18   26.23
  -2   6 -14    4.49   25.26
  -2   6 -14   57.58   23.68
   2   6  14   27.69   23.39
  -2   6 -16  -35.17   30.14
  -2   6 -16    0.45   29.63
   2   6  16   -1.82   27.38
   2   6  18   72.56   32.15
   2   7 -17   85.92   26.23
  -2   7  15   81.23   28.45
   2   7 -15  160.92   24.82
   2   7 -15  155.72   28.14
  -2   7  13  262.66   26.98
   2   7 -13  291.03   25.47
  -2   7  13  239.50   27.96
   2   7 -13  295.39   27.88
   2   7 -13  265.36   24.09
  -2   7  11  279.22   26.56
   2   7 -11  263.75   23.41
  -2   7  11  268.95   25.37
   2   7 -11  288.28   26.35
   2   7 -11  279.17   22.69
  -2   7   9  125.77   21.12
   2   7  -9  138.90   21.23
  -2   7   7  420.24   27.07
   2   7  -7  503.82   28.49
   2   7  -7  479.78   28.62
   2   7  -7  489.89   26.56
   2   7  -7  497.97   30.32
  -2   7   7  484.69   30.02
   2   7  -7  490.57   23.51
   2   7  -5  795.22   37.11
   2   7  -5  807.81   33.82
   2   7  -5  718.03   32.88
   2   7  -5  737.57   35.23
   2   7  -5  718.36   33.12
  -2   7   5  666.72   33.93
   2   7  -5  784.92   31.60
   2   7  -3  676.80   30.96
   2   7  -3  720.45   32.89
  -2   7   3  661.34   30.97
   2   7  -1  751.51   32.23
  -2   7   1  696.29   32.73
  -2   7  -1  582.06   29.32
  -2   7  -1  520.00   25.08
   2   7   1  565.05   28.50
   2   7   3  205.42   22.35
  -2   7  -3  220.42   19.13
  -2   7  -3  211.54   17.64
  -2   7  -3  223.02   20.37
  -2   7  -5  205.87   17.66
  -2   7  -5  208.15   23.79
   2   7   5  188.64   24.32
  -2   7  -5  197.30   19.06
  -2   7  -5  191.02   18.39
  -2   7  -5  233.81   18.67
  -2   7  -5  188.90   17.62
  -2   7  -7  319.32   21.49
  -2   7  -7  300.87   25.86
   2   7   7  285.18   20.77
  -2   7  -7  285.34   19.04
  -2   7  -7  294.88   21.92
  -2   7  -7  331.99   21.57
  -2   7  -7  331.21   20.68
   2   7   9  672.22   31.94
  -2   7  -9  650.22   30.00
  -2   7  -9  573.95   34.33
   2   7  11   13.91   18.66
   2   7  11   20.34   19.90
  -2   7 -11   48.77   22.12
  -2   7 -11   -0.38   20.51
  -2   7 -11   36.48   18.38
   2   7  13   84.16   22.83
  -2   7 -13   97.46   22.92
  -2   7 -13  128.17   25.61
  -2   7 -13   96.10   25.61
  -2   7 -15  201.68   31.13
  -2   7 -15  149.76   27.75
  -2   7 -15  201.80   30.85
   2   7  15  138.71   29.08
   2   7  17  139.76   33.17
   2   7  19   68.76   34.46
  -2   8  16  149.33   32.57
   2   8 -16   87.37   25.94
  -2   8  14   68.37   28.54
   2   8 -14   58.94   27.16
   2   8 -14   60.84   23.55
   2   8 -12  248.06   25.94
   2   8 -12  237.95   28.48
  -2   8  12  246.14   29.67
   2   8 -12  272.37   24.88
  -2   8  10   20.19   25.22
   2   8 -10   17.94   20.12
   2   8 -10  -10.86   24.23
   2   8 -10   -3.21   21.29
  -2   8  10    6.33   22.87
   2   8  -8  279.36   22.94
  -2   8   8  239.31   24.65
   2   8  -8  294.44   26.29
   2   8  -8  303.09   24.20
   2   8  -8  274.73   19.64
   2   8  -6  115.42   25.63
   2   8  -6  166.94   19.99
   2   8  -6  103.63   14.30
  -2   8   6  111.30   19.37
   2   8  -6  138.24   22.56
  -2   8   6  143.68   21.93
   2   8  -4   47.18   17.58
  -2   8   4   80.52   16.20
   2   8  -4   67.13   13.88
   2   8  -4   88.51   16.24
   2   8  -4   38.91   20.25
   2   8  -2  123.35   20.31
  -2   8   2  121.42   16.35
   2   8  -2  136.94   16.92
   2   8   0  160.14   19.43
   2   8   0  119.12   15.46
  -2   8   0  118.06   13.67
   2   8   2  279.94   23.42
  -2   8  -2  283.62   22.65
  -2   8  -2  290.62   20.58
  -2   8  -4  139.53   17.82
  -2   8  -4   91.24   17.54
   2   8   4  119.53   22.06
  -2   8  -4   96.04   25.30
  -2   8  -4  143.91   19.50
  -2   8  -4  148.10   17.21
  -2   8  -6  113.72   15.27
  -2   8  -6  106.98   19.46
  -2   8  -6  127.49   25.36
  -2   8  -6  129.90   18.34
  -2   8  -6  123.30   19.33
  -2   8  -8  611.83   30.12
  -2   8  -8  593.47   34.81
  -2   8  -8  621.93   28.93
  -2   8  -8  587.94   31.05
   2   8  10  314.98   26.61
  -2   8 -10  327.53   21.99
  -2   8 -10  358.47   24.61
  -2   8 -10  373.26   26.05
  -2   8 -12  466.75   31.21
  -2   8 -12  499.52   30.44
  -2   8 -12  496.40   33.08
   2   8  12  476.56   31.84
  -2   8 -12  482.96   32.88
   2   8  14    2.27   25.72
  -2   8 -14   18.33   29.34
  -2   8 -14  -17.75   29.01
  -2   8 -14   21.02   26.26
   2   8  14   34.81   28.10
  -2   8 -16   39.97   33.08
  -2   8 -16    6.89   32.04
   2   8  16  -19.24   30.86
   2   8  18   72.51   34.53
   2   9 -17   57.47   26.31
  -2   9  15   76.17   32.49
   2   9 -15   69.01   32.48
   2   9 -15  116.29   26.76
   2   9 -13   -6.56   29.51
   2   9 -13   -7.86   26.03
  -2   9  13   -2.34   31.19
   2   9 -13   36.85   27.93
   2   9 -11    5.10   23.07
   2   9 -11   27.55   27.63
  -2   9  11    7.87   28.31
   2   9 -11   76.21   24.87
   2   9  -9   95.36   27.68
   2   9  -9   71.63   22.04
   2   9  -9  117.98   23.23
   2   9  -9  119.73   23.74
  -2   9   9   84.70   26.89
   2   9  -7   80.56   26.66
   2   9  -7   79.60   21.67
  -2   9   7   72.20   23.13
   2   9  -7   83.81   15.56
   2   9  -5  416.46   22.53
   2   9  -5  416.18   25.31
  -2   9   5  395.17   25.73
   2   9  -3  193.27   17.73
  -2   9   3  196.18   19.37
   2   9  -3  246.59   20.56
   2   9  -3  178.10   23.60
   2   9  -3  198.46   21.12
   2   9  -1  894.12   38.88
   2   9  -1  887.53   40.89
  -2   9   1  837.18   38.26
   2   9  -1  851.95   38.77
   2   9   1  188.17   20.69
   2   9   1  194.51   20.49
  -2   9  -1  218.77   23.82
  -2   9  -1  211.02   21.92
  -2   9  -1  194.18   21.08
  -2   9  -3   36.52   19.54
  -2   9  -3   68.12   21.00
   2   9   3   55.54   22.07
  -2   9  -3   35.94   27.79
   2   9   3   57.92   20.36
  -2   9  -5   30.99   16.62
  -2   9  -5   22.14   21.21
  -2   9  -5   19.51   14.98
  -2   9  -7   85.76   19.81
  -2   9  -7   96.99   18.52
  -2   9  -7   86.59   20.27
  -2   9  -7  105.85   16.54
  -2   9  -9  189.19   22.45
  -2   9  -9  213.89   20.30
   2   9   9  177.42   24.12
   2   9  11   52.95   23.90
  -2   9 -11   88.34   28.28
  -2   9 -11   63.86   22.59
  -2   9 -11   57.27   23.64
   2   9  13   71.98   26.45
   2   9  13   73.57   29.60
  -2   9 -13   65.76   30.53
  -2   9 -13   79.01   26.37
  -2   9 -13   96.48   28.87
   2   9  15   23.31   31.37
  -2   9 -15   42.21   33.60
  -2   9 -15   83.30   28.95
  -2   9 -15    4.04   31.73
   2   9  17   -3.67   33.45
   2  10 -16   21.32   26.63
   2  10 -14   -2.50   26.06
  -2  10  14   25.11   33.04
   2  10 -14   30.03   32.88
   2  10 -12  140.14   34.01
  -2  10  12   54.55   31.81
   2  10 -12  118.62   28.57
   2  10 -12   29.08   29.87
   2  10 -10   46.96   25.13
   2  10 -10   49.14   31.65
   2  10 -10   68.68   27.13
  -2  10  10   25.94   29.62
   2  10  -8    4.25   18.14
   2  10  -8    6.46   29.36
   2  10  -8   50.07   23.53
   2  10  -8   40.06   25.89
   2  10  -6  193.01   25.77
   2  10  -6  180.78   29.98
   2  10  -6  129.12   17.63
  -2  10   4   36.96   19.53
   2  10  -4   46.00   20.20
   2  10  -4   59.58   16.47
  -2  10   2  229.44   20.80
   2  10  -2  230.86   19.57
   2  10  -2  168.78   21.37
   2  10  -2  222.40   23.24
  -2  10   2  189.46   22.50
  -2  10   0   86.09   24.64
   2  10   0   35.35   18.39
  -2  10   0   72.82   21.30
   2  10   0   36.79   18.29
  -2  10  -2   19.79   23.35
   2  10   2    5.64   20.20
  -2  10  -2    3.79   21.80
   2  10   2   12.23   16.12
  -2  10  -2   54.79   18.85
  -2  10  -4  227.95   26.16
   2  10   4  256.38   25.17
  -2  10  -4  262.50   20.46
   2  10   4  204.71   22.85
  -2  10  -4  218.64   21.27
  -2  10  -4  251.17   22.71
  -2  10  -6   60.73   19.65
  -2  10  -6   71.87   18.73
  -2  10  -6   68.85   17.71
  -2  10  -8   34.96   21.49
  -2  10  -8   23.45   17.99
   2  10   8   55.08   22.46
  -2  10  -8   27.35   21.78
  -2  10 -10   61.24   31.30
  -2  10 -10   76.02   25.36
  -2  10 -10   73.20   23.73
   2  10  12   22.20   30.32
  -2  10 -12   25.95   26.80
  -2  10 -12   -3.90   32.62
  -2  10 -12   27.22   30.77
  -2  10 -12   67.35   27.02
   2  10  14    1.22   32.06
  -2  10 -14   35.60   34.58
  -2  10 -14   -1.01   31.71
  -2  10 -14   19.23   28.55
   2  11 -13   55.63   27.51
   2  11 -13  139.63   34.93
   2  11 -11  102.23   34.95
   2  11 -11   95.89   29.88
   2  11 -11   65.79   32.45
   2  11  -9  212.17   35.39
   2  11  -9  230.39   30.96
   2  11  -9  286.44   33.56
   2  11  -7    7.49   20.23
   2  11  -7   33.64   30.00
   2  11  -7   26.57   27.28
   2  11  -5   70.71   19.24
   2  11  -5  124.23   28.10
  -2  11   3   13.78   22.17
   2  11  -3   -0.43   18.55
  -2  11   1   32.32   23.52
   2  11  -1   58.65   18.57
  -2  11  -1  100.38   24.52
  -2  11  -1   71.50   20.65
  -2  11  -3   17.03   20.38
  -2  11  -3   -6.89   19.40
  -2  11  -5   19.66   19.13
  -2  11  -5    2.69   21.01
  -2  11  -7  110.62   25.88
  -2  11  -7   40.74   19.48
  -2  11  -7   84.41   20.86
  -2  11  -9   83.25   34.45
  -2  11  -9   44.29   27.28
  -2  11  -9   61.10   26.93
  -2  11  -9   68.33   21.31
   2  11  11   46.37   31.10
  -2  11 -11   12.41   28.09
  -2  11 -11   25.69   31.77
  -2  11 -11   12.80   27.81
  -2  11 -11   19.78   35.14
   2  11  13  -24.45   33.20
  -2  11 -13   12.31   29.11
  -2  11 -13   86.74   36.09
  -2  11 -13   -6.07   32.88
   2  12 -12   14.22   27.88
   2  12 -12   86.21   36.33
   2  12 -10  128.87   32.48
   2  12 -10  154.55   35.64
   2  12  -8  -21.00   30.59
   2  12  -8   41.30   33.52
  -2  12   8   -4.52   30.38
   2  12  -6  212.84   34.38
   2  12  -6  206.69   31.25
   2  12  -6  197.86   24.24
  -2  12   6  199.57   30.07
   2  12  -4   17.92   19.78
   2  12  -4    0.89   28.17
  -2  12   4   10.53   25.43
   2  12  -2   79.89   20.16
  -2  12   2   43.80   25.69
  -2  12   0   20.25   21.58
   2  12   0   70.50   19.13
  -2  12   0   51.22   26.69
  -2  12  -2  191.77   23.70
  -2  12  -2  219.23   23.76
  -2  12  -4   86.08   23.52
  -2  12  -4  137.14   22.85
  -2  12  -6   26.84   27.33
  -2  12  -6   30.28   20.73
  -2  12  -8  132.71   36.91
  -2  12  -8  111.70   30.45
  -2  12  -8  156.75   29.33
  -2  12  -8  140.42   22.65
   2  12  10   86.46   32.64
  -2  12 -10   37.20   28.85
  -2  12 -10  125.15   33.56
  -2  12 -10    9.85   36.65
  -2  12 -10   52.07   28.78
   2  13  -7    2.17   30.82
   2  13  -7  -12.51   34.61
  -2  13   3   67.32   29.06
   2  13  -3  114.15   21.30
  -2  13   1  160.80   28.87
   2  13  -1  156.90   21.23
  -2  13  -1   10.43   22.35
  -2  13  -3  -11.48   28.43
  -2  13  -3   31.51   22.35
  -2  13  -5   71.27   28.38
  -2  13  -7   76.59   36.42
  -2  13  -7   23.81   30.23
  -2  13  -7   22.64   28.68
  -3  -9  14  149.58   26.59
  -3  -9  12   79.23   24.01
  -3  -8  17  123.21   38.66
  -3  -8  17  139.57   35.06
  -3  -8  17  186.40   29.20
  -3  -8  15  166.88   36.01
  -3  -8  15  216.59   34.40
  -3  -8  15  187.24   28.04
  -3  -8  13  166.57   32.28
  -3  -8  13  209.88   26.36
  -3  -8  11  267.71   26.17
  -3  -8   9   86.29   20.65
  -3  -8   7  406.27   26.04
  -3  -7  18  -50.06   36.99
  -3  -7  18  -14.14   34.31
  -3  -7  18   32.31   28.07
  -3  -7  16   36.79   32.71
  -3  -7  16    6.78   31.24
  -3  -7  16   30.24   25.83
  -3  -7  14  233.83   32.65
  -3  -7  14  318.90   33.24
  -3  -7  14  270.19   27.83
  -3  -7  12   76.53   27.75
  -3  -7  12   90.41   22.69
  -3  -7  12  110.74   29.18
  -3  -7  10  188.36   22.05
  -3  -7   8   92.49   23.14
  -3  -7   8   77.36   26.87
  -3  -7   6   15.95   24.39
  -3  -7   4 1630.04   65.68
  -3  -6  19    3.88   36.59
  -3  -6  19   60.31   28.57
  -3  -6  19   48.12   34.42
  -3  -6  17   21.51   33.52
  -3  -6  17  115.46   32.34
  -3  -6  17   70.64   26.28
  -3  -6  15   40.30   30.02
  -3  -6  15   19.62   23.85
  -3  -6  15   72.29   29.68
  -3  -6  13   46.40   26.23
  -3  -6  13   42.57   21.92
  -3  -6  13   58.93   27.74
  -3  -6  11  565.67   31.93
  -3  -6   9  215.02   27.91
  -3  -6   7 2386.63   93.49
  -3  -6   7 2372.40   94.56
  -3  -6   7 2497.59   94.22
  -3  -6   5  725.14   33.63
  -3  -6   5  789.50   35.37
  -3  -6   5  794.50   37.53
  -3  -6   3  568.23   25.65
  -3  -6   3  626.01   26.01
  -3  -6   3  604.29   28.96
   3  -6   1  504.17   19.99
   3  -6   3 1203.60   46.52
   3  -6   5 1005.65   39.89
   3  -6   5  984.43   39.16
   3  -6   7  415.93   21.07
   3  -6   7  416.33   22.99
   3  -6   9   58.20   15.32
   3  -6   9   70.05   18.11
  -3  -5  20   38.01   35.27
  -3  -5  20   29.25   27.94
  -3  -5  20   12.10   37.07
  -3  -5  18  216.77   34.47
  -3  -5  18  192.88   28.39
  -3  -5  18  155.33   35.08
  -3  -5  16   18.56   29.22
  -3  -5  16  -34.81   29.00
  -3  -5  14  132.07   28.24
  -3  -5  10  240.27   28.15
  -3  -5  10  243.80   23.46
  -3  -5   8  500.74   27.51
  -3  -5   8  557.35   31.34
  -3  -5   8  528.52   27.43
  -3  -5   6  305.44   20.98
  -3  -5   6  330.09   25.21
  -3  -5   6  367.80   20.76
  -3  -5   6  262.52   20.66
   3  -5  -6  314.12   17.14
  -3  -5   4  651.27   29.64
  -3  -5   4  678.14   30.94
  -3  -5   4  695.68   33.65
   3  -5  -4  721.28   27.79
  -3  -5   4  660.72   28.69
  -3  -5   2  800.96   33.89
  -3  -5   2  875.08   34.14
  -3  -5   2  853.35   33.32
  -3  -5   2  912.72   36.08
  -3  -5   0  108.21    9.34
  -3  -5   0  102.47    8.44
  -3  -5   0  111.59    8.69
  -3  -5   0  100.12    9.02
   3  -5   2 1072.85   43.23
  -3  -5  -2 1116.50   42.19
   3  -5   2 1139.63   42.82
   3  -5   4   10.00   11.65
   3  -5   4   18.55    9.76
   3  -5   6  317.00   18.03
   3  -5   6  326.76   19.90
   3  -5   8   97.74   17.52
   3  -5   8   83.23   14.73
   3  -5   8  105.83   18.41
   3  -5  10  321.58   23.84
   3  -5  10  297.62   21.51
   3  -5  14   52.02   22.57
   3  -5  16  235.85   27.63
   3  -5  18   40.32   25.91
   3  -5  20   -8.45   26.93
  -3  -4  21   72.80   38.82
  -3  -4  21   42.91   28.05
  -3  -4  21   78.46   37.28
  -3  -4  19    8.18   34.04
  -3  -4  19   26.95   33.98
  -3  -4  17    6.37   28.71
  -3  -4  17   -8.13   29.52
  -3  -4  15  179.52   26.81
  -3  -4  13  679.57   36.75
  -3  -4  13  718.26   35.88
  -3  -4  11 1146.64   51.00
  -3  -4  11 1164.47   49.49
  -3  -4  11 1201.59   50.17
  -3  -4   9  146.40   19.66
  -3  -4   9  165.93   18.44
  -3  -4   9  175.53   20.13
  -3  -4   7 1033.08   43.84
   3  -4  -7 1082.03   42.76
  -3  -4   7  951.08   44.40
  -3  -4   7 1121.14   46.03
  -3  -4   7 1085.11   43.92
  -3  -4   7 1102.37   44.59
  -3  -4   5  557.11   26.01
  -3  -4   5  521.60   25.78
  -3  -4   5  543.94   28.83
   3  -4  -5  605.70   24.33
  -3  -4   5  510.69   26.61
  -3  -4   3  749.06   31.69
  -3  -4   3  768.60   32.19
  -3  -4   3  790.90   34.56
  -3  -4   3  768.27   31.22
  -3  -4   1 1166.99   44.36
  -3  -4   1 1156.27   44.05
   3  -4  -1 1084.35   44.41
  -3  -4   1 1214.12   45.56
   3  -4   1  232.06   14.41
  -3  -4  -1  271.43   13.35
  -3  -4  -1  271.92   13.67
   3  -4   3 1141.77   45.63
   3  -4   3 1188.04   45.20
   3  -4   5  767.20   34.44
  -3  -4  -5  840.12   31.69
   3  -4   5  810.90   33.70
   3  -4   7 1110.76   48.07
   3  -4   7 1172.15   46.52
   3  -4   7 1204.49   48.17
   3  -4   7 1224.41   48.52
   3  -4   9   87.79   18.49
   3  -4   9   90.95   15.07
   3  -4   9   75.58   15.29
   3  -4  11  126.65   20.84
   3  -4  11  139.07   18.38
   3  -4  13   67.22   20.30
   3  -4  15  169.79   22.99
   3  -4  15  164.50   24.40
   3  -4  17   15.38   23.99
   3  -4  19   34.48   26.47
  -3  -3  22   -0.72   36.57
  -3  -3  22  -47.21   39.99
  -3  -3  20  -19.29   34.29
  -3  -3  20  -11.06   35.95
  -3  -3  18  -14.85   30.07
  -3  -3  18   55.15   30.10
  -3  -3  16  138.41   25.90
  -3  -3  14   59.04   24.56
  -3  -3  14   61.66   21.33
  -3  -3  14   63.75   21.93
  -3  -3  12  217.50   22.97
  -3  -3  12  205.79   20.31
  -3  -3  12  198.96   23.86
  -3  -3  10  258.25   15.55
  -3  -3  10  257.60   19.67
  -3  -3  10  282.10   19.56
  -3  -3  10  261.87   21.53
  -3  -3  10  231.90   14.78
  -3  -3  10  231.07   22.01
  -3  -3   8  411.62   23.94
  -3  -3   8  487.14   24.07
  -3  -3   8  504.93   25.27
  -3  -3   8  449.58   22.52
  -3  -3   8  440.84   19.67
   3  -3  -8  464.42   23.22
  -3  -3   6   86.55   13.51
  -3  -3   6   80.75   14.04
   3  -3  -6   80.88   12.37
  -3  -3   6   78.95   10.39
  -3  -3   6   71.68    6.22
  -3  -3   6   82.82   18.21
  -3  -3   4   14.26   15.15
  -3  -3   4    1.93   13.94
  -3  -3   4   -4.65   17.13
  -3  -3   4   33.06   11.40
  -3  -3   2 4591.00  170.00
   3  -3  -2 4547.77  169.47
  -3  -3   2 4459.86  170.14
  -3  -3   2 4646.69  169.62
  -3  -3   0 1363.63   54.13
  -3  -3   0 1426.05   53.56
   3  -3   0 1405.02   53.77
   3  -3   0 1433.12   54.80
  -3  -3  -2 4585.52  166.53
  -3  -3  -2 4646.35  166.52
  -3  -3  -2 4290.31  165.81
   3  -3   2 4526.38  166.62
   3  -3   2 4620.75  167.01
   3  -3   4   73.26   11.19
   3  -3   4   66.81   15.71
   3  -3   4   59.57   12.98
   3  -3   4   78.14   13.75
   3  -3   6  262.05   18.62
   3  -3   6  249.80   16.39
   3  -3   6  273.69   19.14
  -3  -3  -6  272.98   15.39
   3  -3   6  291.50   15.55
   3  -3   6  260.12   21.02
   3  -3   6  279.80   18.37
   3  -3   8   15.72   18.40
   3  -3   8   12.22   18.18
   3  -3   8   12.10   17.88
   3  -3   8   17.90   21.65
   3  -3   8   10.47   12.42
   3  -3   8   10.52   18.52
   3  -3  10  220.53   24.03
   3  -3  10  225.60   19.27
   3  -3  12  422.51   25.96
   3  -3  14  162.77   25.24
   3  -3  14  173.40   21.03
   3  -3  14  124.57   21.68
   3  -3  16  254.28   24.93
   3  -3  16  243.25   26.03
   3  -3  18   11.89   24.98
   3  -3  20   25.48   27.31
  -3  -2  21   70.80   35.80
  -3  -2  21   95.29   38.51
  -3  -2  19   20.46   32.00
  -3  -2  19   -7.99   33.01
  -3  -2  17   63.16   26.21
  -3  -2  15  402.29   30.61
  -3  -2  15  444.16   28.76
  -3  -2  15  433.70   30.93
  -3  -2  13  278.95   24.89
  -3  -2  13  248.08   21.35
  -3  -2  11  897.82   40.31
  -3  -2  11 1018.58   42.21
  -3  -2  11 1009.33   41.02
  -3  -2  11  975.89   39.86
  -3  -2  11  885.49   42.83
  -3  -2  11  952.07   41.61
   3  -2  -9  332.08   20.53
  -3  -2   9  299.14   21.06
  -3  -2   9  348.81   22.13
  -3  -2   9  358.73   21.98
  -3  -2   9  339.51   19.49
  -3  -2   9  344.44   20.27
  -3  -2   9  333.33   17.84
  -3  -2   9  360.33   19.61
   3  -2  -9  336.27   17.61
  -3  -2   9  337.94   21.24
   3  -2  -7  512.04   24.38
  -3  -2   7  517.30   24.30
  -3  -2   7  492.42   25.69
  -3  -2   7  516.75   24.83
  -3  -2   7  483.82   23.09
  -3  -2   7  533.90   22.37
  -3  -2   7  561.23   21.91
   3  -2  -7  491.76   21.25
  -3  -2   7  544.87   24.74
  -3  -2   5  668.44   31.08
  -3  -2   5  688.41   30.25
  -3  -2   5  690.08   29.30
  -3  -2   5  783.64   28.13
  -3  -2   5  679.52   27.15
  -3  -2   5  698.01   28.35
   3  -2  -5  746.34   27.49
   3  -2  -5  739.16   28.91
  -3  -2   5  702.75   31.95
  -3  -2   5  762.88   29.74
  -3  -2   5  693.60   30.69
  -3  -2   3  839.79   36.64
   3  -2  -3  866.85   35.04
  -3  -2   3  859.08   34.68
  -3  -2   3  825.43   34.99
   3  -2  -3  904.85   33.05
  -3  -2   3  806.02   35.32
   3  -2  -1 2585.34   95.85
  -3  -2   1 2454.48   96.43
   3  -2  -1 2570.96   96.58
  -3  -2   1 2580.19   96.34
   3  -2  -1 2659.43   96.52
  -3  -2   1 2599.08   96.35
  -3  -2  -1 1252.87   46.54
  -3  -2  -1 1165.77   46.68
   3  -2   1 1266.16   46.97
  -3  -2  -1 1261.79   46.74
   3  -2   1 1200.92   45.21
   3  -2   1 1154.87   47.04
  -3  -2  -3 3403.07  126.16
   3  -2   3 3413.66  126.90
   3  -2   3 3359.72  126.74
   3  -2   5  530.87   25.08
   3  -2   5  450.26   20.40
   3  -2   5  492.25   20.44
   3  -2   5  483.43   22.49
   3  -2   5  486.13   23.47
   3  -2   5  518.53   23.87
   3  -2   5  557.71   23.87
   3  -2   5  479.89   23.27
   3  -2   7  198.82   18.61
  -3  -2  -7  215.70   17.09
   3  -2   7  200.37   13.97
   3  -2   7  199.39   15.26
   3  -2   7  242.77   18.86
   3  -2   7  205.15   18.06
   3  -2   7  197.18   17.22
   3  -2   7  213.20   17.94
   3  -2   7  257.15   23.09
  -3  -2  -9  274.43   21.74
   3  -2   9  314.23   23.02
   3  -2   9  271.11   19.36
   3  -2   9  297.72   25.06
   3  -2   9  296.44   19.39
   3  -2  11  120.45   17.41
   3  -2  11  117.65   23.20
   3  -2  11  144.39   23.37
   3  -2  13   48.96   23.29
   3  -2  15  204.94   27.99
   3  -2  15  170.58   21.51
   3  -2  17  -17.14   22.63
   3  -2  19    6.93   25.97
   3  -2  21  -20.43   27.80
  -3  -1  22   40.21   37.23
  -3  -1  22   -2.47   39.23
  -3  -1  20  341.19   38.78
  -3  -1  20  327.38   40.68
  -3  -1  18  105.26   31.44
  -3  -1  16  101.72   23.09
  -3  -1  14  215.88   20.91
  -3  -1  14  194.54   24.36
  -3  -1  12  151.51   20.17
  -3  -1  12  128.65   21.85
  -3  -1  10  332.19   23.23
  -3  -1  10  353.45   23.59
  -3  -1  10  419.27   23.02
  -3  -1  10  357.20   21.83
   3  -1 -10  381.82   20.33
   3  -1 -10  319.21   22.87
  -3  -1  10  375.20   21.22
   3  -1  -8  864.28   36.58
  -3  -1   8  886.04   38.84
  -3  -1   8  903.93   36.72
  -3  -1   8  871.82   37.80
  -3  -1   8  944.34   37.40
   3  -1  -8  867.19   36.73
   3  -1  -8  912.23   35.11
  -3  -1   8  877.31   36.10
   3  -1  -6   47.41   12.28
  -3  -1   6   31.36   11.84
  -3  -1   6   38.70   12.14
  -3  -1   6   37.26   15.81
  -3  -1   6   51.92   14.73
  -3  -1   6   44.01   14.17
  -3  -1   6   41.09   13.53
   3  -1  -6   42.93   12.27
  -3  -1   6   42.39   11.49
  -3  -1   4   81.34   13.97
  -3  -1   4   82.27   12.52
  -3  -1   4   85.26   12.90
   3  -1  -4   78.64   11.12
  -3  -1   4   81.99   15.21
  -3  -1   4   88.21   11.33
  -3  -1   4   75.52   13.42
   3  -1  -4   91.66   13.14
  -3  -1   2  152.34   15.37
  -3  -1   2  105.55    8.48
   3  -1  -2  136.86   13.95
   3  -1  -2  146.36   12.51
  -3  -1   2  149.47   12.20
  -3  -1   2  131.11   12.51
  -3  -1   2  119.15   10.66
  -3  -1   2  132.54   11.32
   3  -1  -2  146.50   11.68
   3  -1   0  103.84   11.51
  -3  -1   0  102.69   10.80
  -3  -1   0  107.37    8.34
  -3  -1   0  120.33    7.44
  -3  -1   0  104.82    7.30
  -3  -1   0  113.21   10.18
   3  -1   0  110.11    7.71
  -3  -1   0  116.35   10.34
  -3  -1   0   92.93    9.33
   3  -1   0  102.09   11.52
   3  -1   2 1257.86   48.64
  -3  -1  -2 1201.35   48.44
  -3  -1  -2 1293.06   47.17
  -3  -1  -2 1253.81   47.46
  -3  -1  -2 1145.20   47.53
   3  -1   2 1266.81   48.53
   3  -1   2 1252.81   48.38
   3  -1   2 1283.08   47.82
  -3  -1  -2 1298.23   48.58
  -3  -1  -2 1361.33   48.47
   3  -1   4 1627.99   62.11
  -3  -1  -4 1581.97   60.80
   3  -1   4 1630.80   61.89
   3  -1   4 1639.75   62.06
   3  -1   4 1554.98   61.39
   3  -1   4 1697.71   62.15
   3  -1   4 1605.10   61.82
   3  -1   4 1718.54   62.34
   3  -1   6 1277.58   49.08
  -3  -1  -6 1297.51   48.78
  -3  -1  -6 1222.88   47.13
   3  -1   6 1192.25   47.46
   3  -1   6 1238.75   48.06
   3  -1   6 1169.18   47.95
   3  -1   6 1197.89   48.33
   3  -1   6 1135.55   48.16
   3  -1   6 1313.67   49.05
   3  -1   6 1277.39   49.10
  -3  -1  -8  669.41   31.18
   3  -1   8  644.56   30.86
   3  -1   8  680.20   29.36
  -3  -1  -8  585.31   29.00
   3  -1   8  701.31   30.30
   3  -1   8  665.06   29.75
   3  -1   8  651.90   29.62
   3  -1   8  640.96   30.14
   3  -1   8  614.47   29.42
   3  -1   8  719.43   30.81
   3  -1   8  723.76   31.48
   3  -1  10   91.51   16.56
   3  -1  10   83.52   18.00
   3  -1  10   77.26   15.68
  -3  -1 -10   93.22   20.98
   3  -1  10   80.72   20.33
   3  -1  12  364.04   22.92
   3  -1  12  300.04   22.80
   3  -1  12  359.96   25.54
   3  -1  12  352.67   27.89
   3  -1  14  301.59   28.38
   3  -1  14  292.63   21.96
   3  -1  16  228.31   23.25
   3  -1  16  264.65   23.10
   3  -1  18   95.03   23.99
   3  -1  20   88.79   27.40
  -3   0  21   64.78   38.27
  -3   0  21   29.38   36.33
  -3   0  19   48.00   32.66
  -3   0  17  437.19   30.72
  -3   0  15   17.19   23.82
  -3   0  15   18.20   23.38
  -3   0  13  215.91   25.01
  -3   0  13  225.80   21.96
  -3   0  11 1246.15   51.07
  -3   0  11 1209.16   49.91
   3   0 -11 1202.35   49.26
  -3   0  11 1222.07   49.51
  -3   0   9  868.01   37.91
   3   0  -9  823.89   34.31
  -3   0   9  879.09   36.68
  -3   0   9  860.93   37.39
  -3   0   9  857.31   38.65
   3   0  -9  870.40   36.54
   3   0  -9  794.13   36.31
  -3   0   7 2071.82   84.69
  -3   0   7 2207.61   84.54
   3   0  -7 2191.32   84.92
  -3   0   7 2239.94   84.40
  -3   0   7 2264.00   84.99
   3   0  -7 2274.69   83.52
   3   0  -7 2280.67   84.44
   3   0  -7 2213.98   84.72
   3   0  -5 6247.05  230.93
  -3   0   5 6275.48  230.89
   3   0  -5 6312.88  230.40
   3   0  -5 6087.47  230.29
  -3   0   5 6279.07  230.72
  -3   0   5 6312.45  231.06
  -3   0   5 6223.67  231.40
  -3   0   5 6185.09  230.16
  -3   0   3 2796.11  102.65
  -3   0   3 2667.79  103.22
  -3   0   3 2766.65  103.46
  -3   0   1 1724.69   64.56
   3   0  -1 1699.25   64.73
   3   0  -1 1706.25   65.36
   3   0  -1 1766.75   65.02
  -3   0   1 1702.08   64.90
  -3   0  -1 2157.28   79.08
  -3   0  -1 2012.08   80.19
  -3   0  -1 2148.86   79.56
  -3   0  -1 2163.04   79.67
  -3   0  -1 2135.21   79.83
   3   0   1 2188.98   79.97
   3   0   1 2081.05   80.30
  -3   0  -1 2104.35   80.19
   3   0   3 7302.46  269.94
  -3   0  -3 7253.46  269.90
   3   0   3 7382.93  270.03
  -3   0  -3 7309.85  269.91
  -3   0  -3 7214.75  269.86
  -3   0  -3 7388.56  269.33
   3   0   3 7542.10  269.66
  -3   0  -3 7472.59  269.53
   3   0   3 7256.01  269.73
   3   0   3 7205.49  269.63
   3   0   3 7191.70  268.82
   3   0   5 2078.20   79.66
  -3   0  -5 2013.94   78.88
  -3   0  -5 2126.13   78.37
   3   0   5 2078.54   78.21
   3   0   5 2101.72   79.10
  -3   0  -5 2066.57   79.07
   3   0   5 2060.06   79.21
   3   0   5 2087.53   79.20
   3   0   5 2077.70   79.18
   3   0   5 2136.02   79.44
   3   0   5 2013.58   79.41
   3   0   5 2336.16   80.32
   3   0   5 2256.75   80.30
   3   0   7  191.91   17.33
   3   0   7  159.14   14.09
   3   0   7  205.06   16.49
  -3   0  -7  188.64   13.23
   3   0   7  220.53   18.12
  -3   0  -7  210.33   18.60
  -3   0  -7  215.48   17.21
   3   0   7  172.25   13.45
   3   0   7  183.91   15.11
   3   0   7  162.75   14.91
   3   0   7  200.59   14.89
   3   0   7  198.92   16.21
   3   0   7  177.21   13.52
  -3   0  -9   51.81   19.29
   3   0   9   55.66   18.51
  -3   0  -9   24.21   18.48
   3   0   9   16.83   13.79
   3   0   9   45.10   15.06
   3   0   9   61.77   15.36
   3   0   9   11.21   17.75
  -3   0 -11  160.97   22.17
   3   0  11  170.15   17.35
   3   0  11  177.64   21.00
   3   0  11  153.48   22.30
   3   0  11  153.74   17.94
   3   0  13   74.73   22.81
   3   0  15  -10.98   26.59
   3   0  15   24.18   17.33
   3   0  17  -16.01   19.98
   3   0  17   23.17   20.81
   3   0  19  -10.35   24.13
   3   0  21   39.29   27.48
  -3   1  22  -20.54   38.41
  -3   1  22  -21.45   38.83
  -3   1  20  340.50   39.30
  -3   1  20  226.55   39.88
  -3   1  18   99.94   32.73
  -3   1  14  329.55   25.34
  -3   1  12  146.07   21.24
   3   1 -12  132.94   16.82
  -3   1  10  447.00   28.41
  -3   1  10  421.39   26.24
  -3   1  10  464.39   30.17
   3   1 -10  526.17   24.37
   3   1  -8  616.75   30.96
  -3   1   8  679.34   30.43
  -3   1   8  659.93   32.11
   3   1  -8  634.71   28.20
  -3   1   8  674.55   30.93
  -3   1   8  639.89   28.98
   3   1  -8  647.32   29.15
   3   1  -6   73.53   12.60
   3   1  -6   76.90   15.37
  -3   1   6   95.27   12.55
  -3   1   6   51.15   13.15
   3   1  -6   76.49   11.61
  -3   1   6   77.69   16.97
   3   1  -6   62.47    7.73
  -3   1   4   84.33   15.99
  -3   1   4   72.71   11.89
   3   1  -4   81.45   10.74
  -3   1   4   80.50   13.62
  -3   1   2  197.24   13.95
   3   1  -2  192.78   15.82
  -3   1   2  214.82   13.56
   3   1  -2  219.94   13.84
   3   1  -2  191.73   12.53
   3   1   0  103.84    7.56
   3   1   0  127.22    9.60
   3   1   0   93.75    8.79
  -3   1   0  115.82   10.52
   3   1   0  109.88   11.43
   3   1   2 1047.67   41.15
  -3   1  -2 1009.57   41.55
  -3   1  -2 1085.84   39.64
  -3   1  -2 1049.57   40.32
   3   1   2 1028.38   39.82
  -3   1  -2 1049.89   40.47
   3   1   2 1049.19   40.01
   3   1   2 1002.01   39.75
   3   1   2 1000.99   40.43
  -3   1  -2 1096.47   40.53
  -3   1  -2 1119.79   40.92
  -3   1  -2 1063.73   40.99
   3   1   4 1663.51   63.13
   3   1   4 1656.64   62.94
   3   1   4 1732.88   63.30
   3   1   4 1748.97   63.19
  -3   1  -4 1536.11   63.66
  -3   1  -4 1620.41   62.47
   3   1   4 1748.30   62.36
  -3   1  -4 1589.07   62.56
   3   1   4 1578.89   62.60
   3   1   4 1679.37   61.47
  -3   1  -4 1572.06   61.91
   3   1   6 1062.49   42.92
   3   1   6 1164.66   42.84
   3   1   6  981.20   41.83
  -3   1  -6 1013.52   41.43
  -3   1  -6 1044.54   41.40
   3   1   6 1125.71   42.82
  -3   1  -6 1153.80   43.38
  -3   1  -6 1013.09   41.39
   3   1   6 1076.82   41.42
  -3   1  -6 1027.63   41.51
   3   1   6 1040.74   41.44
   3   1   6 1002.89   40.20
   3   1   8  674.30   30.81
   3   1   8  659.56   30.29
   3   1   8  583.99   28.72
  -3   1  -8  628.47   28.68
   3   1   8  736.30   30.84
  -3   1  -8  627.81   31.49
  -3   1  -8  623.47   28.32
  -3   1  -8  608.91   28.47
   3   1   8  605.86   28.60
   3   1   8  653.62   28.70
   3   1   8  629.69   28.08
   3   1   8  626.85   26.86
  -3   1 -10  103.03   18.24
   3   1  10  134.40   20.96
  -3   1 -10  112.87   21.50
   3   1  10  101.48   14.78
   3   1  10  107.27   17.48
   3   1  10  122.48   16.60
   3   1  12  240.01   25.65
  -3   1 -12  223.36   25.35
   3   1  12  238.76   24.20
   3   1  12  195.59   21.56
   3   1  12  198.02   19.80
   3   1  12  223.46   19.03
   3   1  14  264.56   21.43
   3   1  16  250.68   23.83
   3   1  16  246.52   23.41
   3   1  16  317.00   29.62
   3   1  18   86.60   24.24
   3   1  20   74.06   26.71
  -3   2  21  137.89   37.12
  -3   2  21   58.59   39.58
  -3   2  19   19.70   34.40
  -3   2  17  115.96   32.76
  -3   2  15  395.27   28.58
   3   2 -13  291.25   23.03
  -3   2  13  322.44   26.56
   3   2 -11  743.17   33.74
  -3   2  11  770.43   35.49
  -3   2  11  745.91   35.71
   3   2  -9  351.75   19.87
   3   2  -9  341.15   24.28
  -3   2   9  325.17   21.56
  -3   2   9  374.69   27.02
   3   2  -9  323.12   20.92
  -3   2   9  399.10   25.05
   3   2  -7  573.30   24.93
   3   2  -7  608.57   24.92
  -3   2   7  630.17   25.92
  -3   2   7  591.21   26.11
   3   2  -7  620.64   27.86
   3   2  -7  588.82   26.21
  -3   2   7  623.49   28.34
   3   2  -5  606.15   26.14
   3   2  -5  639.07   25.74
  -3   2   5  631.64   25.70
  -3   2   5  580.35   26.73
  -3   2   5  574.57   27.82
  -3   2   5  601.89   28.37
   3   2  -3  822.76   33.50
   3   2  -3  855.64   33.40
  -3   2   3  854.84   34.53
   3   2  -3  838.35   33.66
   3   2  -1 2188.19   77.58
   3   2  -1 2153.55   77.44
   3   2  -1 1911.98   76.85
   3   2  -1 2124.63   77.89
  -3   2   1 2252.47   78.42
   3   2  -1 2166.96   77.15
   3   2  -1 2176.61   78.89
   3   2  -1 2184.34   78.26
  -3   2   1 2028.93   78.04
  -3   2  -1 1450.89   55.51
   3   2   1 1518.25   55.61
   3   2   1 1457.68   55.97
  -3   2  -1 1511.98   56.40
  -3   2  -1 1520.01   56.48
   3   2   1 1491.35   56.07
  -3   2  -1 1465.97   56.52
   3   2   1 1490.86   55.84
  -3   2  -1 1431.68   56.47
   3   2   1 1525.18   56.72
   3   2   3 3583.82  128.70
  -3   2  -3 3527.22  129.01
  -3   2  -3 3424.68  128.01
  -3   2  -3 3537.71  128.31
  -3   2  -3 3471.54  128.37
  -3   2  -3 3556.19  128.10
   3   2   3 3086.35  128.26
  -3   2  -5  456.76   19.12
   3   2   5  444.14   19.14
   3   2   5  439.14   20.44
   3   2   5  420.17   21.27
   3   2   5  430.72   21.62
  -3   2  -5  467.31   19.33
  -3   2  -5  369.43   19.42
   3   2   5  406.66   19.36
   3   2   5  425.22   19.66
  -3   2  -5  391.16   19.89
   3   2   5  361.14   20.87
  -3   2  -7  189.95   15.50
   3   2   7  197.91   16.01
  -3   2  -7  214.32   19.66
   3   2   7  210.04   15.62
  -3   2  -7  200.65   14.96
  -3   2  -7  212.53   15.81
   3   2   7  220.70   15.20
   3   2   7  232.99   18.51
   3   2   7  236.72   18.95
   3   2   7  192.73   15.42
   3   2   9  169.97   17.00
   3   2   9  181.91   21.00
  -3   2  -9  178.44   18.43
  -3   2  -9  181.15   17.04
   3   2   9  144.99   17.66
   3   2   9  176.67   16.29
   3   2   9  167.74   17.20
   3   2   9  175.11   14.53
   3   2  11  251.65   25.05
  -3   2 -11  207.46   21.36
   3   2  11  203.11   16.76
   3   2  11  200.80   20.24
   3   2  11  177.41   19.07
  -3   2 -11  195.43   24.12
  -3   2 -11  194.06   20.72
   3   2  13  112.77   26.97
  -3   2 -13  102.69   23.58
  -3   2 -13  126.77   26.61
   3   2  15  208.62   26.20
   3   2  15  152.19   20.76
   3   2  17  -26.92   22.58
   3   2  17   -7.64   28.12
   3   2  19   34.39   25.16
   3   2  21   -0.66   26.74
  -3   3  20  -36.88   38.51
  -3   3  18   37.89   33.68
  -3   3  16  225.48   33.02
  -3   3  14   57.02   25.44
   3   3 -14   50.28   20.83
  -3   3  14   43.27   30.37
  -3   3  12  285.49   25.06
   3   3 -12  275.30   21.86
  -3   3  12  259.29   24.29
  -3   3  12  329.80   29.07
  -3   3  10  287.62   22.53
  -3   3  10  282.63   18.97
   3   3 -10  275.72   20.29
  -3   3  10  256.04   22.02
   3   3 -10  282.56   21.55
  -3   3  10  322.04   25.88
   3   3  -8  340.56   20.91
  -3   3   8  373.11   20.62
  -3   3   8  368.26   22.30
   3   3  -8  385.42   22.58
   3   3  -8  380.66   24.44
  -3   3   8  363.20   20.28
  -3   3   8  399.47   21.51
   3   3  -8  358.30   20.53
  -3   3   8  396.27   24.72
  -3   3   6  128.44   13.09
   3   3  -6  112.35   13.98
   3   3  -6  118.77   16.26
  -3   3   6  115.15   15.05
   3   3  -6   98.61   13.85
   3   3  -6  126.51   13.46
  -3   3   6  150.42   13.50
  -3   3   6  114.60   17.64
  -3   3   6  102.88   16.61
   3   3  -4    8.41    8.82
  -3   3   4    2.48   14.04
   3   3  -4   17.04   14.23
   3   3  -4   10.53   11.78
   3   3  -4   21.31   11.97
  -3   3   4    9.67   12.96
   3   3  -2 4613.82  170.03
   3   3  -2 4576.36  170.52
  -3   3   2 4655.37  170.51
   3   3  -2 4585.98  170.60
   3   3  -2 4583.76  170.59
   3   3  -2 4666.40  170.35
  -3   3   2 4463.20  170.81
   3   3  -2 4648.42  170.65
   3   3  -2 4537.87  170.74
  -3   3   0 1530.98   57.10
   3   3   0 1476.34   57.47
   3   3   0 1494.17   56.23
  -3   3   0 1489.02   55.09
  -3   3   0 1378.05   56.08
   3   3   0 1493.52   56.34
   3   3   2 3651.94  136.61
  -3   3  -2 3706.87  136.51
  -3   3  -2 3756.19  136.57
  -3   3  -2 3641.78  137.22
   3   3   2 3641.67  136.00
  -3   3  -2 3611.95  136.67
  -3   3  -2 3762.37  136.13
  -3   3  -2 3664.54  136.89
   3   3   2 3505.53  136.68
   3   3   4  142.05   11.86
   3   3   4  147.38   14.14
   3   3   4  130.02   10.40
   3   3   4  152.09   12.24
   3   3   4  129.70   10.21
  -3   3  -4  133.60   11.15
  -3   3  -4  106.15   11.70
  -3   3  -4  126.53   12.34
  -3   3  -4  145.90   12.21
   3   3   4  128.11   14.35
   3   3   6  292.35   18.69
   3   3   6  269.01   17.07
   3   3   6  273.54   19.07
   3   3   6  306.70   19.44
  -3   3  -6  327.62   22.00
   3   3   6  307.37   16.49
   3   3   6  282.74   14.16
  -3   3  -6  284.65   18.80
  -3   3  -6  299.52   16.32
  -3   3  -6  271.27   16.67
   3   3   6  314.54   16.37
   3   3   6  270.74   16.48
  -3   3  -6  278.59   17.31
  -3   3  -6  268.38   16.29
  -3   3  -8   11.96   14.64
   3   3   8   11.33   15.19
  -3   3  -8   14.30   13.91
  -3   3  -8    8.89   13.42
   3   3   8    7.29   14.38
  -3   3  -8   -6.26   14.84
   3   3   8   15.37   13.36
   3   3   8    5.44   18.62
   3   3   8   11.17   18.55
   3   3  10  211.87   18.26
   3   3  10  199.28   19.38
   3   3  10  219.49   18.45
  -3   3 -10  224.76   19.36
  -3   3 -10  215.18   20.37
   3   3  10  217.79   20.66
  -3   3 -12  418.02   27.10
  -3   3 -12  482.95   30.84
  -3   3 -12  431.95   27.88
   3   3  12  371.78   25.64
  -3   3 -14  262.72   27.83
   3   3  14  206.58   20.23
   3   3  14  205.37   21.58
   3   3  14  226.90   23.66
   3   3  14  241.56   25.48
   3   3  16  195.19   24.70
   3   3  16  229.92   28.16
   3   3  18    1.29   24.61
   3   3  18    7.81   29.67
   3   3  20    8.45   26.15
   3   4 -15  145.82   22.89
   3   4 -13  800.66   38.18
  -3   4  11 1058.85   46.80
  -3   4  11  994.64   43.81
   3   4 -11 1103.85   44.65
  -3   4  11 1038.42   45.29
   3   4 -11 1050.37   45.69
  -3   4  11 1051.35   47.30
  -3   4   9  110.92   19.67
   3   4  -9  105.54   20.73
   3   4  -9  126.55   21.43
   3   4  -9  111.25   18.02
   3   4  -9   96.92   18.58
  -3   4   9  124.41   16.06
  -3   4   9  123.15   17.51
  -3   4   9   95.63   20.86
  -3   4   7  865.06   37.07
   3   4  -7  831.35   35.89
   3   4  -7  862.73   37.30
   3   4  -7  864.39   36.28
  -3   4   7  909.69   34.91
  -3   4   7  821.58   35.61
  -3   4   7  749.09   37.30
   3   4  -7  840.77   35.36
  -3   4   7  857.26   37.29
  -3   4   5  585.68   26.63
   3   4  -5  548.19   24.75
   3   4  -5  557.60   25.79
   3   4  -5  554.29   26.98
  -3   4   5  574.99   24.27
   3   4  -5  548.63   26.14
   3   4  -5  532.74   25.60
  -3   4   5  553.72   25.54
   3   4  -5  601.53   24.51
   3   4  -5  586.35   24.99
  -3   4   5  539.89   26.97
   3   4  -3  715.29   31.27
  -3   4   3  790.01   32.30
   3   4  -3  768.09   32.60
  -3   4   3  823.83   32.54
   3   4  -3  783.54   31.25
   3   4  -3  809.31   32.64
   3   4  -3  776.76   33.11
   3   4  -3  810.35   31.16
  -3   4   3  799.83   32.48
  -3   4   1 1066.29   40.16
  -3   4   1 1054.96   37.94
   3   4  -1 1072.33   38.87
  -3   4   1 1029.87   38.20
  -3   4   1  913.01   36.64
   3   4  -1  927.81   38.32
   3   4   1  257.06   15.08
  -3   4  -1  255.57   19.61
   3   4   1  264.03   16.80
  -3   4  -1  278.22   14.35
  -3   4  -1  251.53   14.64
  -3   4  -1  256.17   13.22
  -3   4  -1  273.91   15.74
  -3   4  -1  275.26   18.24
   3   4   1  255.00   19.35
   3   4   3  850.60   35.10
  -3   4  -3  831.31   37.59
  -3   4  -3  871.30   35.67
   3   4   3  876.09   35.52
   3   4   3  916.63   34.26
   3   4   3  813.03   32.93
  -3   4  -3  853.70   34.26
  -3   4  -3  859.39   35.00
   3   4   3  911.83   36.39
   3   4   5  993.33   40.86
   3   4   5  991.83   39.87
  -3   4  -5 1083.69   43.10
  -3   4  -5  936.32   40.36
  -3   4  -5 1066.13   41.99
  -3   4  -5 1006.32   39.95
   3   4   5 1027.15   39.04
  -3   4  -5  993.36   39.90
  -3   4  -5  927.78   40.09
  -3   4  -5  981.08   40.24
   3   4   5  999.09   41.72
  -3   4  -5  984.67   40.28
   3   4   7 1214.30   47.77
   3   4   7 1297.09   48.27
  -3   4  -7 1165.32   46.34
   3   4   7 1157.57   46.43
  -3   4  -7 1101.38   47.20
  -3   4  -7 1209.37   47.69
  -3   4  -7 1151.75   46.63
  -3   4  -7 1185.16   47.00
   3   4   7 1089.33   46.19
  -3   4  -7 1172.88   47.16
   3   4   7 1160.25   46.81
   3   4   7 1119.66   47.57
   3   4   9  118.88   18.85
  -3   4  -9  125.06   17.46
  -3   4  -9   95.48   19.68
   3   4   9  106.84   17.78
  -3   4  -9  102.39   16.77
  -3   4  -9  105.82   16.31
   3   4   9  122.47   16.90
   3   4   9  120.11   17.61
   3   4   9  143.53   16.62
   3   4   9   97.57   15.47
  -3   4 -11  171.52   21.86
  -3   4 -11  116.05   23.24
  -3   4 -11  170.94   25.84
   3   4  11  168.43   19.16
   3   4  11  133.63   18.34
   3   4  11  126.50   21.57
  -3   4 -13   96.79   24.42
   3   4  13   41.48   17.44
   3   4  13   62.71   20.71
   3   4  15  200.97   26.53
  -3   4 -15  168.72   27.75
   3   4  15  170.60   22.67
   3   4  15  103.72   24.09
  -3   4 -15  162.73   29.06
   3   4  17    0.61   24.23
   3   4  17   13.51   27.78
   3   4  19   28.82   25.79
   3   4  19   20.93   31.85
   3   5 -16    6.78   23.74
   3   5 -14   53.11   20.78
  -3   5  14   79.10   22.89
  -3   5  12   44.96   18.46
  -3   5  10  139.25   18.75
   3   5 -10  172.29   24.22
  -3   5  10  184.92   23.46
   3   5 -10  191.54   21.04
   3   5 -10  202.77   22.33
  -3   5   8  619.89   31.21
   3   5  -8  607.93   29.84
   3   5  -8  541.55   31.87
   3   5  -8  654.91   31.98
  -3   5   8  621.58   29.18
  -3   5   8  589.96   27.97
  -3   5   8  523.07   30.99
   3   5  -8  703.17   30.81
   3   5  -6  396.54   23.12
  -3   5   6  415.03   18.34
  -3   5   6  350.78   23.35
   3   5  -6  404.46   20.82
   3   5  -6  400.05   22.29
   3   5  -6  414.69   24.53
   3   5  -6  356.87   19.20
  -3   5   6  354.21   23.05
   3   5  -6  377.76   20.09
   3   5  -6  338.95   22.16
  -3   5   6  352.05   21.06
   3   5  -4  875.73   36.48
  -3   5   4  912.53   37.85
   3   5  -4  942.44   38.00
   3   5  -4  931.16   38.60
  -3   5   4  929.94   37.19
   3   5  -4  933.75   35.92
   3   5  -4  887.96   36.46
   3   5  -4  872.24   37.82
  -3   5   4  848.64   36.96
   3   5  -2  889.27   35.76
  -3   5   2  859.39   35.92
   3   5  -2  896.03   36.57
  -3   5   2  863.68   34.63
  -3   5   2  882.36   35.33
   3   5  -2  864.78   36.68
  -3   5   0  157.07   10.13
   3   5   0  161.58   14.18
  -3   5   0  161.54   11.45
  -3   5   0  157.77   11.83
  -3   5   0  146.21   18.68
  -3   5   0  143.72   18.05
  -3   5   0  148.87   15.99
   3   5   0  153.40   15.06
   3   5   0  175.35   15.78
   3   5   2 1228.79   47.14
  -3   5  -2 1274.38   50.47
   3   5   2 1212.79   48.78
   3   5   2 1307.92   46.77
  -3   5  -2 1205.50   48.17
  -3   5  -2 1142.87   45.61
   3   5   2 1286.20   49.50
  -3   5  -2 1164.18   49.27
   3   5   2 1279.98   48.90
   3   5   4   10.83   13.58
  -3   5  -4    6.32   19.22
   3   5   4   15.39   16.89
  -3   5  -4   -7.08   14.98
   3   5   4   10.50   17.52
  -3   5  -4   13.01   12.60
   3   5   4    5.62    9.37
  -3   5  -4    7.74   10.03
  -3   5  -4   11.94   12.42
  -3   5  -4    0.20   13.13
   3   5   4   20.79   10.84
   3   5   6  129.33   14.05
   3   5   6  117.75   19.94
   3   5   6  146.24   17.51
  -3   5  -6  131.69   20.63
  -3   5  -6  151.50   16.43
  -3   5  -6  144.35   16.10
  -3   5  -6  125.03   14.77
  -3   5  -6  134.45   15.71
   3   5   6  146.46   13.71
  -3   5  -6  136.88   15.39
  -3   5  -6  124.40   15.73
   3   5   6  136.43   16.86
   3   5   8   69.30   17.51
  -3   5  -8   90.36   17.66
  -3   5  -8   62.63   19.46
  -3   5  -8   66.66   16.16
  -3   5  -8   78.10   15.03
   3   5   8  101.05   15.75
   3   5   8   89.47   18.22
   3   5   8   65.93   13.89
  -3   5 -10  290.21   24.72
   3   5  10  230.09   20.76
   3   5  10  271.53   22.91
   3   5  10  323.24   21.44
   3   5  12  304.67   23.65
  -3   5 -12  357.19   23.54
  -3   5 -12  397.59   28.62
  -3   5 -14   59.42   25.35
   3   5  14   70.21   23.75
  -3   5 -14   67.71   26.77
  -3   5 -14   43.15   23.74
   3   5  14   62.84   20.19
   3   5  14   25.54   22.93
   3   5  16  241.72   30.12
  -3   5 -16  256.60   31.54
   3   5  16  176.51   27.36
  -3   5 -16  283.20   32.87
   3   5  18    8.35   26.41
   3   5  18   41.20   31.12
   3   5  20   49.77   27.27
   3   5  20   50.70   33.07
   3   6 -17   57.74   25.64
   3   6 -15   23.28   22.64
  -3   6  15   18.72   25.23
  -3   6  13   67.17   23.67
  -3   6  13   67.86   21.52
   3   6 -13   86.48   20.64
   3   6 -13   47.92   20.34
  -3   6  11  467.73   28.02
  -3   6   9  177.19   24.39
   3   6  -9  244.74   22.44
   3   6  -9  210.29   25.18
   3   6  -9  215.53   23.68
  -3   6   9  209.95   19.94
  -3   6   7 2345.30   89.82
   3   6  -7 2381.11   88.57
   3   6  -7 2303.12   89.20
   3   6  -7 2344.96   89.88
   3   6  -7 2352.78   89.62
  -3   6   7 2170.49   89.21
   3   6  -7 2300.24   88.38
   3   6  -5  857.28   37.70
  -3   6   5  791.62   36.93
   3   6  -5  841.01   35.89
  -3   6   5  899.73   37.63
   3   6  -5  854.25   36.18
   3   6  -5  889.07   37.95
   3   6  -5  937.19   39.19
   3   6  -3  625.42   24.67
   3   6  -3  554.62   24.94
   3   6  -3  649.13   26.70
  -3   6   3  636.74   27.79
   3   6  -3  646.80   26.77
   3   6  -3  625.66   29.92
   3   6  -3  605.85   26.85
   3   6  -3  626.42   29.12
  -3   6   3  537.56   27.51
  -3   6   1 1511.67   56.80
   3   6  -1 1510.12   58.49
  -3   6   1 1596.52   59.67
  -3   6   1 1556.71   59.87
  -3   6   1 1473.59   58.55
   3   6  -1 1393.21   58.43
   3   6  -1 1444.44   58.41
   3   6   1  513.21   22.79
  -3   6  -1  510.36   26.45
  -3   6  -1  512.88   27.97
   3   6   1  461.66   26.80
   3   6   1  554.53   26.70
   3   6   3 1127.94   43.01
   3   6   3 1103.73   46.58
  -3   6  -3 1073.79   45.84
  -3   6  -3 1180.02   47.50
  -3   6  -3 1092.09   45.41
  -3   6  -3 1093.23   45.23
  -3   6  -3 1108.55   46.52
  -3   6  -5 1044.00   43.62
   3   6   5 1084.91   44.54
  -3   6  -5 1129.61   45.93
  -3   6  -5  904.69   42.68
  -3   6  -5 1066.11   43.18
   3   6   5 1050.33   41.63
   3   6   5 1034.21   42.55
  -3   6  -5 1059.81   43.17
  -3   6  -5 1101.94   43.48
  -3   6  -7  498.01   29.09
   3   6   7  507.70   25.58
   3   6   7  473.64   23.86
   3   6   7  481.29   25.72
  -3   6  -7  498.96   25.63
  -3   6  -7  463.62   25.61
   3   6   9  153.08   18.85
   3   6   9  131.09   17.53
  -3   6  -9  161.19   16.52
  -3   6  -9  155.60   21.93
   3   6  11  146.78   18.69
   3   6  11   92.92   18.52
  -3   6 -11  140.95   21.73
   3   6  13  102.43   20.96
  -3   6 -13  125.55   23.38
  -3   6 -13  163.91   26.24
  -3   6 -13  142.84   26.56
  -3   6 -15    6.39   29.08
   3   6  15   23.39   22.70
  -3   6 -15    1.71   28.54
   3   6  15   -5.94   26.31
  -3   6 -17   43.76   32.74
   3   6  17   62.91   30.73
   3   6  19   96.28   33.92
   3   7 -16   60.60   25.41
   3   7 -14  357.60   27.44
  -3   7  14  318.36   31.76
   3   7 -14  390.42   29.73
  -3   7  12  103.91   23.06
   3   7 -12  137.01   21.79
  -3   7  12   81.02   25.06
   3   7 -12   97.09   22.22
  -3   7  10  273.59   24.33
   3   7 -10  305.53   23.94
   3   7 -10  263.64   26.41
   3   7 -10  297.52   22.87
   3   7  -8   84.78   25.32
  -3   7   8  123.87   19.05
  -3   7   8   90.78   23.85
   3   7  -6   53.03   22.64
   3   7  -6   89.51   20.51
   3   7  -6   57.20   16.87
  -3   7   6   89.74   17.15
   3   7  -6   51.27   19.34
  -3   7   6   76.26   20.20
   3   7  -4 1824.18   70.43
  -3   7   4 1625.87   70.03
   3   7  -4 1669.86   69.46
   3   7  -4 1848.97   69.06
  -3   7   4 1873.19   69.89
   3   7  -4 1859.99   71.28
   3   7  -4 1838.44   69.58
   3   7  -2   42.31   18.87
  -3   7   2   70.55   14.02
   3   7  -2   25.34   11.98
   3   7  -2   41.86   17.40
  -3   7   2   50.25   13.26
  -3   7   0 1078.93   46.59
   3   7   0 1098.52   44.59
   3   7   0 1044.00   44.24
   3   7   2  280.15   21.31
  -3   7  -2  268.26   21.05
   3   7   2  244.77   22.18
  -3   7  -2  264.33   19.96
  -3   7  -2  241.76   22.90
  -3   7  -4   57.16   16.13
  -3   7  -4   80.69   16.30
   3   7   4   65.57   21.10
  -3   7  -4   67.98   17.64
  -3   7  -4   65.44   22.77
  -3   7  -6  441.21   24.87
  -3   7  -6  416.11   24.90
  -3   7  -6  446.14   24.49
  -3   7  -6  407.94   24.97
  -3   7  -6  406.90   29.20
  -3   7  -6  426.54   23.06
  -3   7  -8  433.73   29.94
  -3   7  -8  474.91   24.05
  -3   7 -10  218.33   20.44
  -3   7 -10  244.11   20.76
  -3   7 -10  270.22   23.84
  -3   7 -10  251.85   19.32
   3   7  10  228.72   22.15
   3   7  10  263.80   22.19
   3   7  12   43.29   21.01
  -3   7 -12  110.44   25.41
  -3   7 -12   73.72   22.92
  -3   7 -12   61.19   25.02
  -3   7 -12   74.79   19.58
   3   7  14   19.10   23.56
  -3   7 -14   94.76   29.11
  -3   7 -14  104.65   28.39
  -3   7 -14   83.22   26.20
   3   7  14   64.96   27.10
  -3   7 -16  226.92   34.26
  -3   7 -16  178.87   33.55
   3   7  16  210.22   32.92
   3   7  18   80.36   33.98
   3   8 -17  124.16   27.57
   3   8 -15   93.37   25.27
  -3   8  13  203.10   30.39
   3   8 -13  125.66   23.61
   3   8 -13  195.81   27.40
   3   8 -11  230.16   24.88
   3   8 -11  179.19   27.62
  -3   8  11  196.95   28.99
   3   8 -11  180.59   23.21
  -3   8  11  198.79   25.92
   3   8  -9   93.58   25.70
   3   8  -9   67.82   20.53
   3   8  -9   71.82   21.33
  -3   8   9   82.13   25.14
  -3   8   9  105.01   22.26
  -3   8   7  498.60   31.52
   3   8  -7  463.40   24.24
   3   8  -7  483.77   30.03
  -3   8   7  495.33   28.47
   3   8  -5  222.46   26.61
   3   8  -5  205.08   23.34
   3   8  -5  195.52   16.27
  -3   8   5  219.51   19.99
   3   8  -5  173.93   22.15
   3   8  -3  188.29   23.84
  -3   8   3  184.23   17.50
   3   8  -3  208.11   17.77
   3   8  -3  180.84   20.52
  -3   8   1  672.63   32.98
   3   8  -1  703.99   33.10
   3   8  -1  692.37   31.47
  -3   8   1  672.00   31.53
   3   8   1  221.99   19.99
   3   8   1  208.49   20.66
  -3   8  -1  189.46   20.19
  -3   8  -1  166.86   20.74
  -3   8  -3  548.17   30.38
   3   8   3  588.48   31.66
   3   8   3  628.79   31.05
  -3   8  -3  603.26   29.48
  -3   8  -3  572.83   30.35
  -3   8  -3  593.32   29.82
  -3   8  -5   77.77   25.22
  -3   8  -5   81.05   19.69
  -3   8  -5   61.80   17.78
  -3   8  -7   30.99   17.24
  -3   8  -7   -2.30   15.67
  -3   8  -7   -2.92   19.45
  -3   8  -7  -12.73   15.18
  -3   8  -7    5.26   25.65
  -3   8  -9  220.31   20.87
  -3   8  -9  162.77   18.92
   3   8   9  204.76   21.02
   3   8   9  190.12   22.45
  -3   8  -9  187.48   20.50
   3   8  11   66.85   22.73
   3   8  11   61.90   20.67
  -3   8 -11   10.32   25.14
  -3   8 -11   65.98   23.53
  -3   8 -11   99.74   20.83
   3   8  13  294.32   28.57
  -3   8 -13  252.14   28.50
  -3   8 -13  278.10   31.29
  -3   8 -13  282.40   31.94
  -3   8 -13  327.76   27.53
  -3   8 -15    3.73   32.59
  -3   8 -15   -4.47   28.64
   3   8  15   22.20   27.03
  -3   8 -15   -6.73   31.08
   3   8  15   19.87   30.54
  -3   8 -17   69.12   33.81
  -3   8 -17   15.85   34.25
   3   8  17   34.56   33.12
   3   9 -16   12.63   26.10
  -3   9  14  159.10   33.89
   3   9 -14  221.06   32.17
   3   9 -14  165.39   26.36
   3   9 -12  123.26   27.59
  -3   9  12   86.57   31.24
   3   9 -12   90.67   25.24
   3   9 -10  182.96   24.55
   3   9 -10  172.41   29.97
   3   9 -10  188.58   26.00
  -3   9  10  193.67   29.85
   3   9  -8   74.84   27.69
   3   9  -8   32.32   21.88
   3   9  -8   75.00   23.44
  -3   9   8   68.06   23.47
   3   9  -6   92.14   23.83
   3   9  -6   75.04   22.66
  -3   9   6   69.94   21.72
   3   9  -6   62.99   15.31
   3   9  -4  753.83   32.82
   3   9  -4  712.96   34.35
  -3   9   4  691.67   34.56
  -3   9   2   76.71   19.04
   3   9  -2   76.45   14.35
  -3   9   2   71.55   16.54
   3   9  -2   79.91   16.64
   3   9  -2   91.26   21.38
   3   9   0 1052.12   44.44
   3   9   0 1027.35   44.43
  -3   9   0  972.00   45.37
  -3   9   0 1010.44   45.75
   3   9   2  107.53   20.14
  -3   9  -2  104.54   22.11
   3   9   2  129.10   22.23
  -3   9  -2  108.40   20.30
  -3   9  -2  129.69   21.49
  -3   9  -4  250.93   20.70
  -3   9  -4  209.98   19.64
   3   9   4  270.13   24.00
  -3   9  -4  251.36   24.18
  -3   9  -6   31.25   17.50
  -3   9  -6   39.59   18.81
  -3   9  -6   36.32   17.08
  -3   9  -6   81.84   16.67
  -3   9  -6   26.68   21.11
  -3   9  -8    6.91   19.47
  -3   9  -8   33.53   17.56
   3   9   8    1.22   18.74
  -3   9  -8   21.89   19.79
  -3   9  -8   -0.38   16.81
  -3   9 -10   27.29   23.68
  -3   9 -10   17.44   21.46
  -3   9 -10   27.77   18.38
   3   9  10   56.83   23.15
   3   9  12   49.65   25.62
  -3   9 -12   53.10   25.47
  -3   9 -12   82.30   28.41
  -3   9 -12   87.56   29.67
  -3   9 -12   20.70   23.98
   3   9  14  115.25   27.49
   3   9  14   85.03   31.10
  -3   9 -14   42.48   32.90
  -3   9 -14  107.74   31.45
  -3   9 -14   51.22   28.45
   3   9  16   -4.92   32.49
  -3   9 -16   27.30   34.14
  -3   9 -16   48.44   33.44
   3  10 -15   39.48   26.54
   3  10 -13    3.54   25.64
   3  10 -13   32.15   31.76
   3  10 -11   74.01   29.79
   3  10 -11   60.00   27.42
   3  10  -9  -21.31   30.92
   3  10  -9   43.95   25.06
   3  10  -9   -2.76   26.08
   3  10  -7   37.58   17.88
   3  10  -7   70.30   24.80
   3  10  -7   55.84   26.84
   3  10  -5  402.52   31.51
   3  10  -5  428.63   29.80
   3  10  -5  365.68   23.58
   3  10  -3  270.55   20.34
  -3  10   3  221.89   23.62
   3  10  -3  293.42   23.40
  -3  10   1   79.19   21.58
  -3  10   1   97.86   22.00
  -3  10   1  124.69   26.32
   3  10  -1   98.60   15.84
   3  10  -1  102.39   18.71
   3  10  -1   90.47   19.96
  -3  10  -1  125.52   23.50
  -3  10  -1   94.96   24.99
   3  10   1   93.24   21.18
  -3  10  -3   33.78   18.61
  -3  10  -3   65.55   18.90
  -3  10  -3   41.63   21.80
   3  10   3   31.24   21.19
  -3  10  -5  129.55   20.35
  -3  10  -5  149.92   21.77
  -3  10  -5  153.76   20.63
  -3  10  -5  152.88   19.20
  -3  10  -7  181.60   23.38
  -3  10  -7  156.61   21.40
  -3  10  -7  193.53   23.57
  -3  10  -7  149.40   20.26
  -3  10  -9   65.59   22.71
  -3  10  -9   79.01   20.24
   3  10   9   93.89   24.52
   3  10  11   68.97   25.62
  -3  10 -11   58.38   31.94
  -3  10 -11   48.63   26.79
  -3  10 -11   73.39   25.48
   3  10  13   25.92   27.34
   3  10  13   26.38   31.37
  -3  10 -13   54.16   27.79
  -3  10 -13   11.45   33.51
  -3  10 -13   60.24   31.32
   3  10  15   38.59   32.83
  -3  10 -15   12.86   35.32
   3  11 -14  109.52   27.94
   3  11 -12  -16.54   26.43
   3  11 -12   49.89   34.35
   3  11 -10  169.30   30.68
   3  11 -10  130.98   33.56
  -3  11   8   -4.96   28.58
   3  11  -8   51.87   27.92
   3  11  -8   61.46   30.84
   3  11  -6   88.06   20.46
  -3  11   6   51.21   26.21
   3  11  -6  135.07   27.72
   3  11  -6   72.60   29.63
   3  11  -4    4.62   18.00
  -3  11   4    2.51   24.17
   3  11  -4   12.77   27.52
   3  11  -4    8.97   25.22
  -3  11   2   48.30   24.31
   3  11  -2   -3.95   17.70
  -3  11   0   40.95   24.78
   3  11   0   59.62   17.29
  -3  11  -2    4.70   24.00
  -3  11  -2   -2.83   20.84
  -3  11  -2  -15.18   20.60
  -3  11  -4   20.23   21.05
  -3  11  -4   19.88   20.25
  -3  11  -4   36.74   20.04
  -3  11  -6   24.42   21.10
  -3  11  -6   64.06   20.29
  -3  11  -6   58.86   23.95
  -3  11  -8   -2.93   20.52
  -3  11  -8   42.94   25.20
  -3  11 -10  184.40   35.58
  -3  11 -10  217.97   30.08
  -3  11 -10  153.87   28.49
   3  11  12   59.08   32.20
  -3  11 -12   10.04   28.66
  -3  11 -12   52.36   32.67
  -3  11 -12   78.55   28.38
  -3  11 -12   93.25   35.37
   3  12 -11   23.39   26.87
   3  12 -11  -25.38   36.48
   3  12  -9   52.36   26.97
   3  12  -9   37.26   31.10
   3  12  -9  104.72   35.05
  -3  12   7   92.79   30.26
   3  12  -7  115.45   30.32
   3  12  -7  111.43   32.62
   3  12  -5  218.08   23.84
  -3  12   5  218.59   30.90
  -3  12   3  149.03   29.41
   3  12  -3  216.78   21.89
  -3  12   1   70.28   27.51
  -3  12  -1   35.70   27.11
  -3  12  -1   39.75   23.33
  -3  12  -1   44.66   22.50
  -3  12  -3  113.70   23.97
  -3  12  -3  131.79   23.41
  -3  12  -3  174.86   23.06
  -3  12  -5   59.47   22.87
  -3  12  -5   79.75   27.18
  -3  12  -5   53.24   21.65
  -3  12  -7   90.93   27.57
  -3  12  -7   97.54   21.80
  -3  12  -9   68.37   35.93
  -3  12  -9   50.16   29.51
  -3  12  -9   97.75   28.31
   3  13  -8   23.95   26.19
   3  13  -6   22.99   26.57
  -3  13   2  150.72   27.10
  -3  13   0   37.54   23.21
  -3  13  -2    3.32   23.15
  -3  13  -4   44.77   27.62
  -3  13  -6  -58.50   36.44
  -3  13  -6   27.11   27.61
  -4  -9  15    8.50   27.11
  -4  -9  13  213.98   28.91
  -4  -9  11   40.41   24.41
  -4  -8  18  -35.60   40.66
  -4  -8  18   49.76   28.43
  -4  -8  16   66.53   36.71
  -4  -8  16   91.09   34.02
  -4  -8  16   91.91   28.15
  -4  -8  14   35.11   32.48
  -4  -8  14   31.47   26.53
  -4  -8  12  365.01   31.71
  -4  -8  10  160.77   23.31
  -4  -8   8  330.53   24.56
  -4  -8   6  264.42   21.30
  -4  -7  19   56.86   39.50
  -4  -7  19  129.41   35.64
  -4  -7  19   79.94   29.18
  -4  -7  17   70.63   35.80
  -4  -7  17   75.81   32.92
  -4  -7  17   11.39   27.19
  -4  -7  15    6.61   32.62
  -4  -7  15   65.76   32.20
  -4  -7  15   60.79   26.61
  -4  -7  13  207.16   32.04
  -4  -7  13  243.39   28.99
  -4  -7  13  216.21   31.62
  -4  -7  11   -2.33   26.88
  -4  -7  11    1.44   27.88
  -4  -7  11   16.27   22.53
  -4  -7   9  637.10   36.59
  -4  -7   9  718.70   40.11
  -4  -7   9  647.65   33.78
  -4  -7   7   12.67   27.02
  -4  -6  20   73.10   38.94
  -4  -6  20   72.03   35.80
  -4  -6  20   99.58   29.33
  -4  -6  18   47.39   35.89
  -4  -6  18   29.08   27.59
  -4  -6  18   45.01   34.23
  -4  -6  16   95.02   32.87
  -4  -6  16   87.34   32.08
  -4  -6  16   84.94   26.43
  -4  -6  14   66.42   29.28
  -4  -6  14   29.38   29.02
  -4  -6  14   62.89   24.91
  -4  -6  12  106.97   27.71
  -4  -6  12  138.63   28.74
  -4  -6  10  442.89   27.89
  -4  -6  10  423.61   33.80
  -4  -6   8  614.17   33.36
  -4  -6   8  650.13   36.63
  -4  -6   6 1848.86   73.69
  -4  -6   6 1887.65   74.69
  -4  -6   6 1926.66   75.94
  -4  -6   4  435.33   23.25
  -4  -6   4  468.95   25.63
  -4  -6   2  640.46   26.61
  -4  -6   2  634.88   25.88
  -4  -6   2  579.75   29.28
  -4  -6   2  611.45   25.22
  -4  -6   2  575.89   25.04
  -4  -6   0  977.40   38.32
   4  -6   2   50.25   11.64
   4  -6   2   42.91    8.57
   4  -6   4  731.34   29.82
   4  -6   4  655.97   29.03
   4  -6   6   55.51   16.09
   4  -6   6   48.69   12.56
   4  -6   8  209.52   19.68
   4  -6   8  144.49   16.11
  -4  -5  21   16.21   39.51
  -4  -5  21    4.15   35.98
  -4  -5  19  109.71   37.86
  -4  -5  19   42.99   34.42
  -4  -5  19   89.01   27.97
  -4  -5  17   69.02   32.41
  -4  -5  17  196.19   32.84
  -4  -5  15    9.13   27.81
  -4  -5  13   72.88   22.72
  -4  -5  13  122.66   27.10
  -4  -5  13   67.45   26.47
  -4  -5  11  655.07   38.04
  -4  -5   9  519.36   31.99
  -4  -5   9  456.73   28.41
  -4  -5   7  679.04   32.71
  -4  -5   7  684.10   36.07
  -4  -5   7  672.28   32.70
   4  -5  -7  711.42   30.22
  -4  -5   7  645.55   33.27
  -4  -5   5   52.55   15.77
  -4  -5   5   79.59   15.55
  -4  -5   5   27.54   22.66
  -4  -5   5   65.78   16.31
  -4  -5   5   68.72   15.79
   4  -5  -5   80.95   12.30
  -4  -5   3  988.67   38.89
  -4  -5   3  907.15   38.15
  -4  -5   3  964.01   40.26
  -4  -5   1  203.38   13.67
  -4  -5   1  200.58   13.56
  -4  -5   1  206.46   16.54
   4  -5  -1  173.82   14.39
  -4  -5   1  208.31   12.94
  -4  -5   1  199.89   13.27
   4  -5   1   40.93   12.08
  -4  -5  -1   42.69   10.39
   4  -5   3 1928.91   74.10
   4  -5   3 1938.40   73.68
   4  -5   5  600.01   27.88
   4  -5   5  575.07   26.73
   4  -5   7 1543.95   61.65
   4  -5   9   23.70   18.87
   4  -5   9   32.00   16.39
   4  -5  13  165.08   23.57
   4  -5  13  159.59   21.27
   4  -5  15   10.08   21.69
   4  -5  15   -3.32   23.77
   4  -5  17   91.86   25.88
   4  -5  19   40.03   26.60
  -4  -4  20  193.48   39.89
  -4  -4  20  129.80   36.87
  -4  -4  18   72.21   32.58
  -4  -4  18   81.64   32.34
  -4  -4  16   69.84   27.93
  -4  -4  16   96.61   28.81
  -4  -4  14  163.21   25.00
  -4  -4  14  203.75   27.60
  -4  -4  14  210.84   25.97
  -4  -4  12  422.91   29.32
  -4  -4  12  480.72   29.55
  -4  -4  10 1901.32   82.85
  -4  -4  10 2067.59   84.44
  -4  -4  10 2131.53   82.54
  -4  -4   8  165.48   18.70
   4  -4  -8  174.12   16.99
  -4  -4   8  203.65   22.28
  -4  -4   8  175.22   23.49
  -4  -4   8  171.37   19.06
  -4  -4   8  166.80   19.15
  -4  -4   6  894.12   39.62
   4  -4  -6 1041.42   39.34
  -4  -4   6  891.27   41.19
  -4  -4   6  936.79   42.12
  -4  -4   6  957.47   40.14
  -4  -4   6  918.77   40.27
  -4  -4   4   68.96   13.70
  -4  -4   4   43.97   20.84
  -4  -4   4   52.70   13.53
  -4  -4   4   29.91   15.33
  -4  -4   2 1249.08   47.97
  -4  -4   2 1193.76   47.76
  -4  -4   2 1253.11   48.59
   4  -4  -2 1206.23   47.84
  -4  -4   0  448.87   20.66
  -4  -4   0  463.45   21.07
   4  -4   0  472.33   23.30
   4  -4   0  470.91   21.90
  -4  -4   0  472.93   21.44
  -4  -4   0  426.59   21.95
   4  -4   2  619.71   28.22
  -4  -4  -2  668.02   27.35
   4  -4   2  634.12   29.20
   4  -4   4  859.77   36.54
   4  -4   4  868.38   35.54
   4  -4   4  859.80   36.82
   4  -4   6  761.88   35.89
   4  -4   6  785.00   34.88
   4  -4   8  247.99   20.97
   4  -4   8  267.84   17.71
   4  -4  10  270.78   23.57
   4  -4  10  280.74   21.48
   4  -4  12  132.43   20.82
   4  -4  14   76.73   20.08
   4  -4  14   40.67   21.96
   4  -4  16   58.69   24.68
   4  -4  16  109.79   22.89
   4  -4  18    6.36   25.43
   4  -4  20    4.90   27.35
  -4  -3  21   22.83   35.15
  -4  -3  21  -13.04   39.18
  -4  -3  19  119.06   34.04
  -4  -3  19  130.49   34.82
  -4  -3  17  -21.43   27.97
  -4  -3  15  330.54   27.96
  -4  -3  15  385.40   31.18
  -4  -3  15  360.59   28.70
  -4  -3  13  119.94   23.66
  -4  -3  13  132.21   21.41
  -4  -3  11  906.50   41.18
  -4  -3  11  992.65   41.42
  -4  -3  11  845.42   41.87
  -4  -3  11  908.75   44.23
  -4  -3   9   82.15   15.56
  -4  -3   9  103.51   18.49
  -4  -3   9  152.27   23.85
  -4  -3   9   68.43   18.26
  -4  -3   9  135.71   22.29
  -4  -3   7 1273.92   54.93
  -4  -3   7 1319.48   53.21
  -4  -3   7 1455.40   54.98
  -4  -3   7 1408.05   55.08
   4  -3  -7 1541.35   55.07
  -4  -3   7 1336.41   56.29
  -4  -3   7 1346.89   56.38
  -4  -3   5   47.71   13.36
  -4  -3   5   45.44   14.21
  -4  -3   5   42.38   17.15
  -4  -3   5   26.26   18.32
  -4  -3   5   43.01    8.21
   4  -3  -3 1132.81   45.72
  -4  -3   3 1104.49   46.64
   4  -3  -3 1185.52   45.70
  -4  -3   3 1154.21   45.91
  -4  -3   1 1408.70   59.41
   4  -3  -1 1601.75   58.70
  -4  -3   1 1527.21   58.39
  -4  -3   1 1509.03   58.47
  -4  -3  -1 3568.25  135.03
   4  -3   1 3538.17  135.15
  -4  -3  -1 3665.34  134.98
  -4  -3  -1 3681.95  135.03
  -4  -3  -3 3248.55  123.19
  -4  -3  -3 3446.58  124.07
   4  -3   3 3344.91  124.22
   4  -3   3 3230.85  124.56
   4  -3   5  590.16   27.19
   4  -3   5  647.86   28.19
   4  -3   5  611.83   28.45
   4  -3   5  620.58   30.51
  -4  -3  -7  625.47   28.56
   4  -3   7  551.45   28.25
   4  -3   7  641.23   30.62
   4  -3   7  680.93   28.58
   4  -3   7  629.82   34.45
   4  -3   7  595.52   29.41
   4  -3   9  304.14   18.23
   4  -3   9  261.26   21.60
   4  -3   9  299.71   36.62
   4  -3  11   48.04   26.38
   4  -3  11   82.18   18.00
   4  -3  13  246.51   21.20
   4  -3  13  245.37   23.06
   4  -3  15  156.62   21.68
   4  -3  15  104.04   22.70
   4  -3  17   19.78   24.11
   4  -3  17   55.29   22.93
   4  -3  19   15.45   26.31
  -4  -2  22   90.59   37.45
  -4  -2  22  115.92   40.94
  -4  -2  20  118.71   35.57
  -4  -2  20   74.15   35.68
  -4  -2  18   80.18   30.49
  -4  -2  16   -9.37   27.75
  -4  -2  16   21.53   23.80
  -4  -2  16   31.37   25.63
  -4  -2  16   26.33   24.60
  -4  -2  14  419.13   27.31
  -4  -2  14  477.82   29.83
  -4  -2  14  396.35   29.98
  -4  -2  12  432.58   25.03
  -4  -2  12  454.63   27.15
  -4  -2  12  416.26   28.47
  -4  -2  12  426.60   31.86
  -4  -2  10 1371.93   59.35
  -4  -2  10 1415.68   58.17
  -4  -2  10 1451.78   58.33
  -4  -2  10 1495.12   58.09
  -4  -2  10 1450.14   57.50
  -4  -2  10 1555.83   56.61
   4  -2 -10 1405.91   56.07
  -4  -2  10 1438.56   60.31
  -4  -2  10 1472.40   59.07
   4  -2  -8  427.06   22.83
  -4  -2   8  350.84   22.23
  -4  -2   8  408.72   23.06
  -4  -2   8  424.46   30.66
  -4  -2   8  436.29   22.73
  -4  -2   8  452.71   21.24
  -4  -2   8  412.27   20.20
  -4  -2   8  368.19   18.45
   4  -2  -8  382.82   17.91
   4  -2  -8  392.33   22.06
  -4  -2   8  426.06   24.93
  -4  -2   8  476.24   28.65
  -4  -2   6  531.95   30.17
  -4  -2   6  552.60   27.81
  -4  -2   6  631.89   27.27
  -4  -2   6  638.51   28.38
   4  -2  -6  609.42   26.62
   4  -2  -6  611.33   24.54
  -4  -2   6  643.22   28.17
  -4  -2   6  559.32   29.79
  -4  -2   4 1202.77   42.95
  -4  -2   4 1213.79   45.84
  -4  -2   4 1167.48   43.95
  -4  -2   4 1169.33   44.54
  -4  -2   4 1231.69   42.68
  -4  -2   4 1102.66   44.77
   4  -2  -4 1020.73   41.18
   4  -2  -4 1249.25   42.44
  -4  -2   4 1132.12   45.12
   4  -2  -2 4798.45  181.23
  -4  -2   2 4692.43  181.14
   4  -2  -2 4897.48  181.87
   4  -2  -2 5065.00  181.78
  -4  -2   2 5157.58  181.80
  -4  -2   2 4848.13  181.05
  -4  -2   2 4916.70  181.50
   4  -2   0 3344.79  126.01
  -4  -2   0 3387.69  125.91
  -4  -2   0 3399.48  126.59
  -4  -2   0 3404.21  126.53
  -4  -2   0 3447.90  126.94
   4  -2   0 3473.88  127.02
  -4  -2  -2 1038.56   39.11
  -4  -2  -2 1031.25   39.03
   4  -2   2  961.27   39.91
   4  -2   2  946.40   37.28
   4  -2   2  957.08   39.28
   4  -2   4   41.01   13.03
  -4  -2  -4   48.83   13.53
   4  -2   4   38.75   11.26
   4  -2   4   61.50   10.49
   4  -2   4   49.26   16.20
   4  -2   6  538.13   22.26
   4  -2   6  547.49   28.78
   4  -2   6  558.59   26.74
   4  -2   6  501.28   24.66
   4  -2   6  521.20   26.75
   4  -2   6  490.45   25.43
  -4  -2  -8   94.91   18.42
   4  -2   8   83.86   14.53
   4  -2   8  115.66   12.97
   4  -2   8  101.61   16.72
   4  -2   8   81.15   21.60
   4  -2  10    9.98   17.61
   4  -2  10   40.91   16.00
   4  -2  10   26.67   22.72
   4  -2  14   -5.20   19.32
   4  -2  14    9.82   17.62
   4  -2  16  199.53   22.62
   4  -2  16  140.82   23.44
   4  -2  18   39.58   25.40
   4  -2  20   76.93   28.03
  -4  -1  21   83.79   38.16
  -4  -1  21   76.77   36.38
  -4  -1  19  230.13   34.37
  -4  -1  17  168.99   28.30
  -4  -1  17  173.91   29.23
  -4  -1  17  129.28   26.54
  -4  -1  15  318.49   28.80
  -4  -1  15  396.16   30.23
  -4  -1  15  352.54   26.20
  -4  -1  15  441.87   30.11
  -4  -1  13  182.13   28.51
  -4  -1  13  173.26   22.15
  -4  -1  11  140.89   20.93
  -4  -1  11  212.94   19.05
  -4  -1  11  214.13   20.47
   4  -1 -11  182.63   16.47
  -4  -1  11  184.06   24.75
   4  -1  -9  333.39   21.33
  -4  -1   9  300.66   26.40
  -4  -1   9  318.42   21.99
  -4  -1   9  300.38   24.21
  -4  -1   9  280.40   20.57
  -4  -1   9  373.29   21.23
   4  -1  -9  339.68   17.58
   4  -1  -9  325.24   20.96
  -4  -1   9  301.78   23.83
  -4  -1   9  328.69   20.64
  -4  -1   7  301.58   22.12
   4  -1  -7  381.03   19.69
  -4  -1   7  334.29   19.59
  -4  -1   7  328.84   21.54
   4  -1  -7  345.34   22.08
  -4  -1   7  326.62   23.56
  -4  -1   7  296.24   18.98
  -4  -1   7  321.68   22.09
   4  -1  -7  349.10   19.29
  -4  -1   7  354.90   19.73
  -4  -1   7  314.59   21.02
  -4  -1   5 1065.79   45.14
   4  -1  -5 1166.86   44.23
   4  -1  -5 1060.02   45.30
  -4  -1   5 1077.08   44.96
  -4  -1   5 1097.77   45.95
  -4  -1   5 1153.38   46.43
  -4  -1   5 1092.49   45.83
  -4  -1   3  216.12   16.46
  -4  -1   3  208.11   15.78
  -4  -1   3  237.07   17.74
   4  -1  -3  271.60   16.64
   4  -1  -3  284.15   15.36
  -4  -1   3  270.50   13.10
   4  -1  -3  241.57   19.07
  -4  -1   3  295.22   17.75
  -4  -1   1 1576.23   57.15
   4  -1  -1 1577.45   57.20
  -4  -1   1 1351.66   56.13
  -4  -1   1 1410.29   55.97
  -4  -1   1 1544.04   55.53
  -4  -1   1 1420.30   56.71
  -4  -1   1 1521.97   55.91
  -4  -1   1 1437.65   55.20
   4  -1  -1 1660.28   56.91
   4  -1   1 1654.68   60.50
  -4  -1  -1 1694.99   60.42
  -4  -1  -1 1580.19   60.21
  -4  -1  -1 1434.17   58.92
  -4  -1  -1 1641.32   58.44
  -4  -1  -1 1557.47   59.17
  -4  -1  -1 1502.58   59.91
   4  -1   1 1553.11   59.29
  -4  -1  -1 1535.54   59.09
   4  -1   1 1623.75   60.51
  -4  -1  -3  281.64   18.77
  -4  -1  -3  335.53   15.48
  -4  -1  -3  366.82   18.38
  -4  -1  -3  325.86   17.02
  -4  -1  -3  322.08   16.46
   4  -1   3  305.17   16.11
   4  -1   3  318.39   18.12
   4  -1   3  299.70   17.77
   4  -1   5 1198.35   44.39
  -4  -1  -5 1047.69   42.22
   4  -1   5 1113.66   43.84
   4  -1   5 1132.68   45.14
   4  -1   5 1135.15   44.61
   4  -1   5 1112.97   43.51
   4  -1   5 1106.13   44.43
  -4  -1  -7  359.28   22.07
   4  -1   7  312.94   19.06
   4  -1   7  309.03   21.53
   4  -1   7  339.56   21.18
   4  -1   7  359.24   20.17
   4  -1   7  318.51   19.33
   4  -1   7  302.32   20.82
   4  -1   7  260.41   19.46
   4  -1   9 1014.35   40.74
  -4  -1  -9 1009.14   43.20
   4  -1   9  892.00   41.24
   4  -1   9  901.65   41.83
   4  -1   9 1022.70   41.40
   4  -1  11  220.03   20.17
   4  -1  11  199.29   21.25
   4  -1  11  207.80   21.05
   4  -1  13   27.74   17.58
   4  -1  15   74.87   19.09
   4  -1  15  115.37   19.43
   4  -1  17  152.22   23.37
   4  -1  17  112.90   23.64
   4  -1  19   70.37   26.20
   4  -1  21   66.01   28.36
  -4   0  22  119.97   39.30
  -4   0  22   50.21   40.29
  -4   0  20   79.95   35.87
  -4   0  18  244.23   33.33
  -4   0  16  134.51   26.64
  -4   0  16   97.76   27.87
  -4   0  16  104.42   25.76
  -4   0  14   47.78   21.73
  -4   0  12   18.95   18.64
  -4   0  12   38.27   20.92
  -4   0  12   50.60   24.77
  -4   0  10  358.51   21.57
  -4   0  10  352.12   25.36
   4   0  -8 1521.77   60.50
   4   0  -8 1565.75   61.08
  -4   0   8 1566.40   60.64
  -4   0   8 1583.45   61.87
  -4   0   8 1539.63   60.53
  -4   0   8 1563.66   60.97
   4   0  -8 1585.55   60.34
  -4   0   8 1459.88   61.54
  -4   0   8 1496.35   58.05
  -4   0   6   27.48   15.75
  -4   0   6   39.75   11.91
  -4   0   6   41.93   17.84
   4   0  -6   27.04   15.71
  -4   0   6   31.33   15.32
  -4   0   6   25.39   10.14
  -4   0   6   20.46   16.19
   4   0  -6   21.31   10.62
  -4   0   6   22.13   15.80
  -4   0   4 8427.09  303.35
  -4   0   4 8103.19  303.43
  -4   0   4 8064.28  302.71
   4   0  -2  411.05   20.07
   4   0  -2  412.72   22.00
  -4   0   2  423.96   20.53
   4   0  -2  423.67   20.42
  -4   0   2  408.43   20.05
  -4   0   0  162.06   11.50
   4   0   0  145.59   13.10
  -4   0   0  151.59   12.99
  -4   0   0  157.45   10.59
  -4   0   0  151.41   12.11
   4   0   2   46.53   11.48
  -4   0  -2   50.08   12.77
  -4   0  -2   50.90    9.07
   4   0   2   46.82   11.77
  -4   0  -2   51.22   11.00
  -4   0  -2   46.48   11.13
  -4   0  -4   34.34   10.07
  -4   0  -4   23.50   10.08
  -4   0  -4   29.94   15.76
  -4   0  -4   23.16   10.23
   4   0   4   28.03   11.18
   4   0   4   33.94   10.28
   4   0   4   12.18   12.66
   4   0   4   19.75   11.52
   4   0   6 2378.61   92.30
  -4   0  -6 2354.45   91.46
  -4   0  -6 2426.73   90.62
   4   0   6 2472.69   92.18
  -4   0  -6 2455.32   91.72
   4   0   6 2424.87   91.90
   4   0   6 2396.65   92.28
   4   0   6 2479.19   91.92
   4   0   6 2422.31   91.86
   4   0   6 2491.46   92.73
   4   0   6 2363.46   92.33
   4   0   6 2543.70   92.92
   4   0   8   -8.32   18.10
   4   0   8   16.87   13.69
  -4   0  -8  -11.33   19.54
  -4   0  -8    4.11   11.49
  -4   0  -8   10.97   17.41
   4   0   8    4.12   12.53
   4   0   8    7.81   14.45
   4   0   8   -5.45   14.91
   4   0   8   21.92   15.10
  -4   0 -10  128.96   20.66
   4   0  10  117.17   18.15
   4   0  10  111.58   18.39
   4   0  12   -9.55   22.05
   4   0  12   10.69   17.97
   4   0  14   65.75   18.53
   4   0  14   -3.46   16.44
   4   0  16   40.55   19.49
   4   0  16   52.13   19.68
   4   0  18    9.36   22.49
   4   0  18    7.34   23.01
   4   0  20   53.12   26.58
  -4   1  21   83.16   37.72
  -4   1  21   31.01   38.27
  -4   1  19  253.13   36.77
  -4   1  17   46.67   30.03
  -4   1  17   52.11   28.12
  -4   1  15  376.56   31.91
  -4   1  15  342.45   30.24
  -4   1  13  263.32   23.38
  -4   1  13  317.34   29.99
  -4   1  13  278.67   26.04
   4   1 -11  149.89   16.05
  -4   1  11  110.82   20.88
  -4   1  11  162.56   24.50
  -4   1   9  340.52   25.15
  -4   1   9  343.97   21.48
   4   1  -9  344.36   24.82
  -4   1   9  338.23   24.55
  -4   1   9  353.86   27.64
   4   1  -9  342.53   19.48
   4   1  -9  357.65   22.08
  -4   1   9  343.14   25.01
  -4   1   7  207.73   15.78
  -4   1   7  200.50   19.28
   4   1  -7  181.56   18.93
   4   1  -7  180.70   11.96
   4   1  -7  195.04   14.53
  -4   1   7  218.50   17.34
  -4   1   7  170.62   19.34
   4   1  -7  206.60   16.43
  -4   1   7  165.91   20.04
  -4   1   7  186.03   14.41
   4   1  -5 1245.73   49.56
  -4   1   5 1277.74   50.47
  -4   1   5 1310.32   51.76
  -4   1   5 1347.39   50.03
  -4   1   5 1253.20   51.87
   4   1  -3  423.88   19.05
  -4   1   3  414.37   19.86
   4   1  -3  429.15   23.45
  -4   1   3  474.30   21.04
   4   1  -3  382.54   19.41
  -4   1   3  449.39   21.90
   4   1  -1 1494.26   60.18
   4   1  -1 1584.82   59.33
  -4   1   1 1544.57   59.38
   4   1   1 1731.24   64.45
  -4   1  -1 1709.81   64.75
  -4   1  -1 1723.27   65.38
   4   1   1 1696.83   65.48
  -4   1  -1 1683.97   64.92
   4   1   1 1748.10   64.85
  -4   1  -1 1694.10   65.19
   4   1   3  138.63   13.56
  -4   1  -3  153.49   11.44
  -4   1  -3  137.37   12.26
  -4   1  -3  126.02   16.18
   4   1   3  144.31   10.76
  -4   1  -3  121.31   11.44
  -4   1  -3  134.79   10.95
   4   1   3  139.29   11.60
  -4   1  -3  126.15   11.50
   4   1   3  129.24   12.82
  -4   1  -3  118.76    9.04
   4   1   5  980.80   41.22
   4   1   5 1028.37   40.83
   4   1   5 1049.14   42.05
  -4   1  -5 1051.55   42.88
  -4   1  -5  986.07   40.35
   4   1   5 1021.06   38.11
  -4   1  -5 1012.15   38.59
   4   1   5 1025.93   40.20
  -4   1  -5 1003.77   40.27
   4   1   5 1030.69   40.39
   4   1   5 1027.39   40.40
   4   1   5 1089.68   41.03
   4   1   5  970.19   39.17
   4   1   7  295.30   20.36
   4   1   7  308.47   19.80
   4   1   7  355.72   21.75
   4   1   7  362.51   22.16
  -4   1  -7  379.02   23.87
  -4   1  -7  314.79   19.57
  -4   1  -7  334.49   19.04
   4   1   7  345.64   16.34
   4   1   7  362.70   19.69
  -4   1  -7  340.54   19.11
   4   1   7  334.13   19.84
   4   1   7  337.44   21.04
   4   1   7  370.38   19.28
   4   1   7  337.87   19.57
   4   1   7  353.09   17.25
   4   1   9  930.89   42.85
  -4   1  -9  952.60   40.89
  -4   1  -9 1007.98   40.92
   4   1   9  954.91   42.20
   4   1   9  987.81   41.78
   4   1   9 1052.33   40.14
  -4   1 -11  246.51   24.90
   4   1  11  233.40   20.84
   4   1  11  220.05   22.53
   4   1  11  270.68   21.89
   4   1  13    0.48   18.24
   4   1  13   31.89   24.88
   4   1  15   65.47   19.67
   4   1  15   88.02   19.10
   4   1  15   90.19   25.94
   4   1  17  156.82   23.69
   4   1  17  129.18   24.05
   4   1  19   44.24   25.42
   4   1  21   50.24   27.46
  -4   2  22   73.47   40.84
  -4   2  20  111.42   36.39
  -4   2  18  123.41   33.99
  -4   2  16   36.70   25.17
  -4   2  16   43.85   30.00
  -4   2  16   18.72   26.75
   4   2 -14  273.81   22.27
   4   2 -12  433.97   25.48
  -4   2  12  463.90   31.84
  -4   2  12  449.87   28.88
   4   2 -10 1447.87   57.17
  -4   2  10 1418.56   59.45
   4   2  -8  441.37   25.94
  -4   2   8  436.58   23.56
   4   2  -8  466.01   22.04
  -4   2   8  391.54   22.86
  -4   2   8  403.56   26.00
   4   2  -8  413.39   23.41
  -4   2   8  368.32   25.93
  -4   2   6  593.19   30.63
  -4   2   6  579.79   28.32
   4   2  -6  627.89   26.80
  -4   2   4  923.29   35.00
  -4   2   4  872.69   36.34
   4   2  -4  907.28   34.01
  -4   2   2 5053.01  189.25
   4   2  -2 5162.91  189.80
  -4   2   2 5186.13  189.39
   4   2  -2 5121.49  189.35
   4   2  -2 4990.93  188.92
   4   2   0 2686.71  100.10
   4   2   0 2532.75   98.55
   4   2   0 2729.63   97.99
   4   2   0 2611.70   98.32
  -4   2   0 2607.22   99.09
   4   2   0 2612.98   99.12
  -4   2  -2  971.69   42.43
  -4   2  -2 1120.11   41.16
  -4   2  -2 1076.23   41.00
   4   2   2 1043.70   39.46
  -4   2  -2  991.76   40.39
   4   2   2 1028.04   40.40
  -4   2  -2  989.35   40.48
   4   2   2 1059.13   41.33
   4   2   4    4.37   12.60
   4   2   4   16.05   10.94
  -4   2  -4    1.43   17.26
  -4   2  -4    5.79    9.87
  -4   2  -4    3.52    8.94
  -4   2  -4   11.69    9.40
  -4   2  -4   20.49   10.39
   4   2   4    8.12   10.05
  -4   2  -4   12.59   10.42
   4   2   4   19.14   12.19
   4   2   4   14.52   10.75
   4   2   6  439.75   21.81
   4   2   6  443.65   23.97
  -4   2  -6  432.65   19.93
   4   2   6  342.79   20.80
   4   2   6  436.02   18.47
  -4   2  -6  416.95   21.51
   4   2   6  459.87   21.34
  -4   2  -6  422.16   20.98
  -4   2  -6  445.60   20.35
   4   2   6  443.72   20.98
   4   2   6  386.37   22.52
   4   2   8   61.40   16.87
  -4   2  -8   86.45   17.23
  -4   2  -8   64.71   15.53
   4   2   8   67.53   11.90
   4   2   8  110.06   15.97
  -4   2  -8   73.30   14.30
   4   2   8   98.11   15.01
   4   2   8   74.82   15.56
   4   2   8   77.11   15.08
  -4   2 -10   33.41   17.67
  -4   2 -10   37.80   18.72
  -4   2 -10   30.19   17.18
   4   2  10   16.72   15.69
   4   2  10   13.52   16.93
   4   2  10   29.69   16.31
   4   2  10   48.73   18.66
  -4   2 -12  305.99   28.02
   4   2  14    5.85   23.80
   4   2  14    8.52   19.64
   4   2  14    4.74   17.43
   4   2  16  121.56   21.29
   4   2  16   93.19   22.99
   4   2  18   49.60   30.29
   4   2  18    3.96   24.29
   4   2  20   10.01   26.56
  -4   3  17   15.94   32.22
   4   3 -15  433.67   26.05
  -4   3  15  421.02   35.07
  -4   3  15  337.26   31.41
  -4   3  13  268.58   26.03
   4   3 -13  199.63   22.84
  -4   3  13  245.07   30.25
   4   3 -11 1014.45   42.93
  -4   3  11  998.79   46.28
  -4   3   9   84.51   16.54
   4   3  -9  118.99   16.42
  -4   3   9  105.51   18.19
  -4   3   9   86.47   21.75
   4   3  -7 1180.35   46.27
  -4   3   7 1164.83   46.78
   4   3  -7 1186.24   47.11
  -4   3   7 1069.93   48.85
  -4   3   7 1143.62   48.45
  -4   3   7 1153.00   46.34
   4   3  -7 1164.16   46.66
   4   3  -5   68.80   14.01
   4   3  -5   44.46   11.96
  -4   3   5   60.23   17.23
   4   3  -3  765.20   32.94
   4   3  -3  799.90   32.74
   4   3  -3  800.50   32.74
  -4   3   3  840.78   34.17
  -4   3   3  812.44   33.86
   4   3  -1 1408.95   52.12
   4   3  -1 1406.59   51.85
   4   3  -1 1378.13   52.52
   4   3  -1 1250.65   50.79
   4   3  -1 1406.40   51.26
  -4   3   1 1508.99   53.61
   4   3  -1 1394.84   54.60
  -4   3   1 1442.36   52.93
   4   3  -1 1469.81   53.14
   4   3   1 3314.32  129.17
  -4   3  -1 3488.19  127.53
   4   3   1 3423.99  127.49
  -4   3  -1 3512.69  128.32
  -4   3  -1 3537.62  128.31
   4   3   1 3416.13  127.88
   4   3   1 3380.73  127.04
   4   3   1 3396.88  127.61
  -4   3  -1 3411.17  128.40
  -4   3  -1 3489.60  128.40
   4   3   1 3481.18  128.44
   4   3   3 2654.34   95.57
  -4   3  -3 2437.12   96.30
  -4   3  -3 2346.60   95.03
   4   3   3 2529.73   95.16
  -4   3  -3 2436.71   95.09
  -4   3  -3 2611.31   94.63
  -4   3  -3 2645.43   95.33
   4   3   5  603.49   26.65
   4   3   5  559.11   27.09
  -4   3  -5  625.14   26.24
  -4   3  -5  623.94   26.34
  -4   3  -5  559.99   25.94
  -4   3  -5  630.74   26.46
   4   3   5  592.38   27.89
   4   3   7  497.34   24.90
   4   3   7  542.39   27.50
  -4   3  -7  505.83   23.75
   4   3   7  486.61   25.24
  -4   3  -7  497.12   25.00
  -4   3  -7  475.51   24.11
   4   3   7  525.97   24.73
  -4   3  -7  485.13   24.58
   4   3   7  498.45   26.27
   4   3   7  492.67   24.32
  -4   3  -7  511.70   23.85
  -4   3  -7  524.80   24.41
  -4   3  -9  273.31   20.43
  -4   3  -9  287.65   22.11
  -4   3  -9  277.65   19.70
   4   3   9  287.08   20.68
   4   3   9  289.31   19.85
   4   3   9  273.06   22.08
  -4   3 -11  101.98   20.08
  -4   3 -11   53.51   21.42
  -4   3 -11  118.37   25.10
  -4   3 -11   51.68   19.48
   4   3  11   78.69   18.12
   4   3  11   84.70   18.20
   4   3  11   76.76   20.64
   4   3  13  313.72   21.93
   4   3  13  256.05   24.51
   4   3  13  243.48   21.32
   4   3  15  192.20   27.83
  -4   3 -15  217.74   29.60
   4   3  15  164.46   22.37
   4   3  15  198.61   24.68
   4   3  17   -5.31   28.79
   4   3  17  -16.93   22.58
   4   3  17   58.16   24.53
   4   3  19    7.60   31.39
   4   3  19    7.85   25.89
   4   4 -16   35.22   21.58
   4   4 -14  267.96   24.14
  -4   4  12  504.19   30.57
  -4   4  12  498.17   33.24
   4   4 -12  511.92   28.96
  -4   4  10 2180.45   86.71
   4   4 -10 2234.15   85.63
   4   4 -10 2207.61   86.07
  -4   4  10 2219.54   86.78
  -4   4   8  127.35   21.46
  -4   4   8  115.52   19.78
  -4   4   8  134.52   16.14
   4   4  -8  150.49   18.70
   4   4  -8  138.77   16.27
   4   4  -8  160.09   17.21
  -4   4   8  124.40   18.19
  -4   4   8  134.33   21.89
   4   4  -6  763.78   32.40
  -4   4   6  725.05   33.27
   4   4  -6  769.08   32.93
  -4   4   6  709.80   31.38
   4   4  -6  792.42   32.46
  -4   4   6  658.97   34.63
  -4   4   4  129.46   16.69
   4   4  -4  108.08   14.43
   4   4  -4  136.39   15.37
  -4   4   4  115.00   15.25
   4   4  -2 1179.78   47.01
   4   4  -2 1162.18   46.71
   4   4  -2 1150.69   46.84
   4   4  -2 1207.90   45.95
  -4   4   2 1256.31   48.33
  -4   4   2 1276.07   47.38
  -4   4   0  487.16   22.80
   4   4   0  534.40   23.37
  -4   4   0  506.96   22.15
  -4   4   0  485.51   22.48
   4   4   0  507.35   21.75
   4   4   0  485.05   20.45
   4   4   0  491.38   22.46
   4   4   0  479.47   22.93
   4   4   0  460.17   20.28
  -4   4   0  498.67   22.37
  -4   4   0  516.89   25.10
   4   4   0  521.94   27.25
   4   4   2  658.19   28.21
  -4   4  -2  664.97   27.34
  -4   4  -2  646.65   31.07
   4   4   2  617.48   24.81
   4   4   2  630.13   25.00
   4   4   2  639.28   27.56
   4   4   2  630.38   27.52
   4   4   2  658.74   26.98
  -4   4  -2  601.23   27.82
  -4   4  -2  662.60   26.12
   4   4   2  577.94   30.92
   4   4   4  617.35   27.50
   4   4   4  652.53   25.91
  -4   4  -4  603.93   31.32
   4   4   4  528.08   23.27
  -4   4  -4  627.15   26.86
  -4   4  -4  597.98   25.87
   4   4   4  509.76   23.80
  -4   4  -4  630.22   26.42
  -4   4  -4  572.86   26.17
  -4   4  -4  606.73   25.66
   4   4   4  612.25   27.68
   4   4   6  836.49   36.49
  -4   4  -6  851.39   36.10
   4   4   6  862.17   37.82
   4   4   6  841.27   34.84
  -4   4  -6  916.98   38.08
  -4   4  -6  912.66   36.52
  -4   4  -6  866.98   36.15
  -4   4  -6  887.26   36.63
  -4   4  -6  849.28   36.47
   4   4   6  874.17   37.70
  -4   4  -8  263.74   18.33
   4   4   8  237.02   21.48
  -4   4  -8  279.68   20.51
  -4   4  -8  262.47   19.78
  -4   4  -8  285.66   19.61
   4   4   8  285.95   19.15
   4   4   8  257.36   21.14
   4   4  10  241.35   23.58
  -4   4 -10  267.32   21.11
   4   4  10  299.22   21.35
   4   4  10  294.24   22.73
   4   4  10  236.68   21.13
  -4   4 -10  283.42   22.58
  -4   4 -10  322.50   23.76
  -4   4 -12  212.21   20.56
   4   4  12  168.19   22.33
   4   4  12  167.97   19.06
  -4   4 -14   47.68   27.15
   4   4  14   71.02   19.06
   4   4  14   66.41   20.08
   4   4  14   50.15   22.51
  -4   4 -16  133.18   31.08
   4   4  16   54.39   24.78
   4   4  16  127.35   23.21
   4   4  16   82.53   28.68
   4   4  18   21.34   25.82
   4   4  18   60.54   31.43
   4   4  20   45.66   27.02
   4   5 -17  266.43   26.54
   4   5 -15   21.04   22.29
   4   5 -13  128.09   20.68
   4   5  -9  475.48   26.23
  -4   5   9  432.13   25.14
   4   5  -9  451.43   27.20
  -4   5   9  476.93   28.97
   4   5  -9  499.90   28.06
  -4   5   7  748.93   33.57
   4   5  -7  794.91   34.57
   4   5  -7  751.20   35.80
  -4   5   7  753.03   35.53
  -4   5   7  709.87   35.63
   4   5  -7  725.41   32.84
   4   5  -7  769.64   34.82
  -4   5   7  797.86   32.41
  -4   5   5   69.71   13.39
   4   5  -5   62.14   18.66
   4   5  -5   36.57   16.39
   4   5  -5   62.26   17.25
  -4   5   5   62.17   17.10
  -4   5   5   51.20   16.80
   4   5  -5   57.32   12.99
   4   5  -5   52.28   12.22
   4   5  -3  993.47   40.71
   4   5  -3  965.29   40.07
  -4   5   3 1013.47   39.87
   4   5  -3  938.61   40.92
   4   5  -3  944.59   40.31
  -4   5   3  945.04   42.17
   4   5  -3  991.24   38.51
  -4   5   3 1024.09   40.01
   4   5  -1  182.22   15.58
   4   5  -1  177.24   10.23
   4   5  -1  175.86   14.04
  -4   5   1  179.96   13.43
  -4   5   1  184.33   13.82
   4   5  -1  184.56   13.92
  -4   5   1  186.86   19.61
  -4   5   1  172.08   16.39
  -4   5   1  213.64   14.57
   4   5  -1  168.59   14.04
   4   5  -1  189.59   15.64
   4   5   1   26.96   13.92
  -4   5  -1   40.87   19.65
   4   5   1   25.62   14.13
   4   5   1   26.68   15.01
  -4   5  -1    7.05   11.56
  -4   5  -1   27.71    9.22
  -4   5  -1   17.79   14.05
  -4   5  -1   40.63   18.42
   4   5   1    5.26   19.70
  -4   5  -1   22.69   13.51
   4   5   3 2116.46   79.17
  -4   5  -3 2160.43   81.75
   4   5   3 1983.40   78.84
  -4   5  -3 2049.54   79.57
   4   5   3 2049.78   80.20
   4   5   3 1931.82   80.25
  -4   5  -3 2030.90   79.33
   4   5   3 2182.43   78.37
  -4   5  -3 2006.26   78.38
  -4   5  -3 2055.94   79.37
   4   5   3 2159.90   78.70
   4   5   5  539.62   23.55
   4   5   5  473.45   27.05
  -4   5  -5  453.70   23.99
  -4   5  -5  482.03   24.34
  -4   5  -5  458.50   25.00
  -4   5  -5  471.28   24.63
  -4   5  -5  457.46   23.72
   4   5   5  522.37   25.68
  -4   5  -7 1404.02   56.15
  -4   5  -7 1382.56   57.58
  -4   5  -7 1421.92   56.64
  -4   5  -7 1416.40   56.95
   4   5   7 1460.49   56.86
   4   5   7 1407.47   57.44
  -4   5  -9   38.24   19.02
   4   5   9   56.73   19.32
  -4   5  -9   31.19   17.65
   4   5   9   15.30   17.09
   4   5   9   25.72   15.86
  -4   5 -11  110.09   18.51
   4   5  11  118.90   17.36
   4   5  11  126.05   18.29
  -4   5 -13  214.20   25.09
  -4   5 -13  192.76   26.86
  -4   5 -13  258.77   28.32
   4   5  13  192.62   21.41
   4   5  13  216.33   24.82
   4   5  13  175.85   21.68
   4   5  15    2.81   26.67
  -4   5 -15   21.61   29.49
   4   5  15   19.40   24.07
   4   5  15    5.08   21.71
   4   5  15    9.79   22.08
   4   5  17   68.04   30.04
   4   5  17   30.16   25.75
   4   5  19   32.96   33.05
   4   5  19   -8.16   27.09
   4   6 -16   87.89   25.06
   4   6 -14   71.51   22.12
  -4   6  12   68.16   23.14
   4   6 -12   66.73   19.34
   4   6 -12   89.18   21.54
   4   6  -8  632.81   32.79
   4   6  -8  597.49   31.94
   4   6  -8  624.53   33.88
  -4   6   8  665.53   33.41
  -4   6   8  597.59   30.65
   4   6  -6 1859.62   70.18
   4   6  -6 1774.65   69.80
   4   6  -6 1851.78   70.70
  -4   6   6 1766.53   70.13
  -4   6   6 1660.15   69.69
   4   6  -4  644.88   27.75
   4   6  -4  608.26   29.68
  -4   6   4  692.98   29.85
   4   6  -4  608.02   31.55
   4   6  -4  630.60   30.08
   4   6  -4  597.81   30.98
   4   6  -4  650.35   27.78
   4   6  -2  653.84   26.46
   4   6  -2  671.77   29.18
   4   6  -2  670.29   30.09
  -4   6   2  598.45   27.17
  -4   6   2  556.83   27.00
  -4   6   2  682.43   32.54
   4   6  -2  684.97   28.72
   4   6  -2  602.56   29.52
  -4   6   2  645.30   30.82
   4   6  -2  672.97   27.94
  -4   6   2  659.70   32.77
   4   6   0  901.02   38.85
  -4   6   0 1114.14   44.40
  -4   6   0 1069.47   42.47
  -4   6   0 1154.38   44.52
   4   6   0 1014.56   41.26
   4   6   0 1002.49   41.23
   4   6   2   20.02   13.98
  -4   6  -2   21.53   22.85
   4   6   2   26.50   16.18
   4   6   2   27.54   16.28
  -4   6  -2   13.24   19.19
  -4   6  -2    7.72   15.53
   4   6   2    8.35   10.00
   4   6   4  677.50   32.04
  -4   6  -4  686.62   32.25
   4   6   4  704.99   31.18
  -4   6  -4  680.15   31.52
  -4   6  -4  718.37   31.79
   4   6   4  706.41   29.96
  -4   6  -6   63.52   15.95
  -4   6  -6   60.36   16.84
  -4   6  -6  104.18   16.67
  -4   6  -6  105.40   21.99
  -4   6  -6  109.62   17.24
   4   6   6   85.51   17.74
   4   6   6   87.89   14.32
  -4   6  -8  220.89   17.30
  -4   6  -8  202.40   23.55
   4   6   8  212.82   19.99
   4   6   8  165.65   17.68
   4   6  10  345.34   23.08
   4   6  10  325.42   22.92
  -4   6 -10  305.74   22.26
  -4   6 -10  289.92   25.66
  -4   6 -10  352.40   21.93
   4   6  12   50.00   19.25
   4   6  12   48.08   19.36
  -4   6 -12   37.87   22.76
  -4   6 -12   71.92   25.22
  -4   6 -12   42.14   25.80
  -4   6 -12   52.62   19.03
   4   6  14   15.43   22.32
  -4   6 -14   53.71   27.68
  -4   6 -14   47.48   29.09
  -4   6 -14   27.79   25.28
  -4   6 -16   59.72   32.42
   4   6  16   16.68   30.15
   4   6  18  -25.54   32.45
   4   7 -17   89.90   27.20
   4   7 -15   77.76   24.15
   4   7 -13  381.73   29.02
   4   7 -13  335.76   26.24
  -4   7  11   32.98   24.78
   4   7 -11   12.05   21.45
   4   7 -11   28.80   17.94
  -4   7   9  790.37   37.69
  -4   7   7   12.46   17.01
   4   7  -7   20.26   24.39
   4   7  -7    0.27   20.86
   4   7  -7   32.34   22.13
  -4   7   7  -15.35   22.10
   4   7  -5  398.95   26.61
  -4   7   5  398.79   23.99
   4   7  -5  407.63   24.34
   4   7  -5  393.66   25.29
   4   7  -5  428.08   27.97
  -4   7   5  406.55   24.93
   4   7  -3  924.03   39.21
   4   7  -3 1006.30   41.33
   4   7  -3  994.07   41.01
   4   7  -3  940.70   42.16
   4   7  -3  934.48   41.45
   4   7  -3  970.96   38.88
   4   7  -1   33.14   15.16
   4   7  -1   -7.47   15.11
  -4   7  -1 1177.37   49.06
   4   7   1 1146.23   48.03
   4   7   1 1203.19   48.39
  -4   7  -3  210.40   19.42
  -4   7  -3  211.54   20.44
   4   7   3  205.96   20.44
   4   7   3  187.56   20.00
  -4   7  -3  193.65   18.97
   4   7   3  208.00   15.52
  -4   7  -5  141.93   18.54
  -4   7  -5  136.20   17.82
  -4   7  -5  150.45   18.76
  -4   7  -5  130.50   24.78
  -4   7  -5  201.14   19.90
  -4   7  -7  898.65   43.41
  -4   7  -7  920.27   39.23
  -4   7  -9  135.16   18.35
  -4   7  -9  179.55   18.34
   4   7   9  135.42   19.22
  -4   7  -9  177.51   18.71
   4   7  11  105.46   20.52
   4   7  11  143.67   21.40
  -4   7 -11  149.21   24.49
  -4   7 -11  111.50   20.20
   4   7  13  158.32   24.03
  -4   7 -13  185.99   26.92
  -4   7 -13  203.63   29.81
  -4   7 -13  179.10   29.76
  -4   7 -13  210.20   24.33
   4   7  15  -10.66   30.47
  -4   7 -15   -2.05   31.45
  -4   7 -15   42.83   28.20
   4   7  15    8.61   26.25
  -4   7 -15  -38.14   31.42
   4   7  17  138.48   33.33
  -4   7 -17   78.73   34.82
   4   8 -18   47.48   25.80
   4   8 -16   98.99   26.73
   4   8 -14   13.63   23.45
   4   8 -12  326.49   28.92
  -4   8  12  325.95   32.32
   4   8 -12  280.03   24.78
  -4   8  10  212.54   28.24
   4   8 -10  206.62   23.73
   4   8 -10  246.50   25.66
   4   8  -8  333.38   25.45
   4   8  -8  304.61   26.32
   4   8  -6  297.65   29.25
   4   8  -6  307.47   19.45
   4   8  -4   85.88   22.08
   4   8  -4   88.39   19.80
  -4   8   4   80.05   18.39
   4   8  -4   97.97   14.09
   4   8  -4   99.53   19.75
   4   8  -2   24.81   18.08
  -4   8   2   20.34   19.01
   4   8  -2   16.21   18.49
   4   8  -2   22.88   14.34
   4   8   0  786.23   34.34
   4   8   0  710.33   33.77
  -4   8   0  756.82   35.88
  -4   8   0  747.88   36.27
   4   8   2  -13.94   18.03
  -4   8  -2   38.64   19.93
   4   8   2   -2.96   18.85
  -4   8  -2   -1.82   18.18
  -4   8  -2   -8.90   18.68
  -4   8  -4 1118.40   48.30
  -4   8  -4 1135.78   51.72
  -4   8  -4 1118.26   47.72
  -4   8  -6   62.54   26.12
  -4   8  -6   28.93   15.91
  -4   8  -6   41.10   19.85
  -4   8  -6   20.23   15.74
  -4   8  -6   18.79   16.02
  -4   8  -6   27.11   15.89
  -4   8  -8  180.83   19.35
  -4   8  -8  145.19   18.06
  -4   8  -8  154.57   17.98
  -4   8  -8  140.53   19.37
   4   8   8  135.37   19.54
  -4   8 -10  136.47   20.20
  -4   8 -10  151.71   20.86
  -4   8 -10  141.13   24.78
  -4   8 -10  149.72   19.29
   4   8  10  158.09   22.22
   4   8  10  175.62   22.11
   4   8  12   98.41   23.07
   4   8  12  101.38   23.38
  -4   8 -12  117.18   26.08
  -4   8 -12   94.42   28.02
  -4   8 -12  161.83   29.49
  -4   8 -12  147.63   23.54
   4   8  14  127.28   27.57
   4   8  14  158.34   30.98
  -4   8 -14  141.96   32.79
  -4   8 -14  119.35   31.43
  -4   8 -14  120.07   28.96
   4   8  16   15.21   32.79
  -4   8 -16   27.37   33.14
  -4   8 -16   43.28   33.70
   4   9 -17   63.21   27.34
   4   9 -15   10.67   25.72
  -4   9  15   18.03   31.77
   4   9 -13  346.71   34.19
   4   9 -13  338.00   29.05
   4   9 -11   86.43   21.74
   4   9 -11  110.19   27.08
   4   9  -9  342.55   28.82
   4   9  -9  380.50   29.97
   4   9  -7   43.94   22.77
   4   9  -7   28.64   24.63
   4   9  -5  244.36   24.25
   4   9  -5  230.37   18.46
  -4   9   5  223.69   23.14
   4   9  -5  262.92   26.58
  -4   9   3  669.34   33.99
   4   9  -3  613.85   29.06
  -4   9   1  208.37   23.26
   4   9  -1  201.86   17.67
   4   9  -1  229.16   19.96
   4   9  -1  165.94   22.05
  -4   9  -1  714.78   37.66
   4   9   1  793.06   37.20
  -4   9  -1  785.31   39.20
   4   9   1  793.18   36.52
  -4   9  -3   97.17   17.83
  -4   9  -3  113.93   22.71
  -4   9  -5  330.63   22.91
  -4   9  -5  324.45   23.80
  -4   9  -5  329.06   23.68
  -4   9  -5  302.22   22.88
  -4   9  -5  370.56   26.91
  -4   9  -7   16.69   18.93
  -4   9  -7    6.30   17.65
  -4   9  -7   14.13   17.08
   4   9   7   19.33   18.86
  -4   9  -9    0.47   20.15
  -4   9  -9   -7.11   18.96
   4   9   9   19.87   22.15
   4   9   9    2.76   20.26
  -4   9  -9   -9.44   20.87
   4   9  11   47.67   21.91
   4   9  11   29.66   24.27
  -4   9 -11   -2.14   29.48
  -4   9 -11   50.34   25.69
  -4   9 -11   58.33   23.42
   4   9  13  117.45   27.62
  -4   9 -13  130.56   28.51
  -4   9 -13  123.34   31.28
  -4   9 -13   90.95   32.81
  -4   9 -13  122.47   27.02
   4   9  15   42.98   32.30
   4   9  15   55.38   28.21
  -4   9 -15   95.13   33.36
  -4   9 -15   66.80   34.01
  -4   9 -15   63.54   29.72
   4  10 -14  111.66   27.09
   4  10 -12  151.03   33.18
   4  10 -12   70.93   25.68
  -4  10  12   77.67   31.03
   4  10 -10   76.06   29.93
   4  10 -10    0.50   22.16
   4  10 -10    8.56   27.51
  -4  10  10   13.68   28.43
   4  10  -8  163.69   27.62
  -4  10   8  158.88   27.88
   4  10  -8  242.08   29.94
   4  10  -6  157.93   26.10
   4  10  -6  186.66   28.67
  -4  10   6  137.71   24.94
   4  10  -6  153.13   19.07
  -4  10   4  163.83   24.78
   4  10  -4  166.10   17.91
   4  10  -2  507.34   27.22
   4  10  -2  473.69   25.00
  -4  10   2  490.76   31.77
  -4  10   2  447.68   30.39
   4  10   0  215.48   22.28
  -4  10   0  200.98   23.78
  -4  10   0  194.49   24.57
  -4  10  -2   36.05   23.56
  -4  10  -2   43.72   19.85
  -4  10  -4   45.76   19.78
  -4  10  -4   58.42   20.44
  -4  10  -4   47.71   18.36
  -4  10  -4   21.23   18.20
  -4  10  -6   83.67   20.16
  -4  10  -6  101.57   21.16
  -4  10  -6  103.43   19.63
  -4  10  -6  120.87   20.12
   4  10   6   64.57   19.97
  -4  10  -8  165.40   21.76
  -4  10  -8  190.59   23.82
  -4  10  -8  205.48   25.05
  -4  10  -8  169.44   21.17
   4  10  10  157.40   26.70
  -4  10 -10  181.70   28.68
  -4  10 -10  172.50   26.38
   4  10  12   20.28   26.39
  -4  10 -12   10.13   30.63
  -4  10 -12   11.24   32.84
  -4  10 -12   30.72   26.37
  -4  10 -12   -3.67   27.81
   4  10  14   67.95   28.15
   4  10  14   80.32   32.64
  -4  10 -14   51.67   34.29
  -4  10 -14   66.87   32.39
  -4  10 -14   20.97   28.99
   4  11 -13   35.90   27.00
   4  11 -11    0.51   34.04
   4  11 -11  -45.98   25.55
  -4  11  11   -1.11   30.66
   4  11  -9   72.60   25.40
  -4  11   9  126.93   30.24
   4  11  -9   77.95   30.00
   4  11  -7  135.02   31.82
  -4  11   7   99.24   27.73
   4  11  -7  119.46   29.08
   4  11  -5   97.27   19.40
  -4  11   5   95.66   27.82
  -4  11   3  -24.62   24.98
  -4  11   3    4.26   26.75
  -4  11   1    7.30   25.75
  -4  11  -1   18.04   26.26
  -4  11  -1   85.20   22.86
  -4  11  -3   -2.25   21.16
  -4  11  -3   -8.04   21.88
  -4  11  -3   10.84   20.36
  -4  11  -5   65.04   21.25
  -4  11  -5   26.21   22.01
  -4  11  -5   53.63   21.97
  -4  11  -5   57.07   20.87
  -4  11  -7   21.33   22.87
  -4  11  -7   52.13   21.09
  -4  11  -7   25.34   20.68
  -4  11  -7   51.60   25.28
   4  11   9   62.06   26.08
  -4  11  -9   50.34   21.54
  -4  11  -9   30.16   28.60
  -4  11  -9   27.07   26.09
   4  11  11  119.24   27.90
  -4  11 -11  153.43   29.21
  -4  11 -11  193.69   33.16
  -4  11 -11  184.94   34.90
  -4  11 -11  163.96   28.47
   4  12 -10    5.37   35.32
   4  12 -10    0.50   26.23
   4  12  -8  -12.44   33.97
   4  12  -8    8.01   25.82
  -4  12   8  -14.15   31.08
   4  12  -6  198.33   27.94
  -4  12   6  172.36   32.17
   4  12  -4  189.41   27.95
  -4  12   4  150.19   31.04
   4  12  -2  241.19   27.27
  -4  12   2  210.34   31.16
  -4  12   0   65.28   28.51
  -4  12   0   78.29   24.92
  -4  12  -2   85.58   24.38
  -4  12  -2   25.69   22.39
  -4  12  -4  109.22   23.42
  -4  12  -4  160.51   24.60
  -4  12  -4  177.44   24.52
  -4  12  -6   21.98   22.32
  -4  12  -6   84.51   27.19
  -4  12  -6   29.27   21.72
  -4  12  -8   69.82   29.59
  -4  12  -8   20.14   27.27
  -4  12 -10   96.26   33.54
  -4  12 -10   67.02   29.56
   4  13  -7    9.21   26.31
   4  13  -5   98.03   26.94
  -4  13   3   47.17   26.70
  -4  13   1   46.19   25.90
  -4  13   1   47.66   24.64
  -4  13  -1   42.54   24.51
  -4  13  -1    2.02   23.62
  -4  13  -3    2.47   23.75
  -4  13  -5   -5.42   27.76
  -4  13  -5    6.29   22.55
  -5  -9  16   29.60   27.76
  -5  -9  14   35.18   31.11
  -5  -9  12    6.77   30.27
  -5  -9  10  178.69   25.16
  -5  -8  17   28.46   34.65
  -5  -8  17   16.61   28.53
  -5  -8  15   -3.04   33.75
  -5  -8  15   22.06   29.71
  -5  -8  13   -5.73   40.98
  -5  -8  11  207.71   26.26
  -5  -8   9  182.80   21.63
  -5  -8   7  135.93   18.63
  -5  -7  18   94.84   34.50
  -5  -7  18   49.04   28.36
  -5  -7  18   19.38   38.55
  -5  -7  16  -19.75   33.00
  -5  -7  16  -20.88   27.92
  -5  -7  16   17.41   36.43
  -5  -7  14   13.13   31.45
  -5  -7  14   50.62   37.16
  -5  -7  14   21.66   32.89
  -5  -7  12  271.89   32.55
  -5  -7  12  244.61   28.59
  -5  -7  12  292.44   32.58
  -5  -7  10   94.18   28.84
  -5  -7  10   91.54   20.13
  -5  -7   8  418.61   25.74
  -5  -7   8  399.45   29.53
  -5  -7   6   43.74   17.64
  -5  -7   6   -6.43   19.41
  -5  -6  19   75.05   35.43
  -5  -6  19  136.68   29.64
  -5  -6  19  164.29   40.11
  -5  -6  17   26.28   32.92
  -5  -6  17   27.47   27.30
  -5  -6  17   31.41   36.30
  -5  -6  15  191.57   29.37
  -5  -6  15  158.60   31.66
  -5  -6  13  103.54   28.23
  -5  -6  13   62.65   28.09
  -5  -6  11   14.64   25.96
  -5  -6  11  -23.57   19.93
  -5  -6  11  -16.90   22.83
  -5  -6   9  288.54   31.81
  -5  -6   9  317.21   23.00
  -5  -6   9  313.42   26.92
  -5  -6   7  187.67   21.76
  -5  -6   5 1262.23   53.05
  -5  -6   5 1273.56   51.70
  -5  -6   3  377.72   23.58
  -5  -6   3  337.54   21.18
  -5  -6   3  368.67   20.02
  -5  -6   1  765.74   32.12
  -5  -6   1  800.37   32.44
  -5  -6   1  780.12   32.87
   5  -6   1  362.53   18.72
   5  -6   1  312.10   17.37
   5  -6   3  254.19   18.55
   5  -6   3  258.43   16.29
   5  -6   5  339.06   22.04
   5  -6   5  331.81   19.47
   5  -6   7   66.50   19.03
   5  -6   7   34.32   15.08
  -5  -5  20   55.24   40.69
  -5  -5  20   92.01   36.18
  -5  -5  20   95.76   28.89
  -5  -5  18   86.34   36.54
  -5  -5  18  128.92   34.07
  -5  -5  18  136.83   27.99
  -5  -5  16  197.38   32.15
  -5  -5  14  147.77   26.43
  -5  -5  14  114.85   28.31
  -5  -5  14  203.33   32.82
  -5  -5  12   38.88   22.46
  -5  -5  12   62.75   25.73
  -5  -5  12    9.14   39.71
  -5  -5  10  826.57   43.37
  -5  -5  10  808.14   40.60
  -5  -5   8   13.60   18.92
  -5  -5   8   35.06   24.87
  -5  -5   8   12.24   18.46
  -5  -5   8   24.09   18.71
   5  -5  -6 1161.05   46.55
  -5  -5   6 1142.98   47.94
  -5  -5   6 1141.47   47.77
  -5  -5   6 1203.07   50.76
  -5  -5   6 1103.81   47.69
  -5  -5   6 1085.85   47.44
  -5  -5   4  423.18   23.71
  -5  -5   4  418.94   24.18
  -5  -5   4  424.18   23.69
  -5  -5   2  726.94   32.03
  -5  -5   2  728.90   33.40
  -5  -5   2  758.44   32.30
   5  -5   0 1077.98   45.18
  -5  -5   0 1131.51   44.69
  -5  -5   0 1123.89   44.55
   5  -5   2  547.76   25.72
   5  -5   2  468.96   26.56
   5  -5   4 1693.66   67.95
   5  -5   4 1745.43   67.44
   5  -5   4 1763.65   68.70
   5  -5   6  207.87   19.76
   5  -5   6  193.32   19.56
   5  -5   6  194.81   17.16
   5  -5   8  906.26   41.02
   5  -5   8  884.01   38.91
   5  -5  12   42.65   21.65
   5  -5  12   57.32   18.20
   5  -5  14   23.63   23.48
   5  -5  14   21.48   21.22
   5  -5  16   13.60   25.71
   5  -5  18   38.67   26.32
  -5  -4  21   40.67   41.00
  -5  -4  21   62.88   36.93
  -5  -4  19  454.91   43.45
  -5  -4  19  486.91   42.10
  -5  -4  17   27.67   29.95
  -5  -4  15   93.88   25.45
  -5  -4  15   95.56   27.39
  -5  -4  15  148.64   28.25
  -5  -4  13  508.91   33.01
  -5  -4  13  597.25   34.86
  -5  -4  13  617.14   36.29
  -5  -4  13  535.48   34.99
  -5  -4  11  102.31   27.27
  -5  -4  11  128.12   29.52
  -5  -4  11  104.06   21.82
  -5  -4   9  984.62   43.80
  -5  -4   9 1054.48   46.01
  -5  -4   9  966.39   43.37
  -5  -4   9  953.62   42.69
  -5  -4   7   46.92   16.72
  -5  -4   7   39.07   20.08
   5  -4  -7   26.85   15.51
  -5  -4   7   36.96   22.49
  -5  -4   7   35.99   17.33
  -5  -4   7   23.43   17.43
  -5  -4   5  881.50   38.91
  -5  -4   5  882.42   37.69
  -5  -4   5  852.44   38.58
  -5  -4   3 1759.45   68.02
  -5  -4   3 1819.24   68.07
   5  -4  -3 1687.63   67.86
  -5  -4   3 1732.75   68.12
  -5  -4   1  252.92   18.17
   5  -4  -1  282.86   18.48
  -5  -4   1  250.78   17.91
   5  -4  -1  250.59   20.44
   5  -4  -1  261.06   17.61
   5  -4   1  274.60   18.66
  -5  -4  -1  284.45   17.73
  -5  -4  -1  276.80   17.18
   5  -4   1  244.03   18.51
   5  -4   3  778.06   34.59
   5  -4   3  786.75   34.54
   5  -4   5  711.88   33.86
   5  -4   5  752.35   32.76
   5  -4   5  775.48   33.96
   5  -4   7  648.70   32.80
   5  -4   7  640.44   31.43
   5  -4   7  742.36   32.06
   5  -4   9    7.83   19.35
   5  -4  11  331.63   25.03
   5  -4  13   38.44   21.45
   5  -4  13   34.74   18.61
   5  -4  15  150.44   25.70
   5  -4  15  181.55   23.65
   5  -4  17   82.54   26.47
   5  -4  19   41.88   27.28
  -5  -3  22   -2.57   40.69
  -5  -3  20   31.11   34.71
  -5  -3  20   48.09   37.00
  -5  -3  18   79.90   30.97
  -5  -3  16  121.01   26.00
  -5  -3  16  120.14   27.40
  -5  -3  16  156.65   27.84
  -5  -3  14  164.65   23.94
  -5  -3  14  245.87   27.14
  -5  -3  14  239.48   26.28
  -5  -3  14  214.58   26.40
  -5  -3  12   86.81   21.83
  -5  -3  12   53.17   22.25
  -5  -3  10 2197.22   89.03
  -5  -3  10 2216.87   90.99
  -5  -3  10 2421.14   92.06
  -5  -3  10 2567.48   92.11
  -5  -3  10 2345.05   90.00
  -5  -3   8  510.38   26.18
  -5  -3   8  505.79   26.70
  -5  -3   8  448.26   26.65
  -5  -3   8  498.95   23.70
  -5  -3   8  453.28   29.38
  -5  -3   8  526.34   29.77
  -5  -3   6 2605.90   96.67
  -5  -3   6 2601.00   97.21
  -5  -3   6 2431.11   97.19
  -5  -3   6 2530.56   95.19
  -5  -3   6 2508.63   97.92
  -5  -3   6 2600.17   98.36
  -5  -3   4  240.90   11.41
  -5  -3   4  214.16   19.74
   5  -3  -4  250.77   17.07
  -5  -3   2  211.85   17.42
   5  -3  -2  205.72   16.67
  -5  -3   2  190.91   20.05
   5  -3  -2  222.80   15.86
  -5  -3   2  212.07   15.77
   5  -3  -2  228.97   20.22
   5  -3   0 1894.45   70.17
  -5  -3   0 1835.24   70.00
   5  -3   0 1863.86   69.95
  -5  -3   0 1690.99   70.19
  -5  -3   0 1809.09   69.57
   5  -3   2 1612.62   61.54
  -5  -3  -2 1453.27   60.67
   5  -3   2 1629.00   61.76
  -5  -3  -2 1609.95   61.24
  -5  -3  -2 1648.47   61.37
   5  -3   4 2566.41   97.05
   5  -3   4 2505.53   97.67
   5  -3   4 2597.65   97.16
   5  -3   4 2521.88   96.76
   5  -3   6  404.92   22.87
   5  -3   6  415.58   28.21
   5  -3   6  323.97   22.31
   5  -3   6  337.69   20.75
   5  -3   8  618.74   32.21
   5  -3   8  609.82   31.12
   5  -3   8  678.82   37.60
   5  -3  12   16.61   19.41
   5  -3  12    6.74   17.00
   5  -3  14   68.30   21.46
   5  -3  14   85.40   19.27
   5  -3  16  113.65   25.01
   5  -3  16  115.62   22.51
   5  -3  18   17.19   26.21
   5  -3  20   19.99   27.47
  -5  -2  21  145.04   37.70
  -5  -2  21  142.81   39.58
  -5  -2  19  244.22   35.25
  -5  -2  17   41.60   30.50
  -5  -2  17   54.92   28.59
  -5  -2  17   19.68   27.05
  -5  -2  15   48.25   26.35
  -5  -2  15   15.35   23.21
  -5  -2  15   52.01   24.15
  -5  -2  15   16.47   21.77
  -5  -2  13  425.47   26.87
  -5  -2  13  397.94   28.06
  -5  -2  11  217.59   23.49
  -5  -2  11  240.21   21.13
  -5  -2  11  208.53   21.20
  -5  -2  11  230.55   23.92
  -5  -2  11  236.59   25.91
  -5  -2   9  465.61   26.56
  -5  -2   9  496.05   27.40
  -5  -2   9  508.36   27.34
  -5  -2   9  476.64   25.81
  -5  -2   9  525.20   24.94
  -5  -2   9  564.53   24.36
   5  -2  -9  421.66   20.82
   5  -2  -9  485.73   25.60
  -5  -2   9  594.95   29.03
  -5  -2   9  485.76   29.43
  -5  -2   7  112.66   20.15
  -5  -2   7  109.09   15.03
  -5  -2   7  128.72   22.77
  -5  -2   7   91.73   15.79
  -5  -2   7  106.98   15.94
  -5  -2   7  133.13   16.26
  -5  -2   7   98.77   16.64
  -5  -2   7   99.46   11.20
   5  -2  -7  108.11    8.16
   5  -2  -7  110.05   13.68
  -5  -2   7  123.66   19.61
  -5  -2   5 1003.80   37.29
  -5  -2   5 1011.90   41.19
  -5  -2   5 1072.96   37.37
   5  -2  -5  925.60   39.76
  -5  -2   5  894.74   40.28
   5  -2  -5 1038.22   38.26
  -5  -2   5  833.85   35.09
   5  -2  -5  995.86   36.62
  -5  -2   5  939.58   40.49
   5  -2  -3  514.87   26.39
  -5  -2   3  469.65   21.72
  -5  -2   3  510.56   25.60
   5  -2  -3  539.30   22.61
   5  -2  -3  473.39   23.42
  -5  -2   3  505.73   19.66
  -5  -2   3  445.89   24.19
  -5  -2   3  422.34   19.30
  -5  -2   3  468.10   24.51
  -5  -2   1  526.48   24.64
  -5  -2   1  503.26   24.87
   5  -2  -1  556.89   24.53
   5  -2  -1  591.13   25.47
  -5  -2   1  522.11   26.28
   5  -2  -1  639.23   22.89
  -5  -2   1  561.17   26.51
   5  -2  -1  608.72   26.59
  -5  -2  -1  758.20   30.45
  -5  -2  -1  699.03   30.60
   5  -2   1  755.08   31.96
  -5  -2  -1  726.32   28.60
  -5  -2  -1  679.66   29.97
  -5  -2  -1  694.04   27.92
   5  -2   1  768.96   29.15
  -5  -2  -1  754.95   31.51
   5  -2   1  753.35   31.32
   5  -2   3  628.74   27.35
  -5  -2  -3  610.65   26.60
  -5  -2  -3  585.25   26.27
  -5  -2  -3  529.44   27.38
   5  -2   3  600.78   24.34
   5  -2   3  569.13   28.89
   5  -2   5   23.10   19.43
   5  -2   5   25.88   12.55
   5  -2   5   36.94   12.92
   5  -2   5   38.51   14.97
  -5  -2  -7  204.65   21.34
   5  -2   7  217.49   17.99
   5  -2   7  234.69   14.30
   5  -2   7  242.29   19.31
   5  -2   7  236.12   23.79
   5  -2   9  261.15   21.49
   5  -2   9  251.01   19.86
   5  -2   9  275.43   25.91
   5  -2  13   85.75   19.76
   5  -2  13  100.63   17.49
   5  -2  15   36.37   20.63
   5  -2  15    5.96   19.62
   5  -2  17  154.64   25.89
   5  -2  17  165.23   24.65
   5  -2  19   97.05   27.51
  -5  -1  22  -24.42   40.40
  -5  -1  22    3.59   37.53
  -5  -1  20   84.78   35.58
  -5  -1  18   80.78   30.46
  -5  -1  18  115.75   30.93
  -5  -1  16  207.18   28.33
  -5  -1  16  353.69   30.03
  -5  -1  16  248.59   26.12
  -5  -1  16  311.02   30.77
  -5  -1  14   83.54   23.03
  -5  -1  14  131.64   24.31
  -5  -1  14  170.96   20.69
  -5  -1  14  132.08   23.93
  -5  -1  12  381.15   29.59
  -5  -1  12  410.70   31.29
  -5  -1  12  474.01   26.40
  -5  -1  10  167.00   19.49
  -5  -1  10  199.33   18.97
  -5  -1  10  183.95   19.05
   5  -1 -10  182.55   14.62
  -5  -1  10  183.04   23.37
  -5  -1   8  239.52   23.73
   5  -1  -8  270.03   20.19
  -5  -1   8  215.36   19.12
  -5  -1   8  252.29   25.59
  -5  -1   8  253.53   23.66
  -5  -1   8  269.28   20.23
  -5  -1   8  264.80   22.85
  -5  -1   8  288.48   19.24
   5  -1  -8  266.92   19.22
  -5  -1   8  298.22   20.11
  -5  -1   8  258.08   22.74
  -5  -1   6   94.41   20.74
  -5  -1   6  113.34   17.83
  -5  -1   6   89.94   18.79
  -5  -1   6  125.93   14.07
   5  -1  -6  129.56   18.15
  -5  -1   6   78.47   19.38
  -5  -1   6  104.78   17.80
  -5  -1   6  125.30   14.55
  -5  -1   4  144.72   11.07
   5  -1  -4  131.60   20.30
  -5  -1   4  168.01   17.88
  -5  -1   4  128.85   18.46
  -5  -1   4  114.52   15.95
  -5  -1   4  126.65   16.75
   5  -1  -4  138.42   16.24
  -5  -1   2 1124.43   43.46
   5  -1  -2 1135.77   42.66
  -5  -1   2  994.19   42.36
  -5  -1   2 1036.23   42.37
  -5  -1   2 1081.72   40.22
  -5  -1   2  984.37   42.70
  -5  -1   2 1074.17   41.11
  -5  -1   2 1065.54   40.19
   5  -1  -2 1040.46   44.51
  -5  -1   0 1305.04   48.61
   5  -1   0 1212.51   48.44
  -5  -1   0 1396.04   47.70
  -5  -1   0 1106.47   46.80
  -5  -1   0 1212.98   47.29
  -5  -1   0 1182.62   48.50
  -5  -1   0 1265.42   47.24
  -5  -1   0 1193.11   46.77
   5  -1   0 1261.14   48.83
  -5  -1  -2  206.19   16.82
   5  -1   2  185.20   15.28
  -5  -1  -2  209.42   15.18
  -5  -1  -2  208.77   14.58
  -5  -1  -2  177.45   10.65
  -5  -1  -2  184.61    9.89
  -5  -1  -2  180.32   11.49
  -5  -1  -2  170.17   11.56
   5  -1   2  182.61   12.78
  -5  -1  -2  181.82   15.74
   5  -1   2  211.26   17.26
  -5  -1  -4  490.99   21.24
  -5  -1  -4  409.21   24.13
  -5  -1  -4  417.35   19.99
  -5  -1  -4  433.47   20.13
   5  -1   4  460.47   23.14
   5  -1   4  435.87   20.49
   5  -1   4  414.35   20.82
   5  -1   4  403.88   22.09
  -5  -1  -6  787.20   31.61
   5  -1   6  765.26   34.39
   5  -1   6  781.28   35.11
   5  -1   6  836.48   34.08
   5  -1   6  893.92   36.16
   5  -1   8  718.67   33.58
   5  -1   8  781.56   33.66
   5  -1   8  726.64   34.54
   5  -1  10    6.98   18.33
   5  -1  10   12.35   16.98
   5  -1  10   14.12   17.76
   5  -1  12  154.03   19.61
   5  -1  14   47.75   16.41
   5  -1  14   55.20   18.41
   5  -1  16    5.02   20.25
   5  -1  16   26.04   20.99
   5  -1  18  110.16   25.64
   5  -1  18  124.83   25.67
   5  -1  20    4.72   26.67
  -5   0  21   66.41   37.26
  -5   0  19  191.49   35.64
  -5   0  17  419.83   34.61
  -5   0  17  381.31   33.25
  -5   0  15  157.66   25.50
  -5   0  15  131.83   26.58
  -5   0  15  150.27   24.98
  -5   0  13   52.61   20.36
  -5   0  11   82.77   19.21
  -5   0  11   81.87   23.72
  -5   0  11   93.12   17.82
  -5   0   9   84.09   17.37
   5   0  -9   82.38   18.14
  -5   0   9   86.19   21.18
  -5   0   7 1839.85   70.82
  -5   0   7 1666.72   70.12
   5   0  -7 1796.11   70.82
  -5   0   7 1881.73   70.58
  -5   0   7 1841.79   71.64
   5   0  -7 1894.52   69.08
  -5   0   7 1658.30   71.74
  -5   0   7 1841.15   71.52
   5   0  -5 2618.56  100.63
  -5   0   5 2645.68  100.43
  -5   0   5 2669.52  100.47
  -5   0   5 2839.85  101.67
  -5   0   5 2530.00  101.48
   5   0  -3 6396.11  236.80
   5   0  -3 6294.49  237.76
  -5   0   3 6253.48  237.71
   5   0  -3 6501.01  237.47
  -5   0   3 6469.99  237.15
   5   0  -1 1734.80   66.26
   5   0  -1 1656.09   67.56
  -5   0   1 1733.04   66.10
  -5   0   1 1710.68   64.89
  -5   0   1 1769.18   65.58
  -5   0   1 1744.10   66.40
   5   0  -1 1701.75   66.20
  -5   0  -1   32.24   10.20
  -5   0  -1   24.97    6.12
  -5   0  -1   28.81    8.83
  -5   0  -1   34.89   12.02
  -5   0  -1   24.26   10.74
   5   0   1   29.47   12.00
  -5   0  -1   44.12   13.56
  -5   0  -3 1421.56   58.99
  -5   0  -3 1493.69   57.77
  -5   0  -3 1532.30   57.92
   5   0   3 1586.99   58.35
   5   0   3 1476.96   57.46
   5   0   3 1463.26   57.92
  -5   0  -5  473.39   26.93
  -5   0  -5  448.37   21.93
  -5   0  -5  489.17   20.01
   5   0   5  459.94   23.79
  -5   0  -5  488.27   22.48
   5   0   5  505.78   22.80
   5   0   5  505.89   24.77
   5   0   5  460.36   23.51
   5   0   5  458.46   22.74
  -5   0  -7  537.57   22.97
   5   0   7  533.34   26.80
   5   0   7  599.63   26.38
   5   0   7  569.61   26.13
   5   0   9   33.42   15.98
   5   0   9   38.24   16.97
  -5   0  -9   45.06   18.71
   5   0   9   53.18   17.01
   5   0  11   46.30   19.76
   5   0  13  -10.56   17.66
   5   0  15  -12.78   18.32
   5   0  15    9.96   17.76
   5   0  17  -11.72   22.86
   5   0  17   30.30   22.35
   5   0  19   29.29   25.33
  -5   1  22   -4.71   38.09
  -5   1  22   23.55   40.22
  -5   1  20  136.36   37.34
  -5   1  18   81.05   33.64
  -5   1  18   68.14   30.76
  -5   1  16  191.44   27.14
  -5   1  16  140.58   30.03
  -5   1  16  161.49   27.70
  -5   1  14  157.14   22.74
  -5   1  14  129.55   23.54
  -5   1  12  474.68   32.98
   5   1 -10  159.18   15.78
  -5   1  10  122.10   18.97
  -5   1  10  161.37   23.91
  -5   1  10  123.00   14.57
  -5   1   8  223.74   18.70
  -5   1   8  229.13   22.91
  -5   1   8  231.76   25.33
   5   1  -8  234.96   22.22
   5   1  -8  256.71   14.73
   5   1  -8  252.06   16.38
  -5   1   8  250.25   17.34
  -5   1   8  242.89   23.64
  -5   1   8  213.98   23.67
   5   1  -8  242.13   19.55
  -5   1   6   55.21   19.63
  -5   1   6   28.93   14.18
   5   1  -6   43.03   11.07
   5   1  -6   40.99   17.12
  -5   1   6   35.68   15.74
  -5   1   6   48.31   18.96
   5   1  -4  128.20   13.09
  -5   1   4  159.02   16.10
  -5   1   4  161.75   18.24
   5   1  -4  140.19   11.26
   5   1  -2  802.52   34.61
   5   1  -2  805.70   37.04
   5   1  -2  875.37   35.06
  -5   1   2  919.60   35.71
  -5   1   2  816.14   34.07
  -5   1   0 1097.52   43.59
  -5   1   0 1134.74   43.95
  -5   1   0 1139.54   44.72
   5   1   0 1111.51   44.52
  -5   1  -2  250.37   11.34
   5   1   2  263.99   15.01
  -5   1  -2  242.71   14.32
  -5   1  -2  230.65   14.60
  -5   1  -2  247.93   16.28
  -5   1  -2  270.81   16.13
  -5   1  -2  252.08   14.74
   5   1   2  249.90   16.59
   5   1   2  253.21   16.46
  -5   1  -2  264.06   17.87
  -5   1  -4  425.70   25.23
   5   1   4  402.62   21.79
  -5   1  -4  430.09   20.06
  -5   1  -4  436.76   20.56
   5   1   4  430.29   21.30
   5   1   4  431.09   20.58
   5   1   4  403.55   22.13
  -5   1  -4  442.44   20.68
  -5   1  -6  712.79   30.50
   5   1   6  657.23   31.55
  -5   1  -6  684.42   30.49
   5   1   6  713.27   31.26
   5   1   6  736.87   32.03
   5   1   6  731.00   30.86
   5   1   6  691.82   31.05
  -5   1  -8  702.16   31.54
  -5   1  -8  643.23   30.07
   5   1   8  703.21   33.17
  -5   1  -8  700.39   31.22
   5   1   8  728.32   31.99
   5   1   8  701.69   31.58
   5   1   8  716.23   32.34
   5   1  10   29.92   17.29
  -5   1 -10    1.92   21.33
   5   1  10   27.86   17.86
   5   1  10   20.62   18.97
   5   1  12  118.38   19.84
   5   1  14   53.60   16.49
   5   1  14   10.50   18.62
   5   1  16   -1.47   21.01
   5   1  16   15.62   21.17
   5   1  18  138.43   26.12
   5   1  18  108.63   25.03
   5   1  20    6.64   26.38
  -5   2  21   86.28   38.20
  -5   2  19  234.83   37.58
  -5   2  17   56.39   27.93
  -5   2  17   17.06   31.90
  -5   2  17   50.54   29.14
  -5   2  15   36.71   23.59
  -5   2  15   20.36   28.22
  -5   2  15   53.58   25.23
   5   2 -13  262.96   20.90
  -5   2  13  240.14   30.37
   5   2 -11  164.17   18.26
  -5   2  11  192.99   25.61
  -5   2  11  184.92   19.26
  -5   2  11  233.66   21.15
   5   2  -9  392.58   22.66
  -5   2   9  424.25   25.56
  -5   2   9  423.41   23.62
  -5   2   9  376.81   27.67
  -5   2   9  373.91   23.31
  -5   2   7  121.89   21.18
   5   2  -7  117.96   19.52
  -5   2   7  112.81   15.72
   5   2  -7  127.55   15.35
  -5   2   7  123.74   18.16
  -5   2   7  126.62   21.85
  -5   2   7  116.83   17.30
  -5   2   5  894.27   36.51
   5   2  -5  878.68   35.77
  -5   2   5  888.21   38.72
  -5   2   5  839.18   37.14
   5   2  -3  261.55   15.82
  -5   2   3  282.35   19.60
   5   2  -3  301.40   22.87
  -5   2   3  291.61   18.80
   5   2  -1  563.32   24.52
   5   2  -1  561.96   29.39
  -5   2   1  620.56   26.85
   5   2  -1  586.25   26.57
  -5   2  -1  396.35   16.07
  -5   2  -1  411.40   19.54
  -5   2  -1  408.00   20.00
   5   2   1  412.53   18.28
  -5   2  -1  436.79   19.49
   5   2   1  400.10   19.66
  -5   2  -1  362.23   19.44
   5   2   1  392.77   20.97
  -5   2  -1  412.72   21.54
  -5   2  -3  600.97   29.29
  -5   2  -3  559.48   23.80
  -5   2  -3  610.83   26.14
  -5   2  -3  608.97   26.02
  -5   2  -3  573.37   25.29
  -5   2  -3  579.80   25.25
   5   2   3  600.50   25.32
   5   2   3  574.54   26.26
  -5   2  -3  599.19   25.49
   5   2   3  556.29   27.06
   5   2   5   28.13   14.91
   5   2   5   18.74   12.52
  -5   2  -5   22.01   20.31
  -5   2  -5   13.78   10.02
   5   2   5   29.40   13.28
  -5   2  -5   31.37   12.10
   5   2   5   20.31   12.22
  -5   2  -5   20.20   12.77
   5   2   5   17.78   14.62
   5   2   5    6.48   12.15
  -5   2  -7  139.05   16.44
   5   2   7  142.32   16.41
  -5   2  -7  128.32   15.17
   5   2   7  136.40   16.06
   5   2   7  115.96   15.19
   5   2   7  169.54   17.78
  -5   2  -9  199.28   19.06
  -5   2  -9  220.48   19.62
   5   2   9  207.71   18.92
   5   2   9  223.72   19.03
   5   2   9  238.33   19.93
   5   2   9  227.00   21.14
  -5   2  -9  224.38   18.46
  -5   2 -11  117.60   24.97
   5   2  13   67.54   20.19
   5   2  13  111.17   19.70
   5   2  13   78.51   17.16
   5   2  15    8.22   26.85
   5   2  15   45.55   21.49
   5   2  15   19.12   19.56
   5   2  17  108.66   25.39
   5   2  17  119.99   23.75
   5   2  19   90.41   26.91
  -5   3  16  178.20   32.57
  -5   3  16  112.03   28.86
  -5   3  14  279.38   27.53
   5   3 -12  123.70   20.63
  -5   3  12  160.56   27.46
   5   3 -10 2335.96   91.11
  -5   3  10 2369.17   91.83
  -5   3  10 2412.35   92.95
  -5   3   8  510.61   28.17
   5   3  -8  537.22   26.05
  -5   3   8  508.10   26.53
  -5   3   8  498.41   27.93
  -5   3   8  526.08   30.66
  -5   3   6 2411.03   94.42
  -5   3   6 2400.90   95.68
   5   3  -6 2468.42   93.97
  -5   3   6 2592.28   94.14
  -5   3   4  329.99   21.02
  -5   3   4  305.43   21.74
   5   3  -4  300.82   18.19
  -5   3   2   81.09   16.25
   5   3  -2   58.95   20.16
   5   3  -2   90.25   13.38
  -5   3   2   73.00   15.36
   5   3  -2   95.67   14.55
   5   3   0 1580.71   64.99
   5   3   0 1715.62   62.54
   5   3   0 1586.86   61.33
  -5   3   0 1622.49   62.98
   5   3   0 1663.58   63.43
  -5   3   0 1687.65   63.39
  -5   3  -2 1603.43   64.57
  -5   3  -2 1668.71   62.86
  -5   3  -2 1665.10   62.69
  -5   3  -2 1644.48   62.55
   5   3   2 1561.88   61.54
  -5   3  -2 1618.56   62.59
   5   3   2 1631.52   62.11
   5   3   2 1621.56   63.18
  -5   3  -4 2459.89   96.40
   5   3   4 2415.39   92.45
   5   3   4 2649.69   95.29
  -5   3  -4 2555.81   94.44
   5   3   4 2628.95   93.72
  -5   3  -4 2493.83   94.48
  -5   3  -4 2453.18   94.58
   5   3   4 2499.81   94.49
   5   3   4 2569.41   94.93
   5   3   6  322.93   19.92
   5   3   6  286.13   18.79
  -5   3  -6  294.55   17.53
  -5   3  -6  304.98   19.70
  -5   3  -6  314.21   18.38
   5   3   6  297.01   18.76
  -5   3  -6  294.77   18.91
   5   3   6  312.02   19.26
   5   3   6  299.44   20.46
   5   3   6  309.28   21.52
  -5   3  -8  522.45   26.51
   5   3   8  520.42   26.41
   5   3   8  494.42   26.00
   5   3   8  519.29   28.08
  -5   3  -8  518.06   26.22
  -5   3 -10  137.24   20.54
  -5   3 -10  119.48   19.85
   5   3  10  124.37   21.63
   5   3  10  147.11   20.01
   5   3  12   25.44   16.51
   5   3  12   25.49   17.07
   5   3  12   46.70   20.30
  -5   3 -14  172.43   29.04
   5   3  14  135.63   20.32
   5   3  14  122.15   25.93
   5   3  14  110.20   23.31
   5   3  14  162.23   21.52
   5   3  16   45.93   24.58
   5   3  16   48.82   21.29
   5   3  18  -14.33   25.86
   5   3  18  -33.55   32.38
   5   3  20   -6.88   27.16
   5   4 -15   65.49   20.72
   5   4 -13  705.60   34.91
   5   4 -11  124.14   20.64
  -5   4  11  153.87   26.53
   5   4  -9  873.43   39.00
  -5   4   9  908.69   39.11
   5   4  -7   24.79   15.44
  -5   4   7   21.17   20.17
  -5   4   7   17.88   16.67
  -5   4   7   25.65   15.45
   5   4  -7   30.57   15.60
  -5   4   7   55.20   19.21
   5   4  -5  772.70   33.92
  -5   4   5  771.52   35.74
  -5   4   5  742.58   34.95
   5   4  -5  775.24   33.26
   5   4  -3 1862.47   73.61
   5   4  -3 1935.82   73.86
  -5   4   3 1998.42   74.61
  -5   4   3 1929.73   75.02
   5   4  -1  327.99   19.63
   5   4  -1  346.17   25.94
   5   4  -1  337.00   15.52
  -5   4   1  362.10   22.53
  -5   4   1  383.52   20.44
   5   4  -1  358.19   20.41
   5   4   1  539.93   25.23
  -5   4  -1  489.27   29.02
   5   4   1  487.77   22.62
  -5   4  -1  531.18   24.31
  -5   4  -1  499.83   23.92
   5   4   1  528.28   24.21
   5   4   1  503.44   22.48
  -5   4  -1  469.27   24.34
  -5   4  -1  488.83   22.16
   5   4   1  526.18   20.75
   5   4   1  491.65   29.35
  -5   4  -3  702.21   36.19
   5   4   3  706.12   30.20
  -5   4  -3  782.74   32.39
   5   4   3  753.80   33.29
   5   4   3  735.98   29.88
  -5   4  -3  753.71   31.95
   5   4   3  768.41   31.50
  -5   4  -3  722.47   31.92
   5   4   3  750.52   31.69
   5   4   5  636.32   27.96
  -5   4  -5  603.21   27.47
  -5   4  -5  634.45   27.74
   5   4   5  592.72   28.57
   5   4   5  532.19   26.45
  -5   4  -5  613.89   27.81
  -5   4  -5  594.64   27.56
  -5   4  -5  600.58   27.88
   5   4   5  601.02   28.44
   5   4   5  635.10   29.58
  -5   4  -7  631.95   28.80
   5   4   7  661.91   30.39
   5   4   7  659.36   30.47
   5   4   7  684.97   32.17
  -5   4  -7  652.07   29.82
   5   4   7  581.53   29.49
  -5   4  -7  668.99   30.14
  -5   4  -9   48.16   18.20
   5   4   9   43.20   17.68
   5   4   9   60.56   19.72
  -5   4  -9   47.92   17.11
  -5   4 -11  525.47   27.84
  -5   4 -11  485.72   30.47
   5   4  11  481.52   27.13
   5   4  11  520.92   27.08
   5   4  11  465.70   30.12
  -5   4 -13  -18.57   26.98
   5   4  13   -2.27   18.68
   5   4  13    8.98   17.88
   5   4  13  -30.58   22.56
   5   4  15  205.50   29.47
   5   4  15  162.80   25.82
   5   4  15  181.55   24.21
   5   4  15  172.07   23.87
  -5   4 -15  137.44   31.42
   5   4  17  168.42   31.73
   5   4  17  117.76   27.06
   5   4  19   79.87   27.39
   5   4  19   46.62   33.12
   5   5 -16  302.50   26.08
   5   5 -14  144.92   22.57
   5   5 -12   79.64   19.13
   5   5  -8    7.05   16.97
   5   5  -8   22.91   20.21
  -5   5   8   -7.43   15.78
   5   5  -6 1320.81   50.26
   5   5  -6 1222.67   49.52
   5   5  -6 1209.89   49.34
  -5   5   6 1137.06   50.67
  -5   5   6 1156.08   51.11
   5   5  -4  446.04   25.57
   5   5  -4  466.31   24.80
   5   5  -4  456.27   24.84
  -5   5   4  528.99   25.92
  -5   5   4  469.18   27.32
   5   5  -2  554.58   27.16
   5   5  -2  560.39   26.32
   5   5  -2  598.82   27.65
  -5   5   2  591.27   27.46
   5   5  -2  586.02   24.43
  -5   5   2  606.03   30.79
  -5   5   0  851.35   35.04
  -5   5   0  850.81   35.30
  -5   5   0  864.33   39.68
   5   5   0  827.85   34.27
   5   5   0  812.46   33.51
   5   5   0  895.88   35.46
   5   5   0  868.43   39.84
   5   5   0  853.19   33.32
  -5   5   0  788.88   35.31
  -5   5   0  794.35   38.04
   5   5   0  861.87   35.87
   5   5   0  793.81   34.40
   5   5   2  517.48   24.92
   5   5   2  511.47   30.85
  -5   5  -2  561.52   26.08
   5   5   2  576.60   25.53
   5   5   2  496.35   23.98
  -5   5  -2  519.60   26.47
   5   5   2  554.89   26.46
   5   5   4 1865.01   68.98
  -5   5  -4 1654.69   68.17
  -5   5  -4 1860.91   68.73
  -5   5  -4 1667.45   68.07
   5   5   4 1636.54   67.74
  -5   5  -4 1722.16   68.39
   5   5   4 1910.93   68.29
  -5   5  -6  118.66   21.96
  -5   5  -6  140.45   16.80
  -5   5  -6  176.88   17.33
  -5   5  -6  164.93   16.54
  -5   5  -6  149.39   17.10
  -5   5  -6  162.97   17.94
   5   5   6  159.81   19.84
   5   5   6  154.84   16.29
  -5   5  -8  700.61   35.02
   5   5   8  758.39   34.11
   5   5   8  704.56   35.83
  -5   5 -10  178.79   17.32
   5   5  10  164.45   18.50
   5   5  10  187.66   18.93
  -5   5 -10  161.07   20.02
  -5   5 -12  100.32   23.14
  -5   5 -12   48.45   24.70
  -5   5 -12   80.50   26.55
  -5   5 -12   61.88   20.26
   5   5  12   67.14   18.22
   5   5  12   52.10   17.79
   5   5  12   37.11   22.13
   5   5  12   53.00   18.45
   5   5  14   72.50   24.48
   5   5  14   85.79   21.84
   5   5  14   98.02   21.65
  -5   5 -14   77.85   29.79
   5   5  16   27.58   29.84
   5   5  16   28.46   26.04
  -5   5 -16   32.73   32.19
   5   5  18   21.17   26.87
   5   5  18   38.65   32.12
   5   6 -17   50.71   24.39
   5   6 -15  173.60   25.57
   5   6 -13  131.35   21.93
   5   6 -11    6.36   17.39
   5   6  -7  174.04   21.46
   5   6  -7  157.96   19.88
   5   6  -7  173.69   22.28
   5   6  -5 1246.75   49.90
   5   6  -5 1213.82   49.22
   5   6  -5 1128.26   49.45
   5   6  -3  571.96   26.55
   5   6  -3  540.56   27.93
   5   6  -3  536.43   27.81
   5   6  -3  568.19   24.42
   5   6  -1  761.58   32.96
   5   6  -1  765.78   32.13
   5   6  -1  734.21   33.74
  -5   6   1  753.56   34.87
   5   6  -1  758.81   31.45
   5   6  -1  774.28   32.64
   5   6  -1  751.24   32.78
  -5   6   1  790.59   32.30
  -5   6   1  770.80   32.56
   5   6   1  482.51   24.15
   5   6   1  491.13   23.98
   5   6   1  468.82   23.97
   5   6   1  418.58   23.65
  -5   6  -1  429.39   25.53
   5   6   1  463.60   22.07
   5   6   3  215.31   19.03
  -5   6  -3  249.23   20.51
   5   6   3  216.98   17.65
  -5   6  -3  226.26   19.07
   5   6   3  253.96   16.46
  -5   6  -3  234.47   18.94
   5   6   3  225.21   17.69
  -5   6  -5  332.91   22.58
  -5   6  -5  309.51   22.45
   5   6   5  354.34   20.45
  -5   6  -5  329.63   21.73
  -5   6  -5  376.07   22.21
  -5   6  -7  120.12   15.91
   5   6   7  115.01   16.82
  -5   6  -9   18.82   16.01
  -5   6  -9    3.40   17.57
  -5   6  -9    2.86   15.92
   5   6   9    8.37   15.85
   5   6  11   76.66   19.06
   5   6  11  102.05   18.95
  -5   6 -11   97.73   23.54
  -5   6 -11   92.71   20.27
   5   6  13  -18.90   21.36
  -5   6 -13   33.32   24.63
  -5   6 -13   29.81   27.35
  -5   6 -13   83.16   28.63
  -5   6 -13   18.40   22.11
   5   6  15   61.05   24.82
   5   6  15   56.03   29.82
  -5   6 -15   87.34   32.15
   5   6  17  -32.52   32.46
  -5   6 -17  -21.81   34.24
   5   7 -18   -3.27   24.92
   5   7 -16   89.52   25.99
   5   7 -14   30.31   22.97
  -5   7  14   14.62   28.47
   5   7 -12  303.72   23.93
   5   7 -10  100.23   22.88
   5   7 -10   62.85   17.32
   5   7  -8  420.89   24.65
   5   7  -6   23.06   20.67
  -5   7   6    1.78   17.87
   5   7  -6   31.39   22.33
   5   7  -4  201.33   15.51
  -5   7   4  165.40   19.39
   5   7  -4  179.89   19.26
   5   7  -4  205.01   22.22
   5   7  -2  320.02   20.18
   5   7  -2  289.53   22.24
   5   7  -2  282.64   20.92
   5   7  -2  283.66   21.09
   5   7  -2  294.52   17.23
  -5   7   2  332.82   23.45
   5   7   0  251.21   18.69
   5   7   0  250.42   18.59
  -5   7   0  272.01   22.10
  -5   7   0  289.00   23.00
   5   7   0  287.53   19.99
  -5   7  -2  576.65   30.22
   5   7   2  631.10   28.52
   5   7   2  563.80   28.61
  -5   7  -2  618.46   31.16
  -5   7  -2  583.24   30.46
  -5   7  -4   81.67   19.36
  -5   7  -4   90.45   18.24
  -5   7  -6  151.31   25.70
  -5   7  -6  148.29   17.86
  -5   7  -6  148.93   19.97
  -5   7  -6  145.73   17.10
  -5   7  -6  161.18   17.77
  -5   7  -8  181.31   18.63
  -5   7  -8  180.44   17.98
  -5   7  -8  172.93   18.15
  -5   7  -8  167.28   19.70
   5   7   8  179.12   18.75
   5   7  10  101.28   20.43
   5   7  10  139.46   20.38
  -5   7 -10   57.24   18.46
  -5   7 -10  101.20   19.64
   5   7  12   88.23   21.53
   5   7  12  102.77   22.73
  -5   7 -12   55.93   25.31
  -5   7 -12   37.59   28.66
  -5   7 -12   55.11   22.13
   5   7  14   75.28   25.52
  -5   7 -14   89.16   30.56
  -5   7 -14  108.15   32.46
  -5   7 -14   85.17   27.95
   5   7  16   34.40   32.03
  -5   7 -16   53.09   33.86
   5   8 -17   58.42   25.97
  -5   8  15   37.96   30.59
   5   8 -15    1.96   25.22
  -5   8  13  -42.72   29.12
   5   8 -13    2.36   22.08
   5   8 -11  140.03   26.25
  -5   8  11  130.89   27.06
   5   8 -11  100.00   20.42
   5   8  -9  191.65   26.30
  -5   8   9  147.79   23.96
   5   8  -9  149.50   19.94
   5   8  -7  175.59   24.65
  -5   8   7  131.65   21.45
   5   8  -7  128.16   19.50
   5   8  -5  124.56   22.24
  -5   8   5   71.16   18.62
  -5   8   3  371.91   25.29
   5   8  -1   72.20   16.27
   5   8  -1   85.76   17.81
   5   8  -1   85.03   18.64
  -5   8   1   72.59   20.99
   5   8   1  636.12   30.79
  -5   8  -1  636.34   33.15
   5   8   1  583.72   30.22
  -5   8  -3   17.72   20.41
  -5   8  -3   15.16   16.03
  -5   8  -5  396.98   27.42
  -5   8  -5  444.39   32.91
  -5   8  -5  421.34   25.25
  -5   8  -5  412.16   24.42
  -5   8  -5  403.71   23.99
  -5   8  -5  372.08   24.17
  -5   8  -5  411.15   24.24
  -5   8  -7  -25.11   16.71
  -5   8  -7    1.32   16.51
  -5   8  -7    3.86   16.68
   5   8   7  -17.02   17.66
  -5   8  -9  169.31   21.18
  -5   8  -9  242.05   22.31
  -5   8  -9  205.21   21.06
   5   8   9  210.70   22.15
   5   8  11  148.63   22.88
   5   8  11  116.50   23.24
  -5   8 -11  121.60   26.66
  -5   8 -11  128.15   23.28
   5   8  13   79.29   25.63
  -5   8 -13   90.11   27.60
  -5   8 -13  115.94   30.82
  -5   8 -13   68.18   31.33
  -5   8 -13   92.85   26.12
   5   8  15   38.74   32.11
   5   8  15   85.85   27.72
  -5   8 -15   18.76   32.81
  -5   8 -15   72.70   33.96
   5   9 -16   41.65   27.07
  -5   9  14   83.26   31.31
   5   9 -14   60.86   25.95
  -5   9  12  106.41   29.64
   5   9 -12   72.71   23.40
   5   9 -10  203.70   29.43
   5   9 -10  151.56   22.52
  -5   9  10  162.70   27.70
   5   9  -8  204.65   28.07
   5   9  -8  145.41   21.98
  -5   9   8  192.01   25.68
   5   9  -8  204.72   26.56
   5   9  -6   94.98   25.87
   5   9  -6   46.73   23.88
   5   9  -6   59.04   19.87
  -5   9   6   58.15   21.81
   5   9  -4  249.83   23.50
  -5   9   4  244.53   25.14
   5   9  -2  154.70   20.69
  -5   9   2   98.19   23.40
  -5   9   0   88.97   21.24
  -5   9   0  107.21   23.33
  -5   9  -2  575.97   30.53
  -5   9  -2  584.18   33.33
  -5   9  -2  526.41   29.97
  -5   9  -4   37.68   19.50
  -5   9  -4   77.51   18.27
  -5   9  -4   73.15   17.68
  -5   9  -4   76.96   23.10
  -5   9  -6  301.09   22.62
  -5   9  -6  263.23   22.70
  -5   9  -6  289.67   22.33
  -5   9  -6  315.26   22.84
  -5   9  -8    1.94   19.06
  -5   9  -8   10.32   17.75
  -5   9  -8   26.53   18.45
   5   9   8   40.59   19.97
  -5   9  -8   14.54   20.74
   5   9  10   29.33   21.86
   5   9  10   44.82   22.84
  -5   9 -10   15.95   20.26
  -5   9 -10   15.71   26.17
  -5   9 -10   28.96   22.71
   5   9  12  113.23   26.34
  -5   9 -12   26.60   27.74
  -5   9 -12   27.41   30.74
  -5   9 -12   36.92   32.19
  -5   9 -12   42.61   25.76
   5   9  14   43.86   27.64
   5   9  14   85.55   32.04
  -5   9 -14   56.59   33.58
  -5   9 -14   81.99   32.54
  -5   9 -14   81.71   29.70
   5  10 -15  -30.87   26.92
  -5  10  13   58.77   32.04
   5  10 -13   32.47   26.02
  -5  10  11  263.85   32.77
   5  10 -11  226.69   27.04
   5  10  -9   81.42   30.73
  -5  10   9   25.64   28.20
   5  10  -9   44.74   23.16
   5  10  -7  111.22   29.30
   5  10  -7   61.30   22.32
  -5  10   7   82.46   26.40
   5  10  -5  172.76   23.99
  -5  10   5  183.68   26.64
  -5  10   3  200.83   26.38
   5  10  -3  278.13   25.87
  -5  10   3  276.57   27.98
  -5  10   1  463.03   30.44
  -5  10   1  377.94   31.49
   5  10  -1  453.79   28.32
  -5  10  -1  327.32   25.83
  -5  10  -1  379.89   26.77
  -5  10  -3   -5.77   20.53
  -5  10  -3   15.33   18.61
  -5  10  -3   39.61   20.98
  -5  10  -5   67.21   20.57
  -5  10  -5   56.49   20.11
  -5  10  -5   42.36   20.40
  -5  10  -5   83.42   19.95
  -5  10  -7  156.08   23.21
  -5  10  -7  115.10   21.02
  -5  10  -7  154.64   21.21
  -5  10  -7  128.09   24.20
   5  10   7  117.76   21.85
  -5  10  -9   96.68   23.05
   5  10   9   95.92   25.37
   5  10   9   66.91   23.14
  -5  10  -9  121.09   21.81
  -5  10  -9   95.42   24.61
   5  10  11   47.62   26.04
  -5  10 -11  100.41   28.57
  -5  10 -11   32.10   33.07
  -5  10 -11   77.50   26.54
   5  10  13    3.30   26.85
  -5  10 -13   71.95   28.61
  -5  10 -13  -25.67   32.29
  -5  10 -13  -19.74   34.20
   5  11 -12  -17.47   26.86
  -5  11  10   59.26   31.86
   5  11 -10  -21.18   25.42
   5  11  -8  156.56   33.75
   5  11  -8  114.67   26.34
  -5  11   8  149.94   31.23
   5  11  -6  124.49   25.69
  -5  11   6  104.93   29.28
  -5  11   4   48.50   25.81
   5  11  -4   -5.04   25.24
  -5  11   4   15.21   28.14
  -5  11   2   27.43   25.04
   5  11  -2  -19.24   23.09
  -5  11   2   16.61   28.11
  -5  11   0   12.74   23.47
  -5  11   0  -12.05   27.99
  -5  11   0  -18.86   22.40
  -5  11  -2  132.61   23.70
  -5  11  -2  115.62   22.39
  -5  11  -4   89.38   22.30
  -5  11  -4  107.07   23.51
  -5  11  -4   75.48   22.64
  -5  11  -4  149.41   22.95
  -5  11  -6   49.89   22.79
  -5  11  -6   50.00   22.53
  -5  11  -6   41.20   21.19
  -5  11  -6   59.26   25.40
   5  11   6   38.65   21.51
  -5  11  -8   11.13   22.95
   5  11   8  -15.28   25.81
  -5  11  -8   17.08   25.36
  -5  11  -8   54.14   21.94
  -5  11 -10  109.68   34.56
  -5  11 -10  147.92   29.64
  -5  11 -10  126.41   28.10
   5  11  10   86.77   27.08
   5  12  -9   21.55   27.08
   5  12  -7  -19.39   26.24
  -5  12   7   12.28   30.75
  -5  12   5  149.31   28.69
   5  12  -5  107.34   27.32
  -5  12   5  115.93   31.12
   5  12  -3  110.42   26.99
  -5  12   3  111.85   30.75
  -5  12   1  187.77   27.74
  -5  12  -1  106.30   26.05
  -5  12  -1  127.07   24.72
  -5  12  -1  128.96   24.33
  -5  12  -3   45.35   24.19
  -5  12  -3   17.63   23.05
  -5  12  -3   26.74   23.75
  -5  12  -3   34.71   23.29
  -5  12  -5   61.76   23.49
  -5  12  -5   28.33   22.11
  -5  12  -5   46.28   27.43
  -5  12  -7   70.68   27.61
  -5  13   4  -13.90   27.45
  -5  13   2   49.12   26.71
  -5  13   0   46.00   26.49
  -5  13   0   22.44   24.54
  -5  13  -2   11.15   24.59
  -5  13  -2   -6.35   24.46
  -5  13  -4   18.69   27.96
  -5  13  -4  -34.53   24.65
  -6  -9  15  130.80   34.70
  -6  -9  13   -9.97   31.30
  -6  -9  11   13.88   23.77
  -6  -8  16  173.88   33.16
  -6  -8  14  -32.28   32.61
  -6  -8  12   67.00   25.46
  -6  -8  10  115.48   21.99
  -6  -8   8  138.71   20.97
  -6  -8   6   25.73   17.66
  -6  -7  17   50.47   34.51
  -6  -7  17   85.06   29.95
  -6  -7  17   69.88   39.66
  -6  -7  15   37.27   33.03
  -6  -7  15   68.55   31.08
  -6  -7  15   13.25   35.80
  -6  -7  13   66.78   31.34
  -6  -7  13   20.80   25.05
  -6  -7  11  278.90   24.63
  -6  -7  11  241.81   30.37
  -6  -7   9  194.07   20.75
  -6  -7   9  242.38   27.15
  -6  -7   7  262.07   22.62
  -6  -7   5  109.27   18.72
  -6  -6  18  137.37   36.50
  -6  -6  18  134.84   29.45
  -6  -6  18   97.79   39.84
  -6  -6  16   44.42   32.64
  -6  -6  16   52.39   28.22
  -6  -6  14  160.56   26.61
  -6  -6  14  111.94   29.80
  -6  -6  12  101.60   28.86
  -6  -6  12  134.68   21.61
  -6  -6  12   95.04   27.17
  -6  -6  10   31.29   26.90
  -6  -6  10    1.07   17.71
  -6  -6  10   46.63   23.52
  -6  -6   8   39.32   18.00
  -6  -6   8   17.32   23.45
  -6  -6   6  245.93   23.62
  -6  -6   6  304.50   23.76
  -6  -6   4  932.52   42.65
  -6  -6   4  956.10   42.02
  -6  -6   4  976.22   41.41
  -6  -6   2  484.59   23.79
  -6  -6   2  426.53   23.23
  -6  -6   2  484.59   25.16
  -6  -6   0  393.82   21.11
  -6  -6   0  404.22   21.57
  -6  -6   0  396.07   21.85
   6  -6   2  113.95   18.32
   6  -6   2   73.82   13.46
   6  -6   4   64.06   18.79
   6  -6   4   63.08   14.93
   6  -6   6   31.97   19.83
  -6  -5  19   91.59   39.82
  -6  -5  19   51.05   35.54
  -6  -5  19  128.48   28.23
  -6  -5  17  120.80   33.82
  -6  -5  15  192.89   30.29
  -6  -5  15  250.96   31.70
  -6  -5  13   73.26   25.51
  -6  -5  13  102.22   27.54
  -6  -5  13   52.99   31.17
  -6  -5  11   68.65   23.42
  -6  -5  11    1.00   25.83
  -6  -5  11   63.84   24.38
  -6  -5   9  350.12   28.49
  -6  -5   9  383.90   27.86
  -6  -5   7  194.38   21.59
  -6  -5   7  238.07   21.72
  -6  -5   7  209.88   23.19
  -6  -5   5 1523.02   62.65
  -6  -5   5 1556.72   62.78
  -6  -5   5 1567.62   62.55
  -6  -5   3   30.96   17.31
  -6  -5   3    5.90   17.07
  -6  -5   3  -10.55   17.39
   6  -5  -1  284.73   22.56
  -6  -5   1  252.57   19.80
  -6  -5   1  266.96   18.02
  -6  -5   1  237.78   18.53
   6  -5  -1  268.20   19.72
   6  -5   1  718.21   31.73
  -6  -5  -1  660.26   30.07
  -6  -5  -1  658.45   29.74
   6  -5   3   18.92   17.64
   6  -5   3   52.50   17.94
   6  -5   3   39.05   13.89
   6  -5   5  909.47   41.37
   6  -5   5  959.52   40.08
   6  -5   5  911.80   41.63
   6  -5   7   82.25   21.12
   6  -5   7   74.48   19.82
   6  -5   7  116.32   17.36
   6  -5  11   84.01   22.05
   6  -5  11   87.29   19.51
   6  -5  13   91.33   24.30
   6  -5  13   40.88   20.21
   6  -5  15   24.12   25.02
   6  -5  15   23.54   22.35
   6  -5  17    1.17   26.33
  -6  -4  20   35.38   40.37
  -6  -4  20   72.29   36.25
  -6  -4  18  566.78   42.85
  -6  -4  16    4.68   27.74
  -6  -4  16   14.82   28.81
  -6  -4  14  191.67   26.99
  -6  -4  14  213.75   28.67
  -6  -4  14  216.51   30.46
  -6  -4  14  205.69   30.90
  -6  -4  12  241.30   25.96
  -6  -4  12  253.28   27.48
  -6  -4  12  283.24   28.77
  -6  -4  12  294.50   27.07
  -6  -4  10  125.56   27.66
  -6  -4  10  153.23   21.92
  -6  -4  10  141.16   22.03
  -6  -4   8  873.95   40.45
  -6  -4   8  930.27   43.31
  -6  -4   8  847.87   39.23
  -6  -4   8  842.87   39.54
  -6  -4   6   84.83   21.44
  -6  -4   6  104.20   18.37
  -6  -4   6   89.86   21.32
  -6  -4   6   86.95   18.82
  -6  -4   4   86.24   17.82
  -6  -4   4   91.96   19.44
   6  -4  -4   74.73   15.64
  -6  -4   4   75.86   16.58
  -6  -4   4   36.55   20.09
  -6  -4   2 3192.14  118.84
  -6  -4   2 3151.64  118.71
   6  -4  -2 3032.64  119.18
   6  -4  -2 3156.32  118.71
   6  -4   0  704.29   32.03
  -6  -4   0  696.44   31.56
  -6  -4   0  655.65   30.28
  -6  -4   0  675.54   30.60
   6  -4   0  669.81   30.71
   6  -4   2  656.75   31.52
  -6  -4  -2  642.97   30.01
  -6  -4  -2  677.16   29.69
   6  -4   2  647.94   30.98
   6  -4   4  103.43   18.89
   6  -4   4  110.27   14.53
   6  -4   4  102.24   18.03
   6  -4   6  295.42   23.32
   6  -4   6  320.96   21.07
   6  -4   6  346.19   23.68
   6  -4   8  715.62   35.74
   6  -4   8  656.26   33.72
   6  -4   8  779.43   34.96
   6  -4  10   49.74   20.10
   6  -4  12   28.22   21.78
   6  -4  12   28.97   18.29
   6  -4  14   70.42   24.17
   6  -4  14   87.36   21.31
   6  -4  16    8.16   25.62
   6  -4  16   61.64   22.94
   6  -4  18   35.03   27.00
  -6  -3  21  -14.53   36.13
  -6  -3  21   65.74   40.66
  -6  -3  19   45.04   34.24
  -6  -3  17   55.71   27.41
  -6  -3  17   49.25   29.44
  -6  -3  17   81.10   33.68
  -6  -3  15  146.35   25.44
  -6  -3  15  235.37   27.62
  -6  -3  15  180.52   28.32
  -6  -3  15  193.75   29.48
  -6  -3  13   32.23   22.11
  -6  -3  13  105.82   22.70
  -6  -3  13   56.85   24.38
  -6  -3  13  114.02   24.98
  -6  -3  11  188.26   23.42
  -6  -3  11  220.43   23.02
  -6  -3   9 1032.90   46.87
  -6  -3   9 1064.67   45.76
  -6  -3   9 1058.95   45.45
  -6  -3   9 1120.56   48.67
  -6  -3   7 1193.45   48.28
  -6  -3   7 1226.57   51.65
  -6  -3   7 1389.23   54.15
  -6  -3   7 1289.61   50.93
  -6  -3   7 1239.15   52.01
  -6  -3   5 3012.20  114.04
  -6  -3   5 2975.19  117.06
  -6  -3   5 2982.23  116.56
  -6  -3   5 3047.13  115.56
   6  -3  -5 3083.63  116.00
   6  -3  -3 1169.49   46.77
  -6  -3   3 1135.29   46.82
   6  -3  -3 1158.47   49.44
  -6  -3   3 1174.47   48.03
  -6  -3   1    7.77   18.79
   6  -3  -1   -9.01   12.59
  -6  -3   1    1.38   16.40
   6  -3  -1    5.77   16.20
   6  -3  -1   -0.47   22.35
  -6  -3   1    6.66   13.66
  -6  -3  -1 1479.66   58.78
   6  -3   1 1499.48   58.79
   6  -3   1 1507.30   58.11
  -6  -3  -1 1452.58   58.06
  -6  -3  -1 1456.22   58.23
  -6  -3  -3  504.55   26.94
   6  -3   3  584.99   27.56
  -6  -3  -3  575.00   26.61
  -6  -3  -3  554.20   26.21
   6  -3   3  532.56   30.03
   6  -3   3  590.11   28.18
   6  -3   5  910.89   39.11
   6  -3   5  925.86   40.37
   6  -3   5  948.55   42.78
   6  -3   7  718.63   33.18
   6  -3   7  643.83   31.05
   6  -3   7  616.97   32.38
   6  -3   7  634.51   36.07
   6  -3   9   29.67   18.15
   6  -3   9   55.19   17.27
   6  -3  11   33.46   19.74
   6  -3  11    3.11   16.59
   6  -3  13   13.17   20.61
   6  -3  13   17.66   18.42
   6  -3  15   96.98   24.23
   6  -3  15   92.56   21.95
   6  -3  17    3.29   25.83
   6  -3  17   39.80   23.04
   6  -3  19    9.67   27.35
  -6  -2  22  167.88   42.73
  -6  -2  20  319.73   39.40
  -6  -2  18  253.45   36.52
  -6  -2  18  295.41   34.40
  -6  -2  18  251.02   34.10
  -6  -2  16   47.70   29.09
  -6  -2  16   53.08   26.08
  -6  -2  16   30.18   26.69
  -6  -2  16  -10.88   25.09
  -6  -2  14  166.52   23.98
  -6  -2  14  162.63   25.72
  -6  -2  14  110.22   23.85
  -6  -2  14  100.06   22.80
  -6  -2  12  149.16   21.73
  -6  -2  12  177.48   22.06
  -6  -2  10  287.47   22.32
  -6  -2  10  274.93   21.81
  -6  -2  10  317.85   24.12
  -6  -2  10  264.49   26.92
  -6  -2  10  313.22   23.71
  -6  -2   8 1028.31   45.67
  -6  -2   8 1092.15   45.18
  -6  -2   8 1093.59   44.80
  -6  -2   8 1027.95   44.95
   6  -2  -8 1079.25   43.76
  -6  -2   8 1107.45   44.87
  -6  -2   8 1058.34   47.64
  -6  -2   6  384.03   25.57
  -6  -2   6  400.69   22.14
  -6  -2   6  519.73   23.20
   6  -2  -6  391.31   24.41
  -6  -2   6  408.34   27.30
  -6  -2   6  410.19   21.60
   6  -2  -6  411.54   20.89
  -6  -2   6  493.30   27.79
   6  -2  -6  442.33   18.36
  -6  -2   6  383.83   19.97
   6  -2  -4  946.92   41.91
   6  -2  -4  970.02   38.05
   6  -2  -4  936.47   39.37
  -6  -2   4  958.29   36.25
  -6  -2   4  881.55   40.46
  -6  -2   4  860.95   35.56
  -6  -2   4  953.68   40.43
   6  -2  -2  521.04   30.37
   6  -2  -2  613.05   25.40
  -6  -2   2  526.43   27.39
  -6  -2   2  560.17   23.44
   6  -2  -2  548.43   25.35
  -6  -2   2  502.72   26.52
   6  -2  -2  536.16   21.86
  -6  -2   2  559.76   27.41
   6  -2  -2  571.29   26.88
   6  -2   0  310.27   21.15
  -6  -2   0  275.65   15.78
  -6  -2   0  267.12   17.15
  -6  -2   0  270.29   18.38
   6  -2   0  293.11   14.45
  -6  -2   0  290.79   19.99
   6  -2   0  298.88   19.17
   6  -2   2   81.90   18.69
  -6  -2  -2   66.91   12.34
  -6  -2  -2   75.83    8.59
   6  -2   2   74.71    9.24
   6  -2   2   96.47   15.76
  -6  -2  -2   72.56   14.37
  -6  -2  -2   67.22   14.69
   6  -2   4  312.22   21.28
  -6  -2  -4  327.92   23.01
   6  -2   4  316.68   17.52
  -6  -2  -4  322.66   19.51
   6  -2   4  368.14   24.91
   6  -2   6  356.43   21.28
   6  -2   6  374.61   21.41
   6  -2   6  374.82   27.04
   6  -2   6  382.63   23.46
   6  -2   8  399.35   23.91
   6  -2   8  397.46   25.56
   6  -2  12  -12.87   16.22
   6  -2  12   22.23   18.89
   6  -2  14   43.68   18.28
   6  -2  14    6.93   20.07
   6  -2  16   11.65   21.24
   6  -2  16   -2.56   23.07
   6  -2  18   49.98   26.58
   6  -2  18   43.77   24.56
  -6  -1  21  -22.10   37.02
  -6  -1  19  -27.08   33.69
  -6  -1  17  -33.04   31.02
  -6  -1  17  -26.11   28.73
  -6  -1  17   -4.54   27.34
  -6  -1  15  262.38   24.68
  -6  -1  15  249.45   27.71
  -6  -1  15  186.16   27.47
  -6  -1  15  158.35   25.64
  -6  -1  13   31.65   21.09
  -6  -1  13    1.61   20.97
  -6  -1  11  133.63   19.13
  -6  -1  11  143.35   21.29
  -6  -1  11  115.29   25.15
  -6  -1   9  592.98   31.22
  -6  -1   9  633.62   32.09
  -6  -1   9  650.85   30.01
   6  -1  -9  631.65   30.40
  -6  -1   9  666.98   30.22
  -6  -1   9  588.87   34.19
   6  -1  -7 1785.79   65.08
  -6  -1   7 1743.22   65.86
  -6  -1   7 1669.46   65.30
   6  -1  -7 1624.94   66.96
  -6  -1   7 1640.51   66.81
  -6  -1   7 1591.50   67.94
  -6  -1   7 1518.53   66.19
  -6  -1   7 1579.43   67.27
  -6  -1   7 1807.07   65.33
  -6  -1   7 1679.48   67.93
  -6  -1   5  160.39   22.11
  -6  -1   5  167.30   20.17
  -6  -1   5  161.54   20.66
   6  -1  -5  171.79   19.51
   6  -1  -5  162.78   15.05
  -6  -1   5  175.22   13.67
  -6  -1   5  163.44   20.85
  -6  -1   3  121.55   18.26
   6  -1  -3  121.72   14.35
  -6  -1   3   86.39   18.07
  -6  -1   3   92.30   16.17
   6  -1  -3  109.62   16.81
  -6  -1   3   95.81    8.85
  -6  -1   3   78.91    7.92
  -6  -1   3   93.94   11.70
   6  -1  -3  107.55   21.34
   6  -1  -1  374.92   21.86
  -6  -1   1  429.76   22.84
  -6  -1   1  411.33   21.18
  -6  -1   1  367.30   19.10
  -6  -1   1  412.74   16.96
  -6  -1   1  385.29   16.43
  -6  -1   1  402.70   23.18
  -6  -1   1  388.28   19.08
   6  -1  -1  398.13   26.77
   6  -1  -1  440.43   22.96
  -6  -1  -1  737.61   32.07
   6  -1   1  733.78   30.90
  -6  -1  -1  684.52   30.08
  -6  -1  -1  706.26   30.53
  -6  -1  -1  679.34   28.23
  -6  -1  -1  675.14   26.98
  -6  -1  -1  677.49   28.73
  -6  -1  -1  762.66   31.71
   6  -1   1  727.76   28.93
   6  -1   1  715.26   32.38
   6  -1   3  569.09   24.75
  -6  -1  -3  444.03   26.83
  -6  -1  -3  432.58   18.70
  -6  -1  -3  520.72   20.50
  -6  -1  -3  507.55   21.85
  -6  -1  -3  523.90   23.80
   6  -1   3  513.03   26.61
   6  -1   3  492.92   22.92
  -6  -1  -3  535.97   23.58
  -6  -1  -3  568.62   24.09
   6  -1   5  290.30   20.51
   6  -1   5  280.16   19.15
  -6  -1  -5  313.30   24.02
  -6  -1  -5  290.17   16.48
   6  -1   5  311.19   18.57
   6  -1   5  293.91   18.59
   6  -1   5  301.39   23.24
   6  -1   7  531.37   25.55
   6  -1   7  473.11   25.80
   6  -1   7  458.72   27.07
   6  -1   9  255.58   21.58
   6  -1   9  241.01   20.50
   6  -1   9  195.76   22.07
   6  -1  11   55.90   16.83
   6  -1  11   45.13   18.17
   6  -1  13  115.13   19.31
   6  -1  13  106.64   19.91
   6  -1  15   56.99   19.69
   6  -1  15   31.68   20.81
   6  -1  17    7.28   23.41
   6  -1  17   22.92   22.57
   6  -1  19   30.41   26.65
  -6   0  22  -18.20   38.27
  -6   0  20  -20.51   36.52
  -6   0  18  132.61   32.63
  -6   0  18  100.69   31.90
  -6   0  18   58.12   30.82
  -6   0  16   57.20   27.06
  -6   0  16   88.32   27.69
  -6   0  16   45.02   25.21
  -6   0  14  322.74   26.63
  -6   0  14  324.00   28.30
  -6   0  14  264.81   26.86
  -6   0  12   97.01   19.19
  -6   0  12   82.11   26.56
  -6   0  10   72.74   19.02
  -6   0  10  114.08   23.91
  -6   0   8  505.05   26.80
  -6   0   8  492.10   30.43
  -6   0   6   81.78   20.18
   6   0  -6   67.96   19.68
  -6   0   6   91.87   19.00
  -6   0   6   59.23   20.43
  -6   0   6   67.91   18.37
   6   0  -6   92.33   13.64
  -6   0   4  391.68   22.53
  -6   0   4  420.79   23.28
   6   0  -4  374.50   26.47
  -6   0   4  347.37   24.24
  -6   0   2   81.10   10.07
   6   0  -2  109.69   20.43
   6   0  -2   87.51   16.72
  -6   0   2   85.19   13.42
  -6   0   2  102.01   16.59
  -6   0   2   59.53   16.35
   6   0  -2  102.97   14.12
  -6   0   0 3394.80  123.71
  -6   0   0 3161.45  122.52
  -6   0   0 3358.80  122.79
   6   0   0 3406.70  124.01
  -6   0   0 3292.62  123.16
  -6   0   0 3240.51  124.18
   6   0   0 3300.44  123.99
  -6   0  -2  413.63   22.48
   6   0   2  334.64   20.45
  -6   0  -2  384.35   20.55
  -6   0  -2  378.04   17.97
   6   0   2  358.49   19.34
  -6   0  -2  398.76   20.38
  -6   0  -2  404.88   20.10
  -6   0  -4   -0.79   13.55
  -6   0  -4   -0.27   12.60
  -6   0  -4    1.45   19.89
  -6   0  -4    2.32   11.31
  -6   0  -4   -1.43    6.83
  -6   0  -4   15.61   12.36
  -6   0  -4   -5.92   13.27
   6   0   4    4.55   16.41
   6   0   4    9.58   12.85
   6   0   4  -10.79   14.57
  -6   0  -6   59.76   13.93
  -6   0  -6   32.44   11.94
  -6   0  -6   52.73   13.93
   6   0   6   39.74   15.16
   6   0   6   46.91   14.85
   6   0   6   37.43   14.65
   6   0   6   16.55   16.13
   6   0   8   46.26   16.97
   6   0   8   52.08   16.66
   6   0   8   72.94   18.17
   6   0  10    6.52   19.19
   6   0  12  -20.16   17.55
   6   0  14   67.57   19.31
   6   0  14   39.82   17.74
   6   0  16    8.95   22.43
   6   0  16   33.52   21.26
   6   0  18   -9.46   25.24
   6   0  18   -5.46   24.35
   6   0  20   -3.26   26.42
  -6   1  21   -7.70   38.33
  -6   1  19   35.74   34.94
  -6   1  19    7.88   33.02
  -6   1  17   24.66   28.38
  -6   1  17   61.77   31.57
  -6   1  17    5.00   27.80
  -6   1  15   99.86   25.26
  -6   1  15  128.11   27.16
  -6   1  15  101.99   25.00
  -6   1  11   92.20   20.00
  -6   1  11  143.38   25.69
  -6   1   9  512.36   28.09
  -6   1   9  531.12   31.76
  -6   1   7 1627.02   63.55
  -6   1   7 1563.38   64.25
  -6   1   5   63.25   19.61
  -6   1   5   78.45   17.44
   6   1  -3  114.48   20.94
   6   1  -3  138.46   16.19
  -6   1   3  119.31   16.48
  -6   1   3  116.54   18.24
   6   1  -1  456.29   27.91
  -6   1   1  480.17   22.09
  -6   1   1  447.16   22.88
  -6   1   1  466.42   22.98
  -6   1   1  513.90   24.98
   6   1  -1  517.69   24.06
  -6   1  -1  605.87   25.42
  -6   1  -1  605.74   25.79
   6   1   1  561.74   27.37
  -6   1  -1  596.06   28.54
  -6   1  -1  630.52   26.26
  -6   1  -1  579.12   26.60
  -6   1  -1  535.37   26.85
   6   1   3  355.84   22.79
  -6   1  -3  419.58   26.63
  -6   1  -3  442.23   21.92
  -6   1  -3  446.38   21.41
  -6   1  -3  397.36   20.63
   6   1   3  431.30   23.32
  -6   1  -3  438.76   17.49
  -6   1  -5  136.94   15.35
   6   1   5  128.10   15.39
   6   1   5  139.42   16.44
  -6   1  -5  125.67   14.84
   6   1   5  134.07   18.41
   6   1   5  132.86   14.90
   6   1   5  111.20   16.91
  -6   1  -7  490.62   25.62
  -6   1  -7  489.18   22.80
  -6   1  -7  518.74   25.47
   6   1   7  545.44   26.28
   6   1   7  531.12   26.80
   6   1   7  493.96   27.33
   6   1   9  268.46   20.92
   6   1   9  240.12   21.38
   6   1   9  234.51   20.78
   6   1   9  238.36   22.67
   6   1  11   62.88   16.69
   6   1  11   31.96   18.55
   6   1  13  115.57   22.00
   6   1  13   95.15   20.35
   6   1  13  100.10   19.35
   6   1  15   10.55   21.57
   6   1  15   18.72   19.87
   6   1  17    9.31   23.74
   6   1  17   28.12   22.64
   6   1  19   60.90   26.59
  -6   2  20  314.89   41.10
  -6   2  18  201.90   36.21
  -6   2  18  150.30   32.94
  -6   2  16    4.43   27.32
  -6   2  16   74.28   31.57
  -6   2  16   33.61   25.77
  -6   2  14  130.53   25.03
  -6   2  14   98.48   27.64
  -6   2  12   89.08   21.55
  -6   2  12   73.17   27.77
   6   2 -10  194.21   18.39
  -6   2  10  248.36   21.49
  -6   2  10  222.52   26.88
  -6   2  10  235.68   20.62
   6   2  -8  777.90   33.45
  -6   2   8  842.93   35.50
  -6   2   6  453.69   24.76
  -6   2   6  472.87   28.04
   6   2  -6  397.05   21.80
  -6   2   6  478.71   25.98
   6   2  -4  895.31   37.66
  -6   2   4  949.23   40.59
  -6   2   4  940.06   38.64
   6   2  -4  915.05   37.08
   6   2  -2  485.46   30.02
  -6   2   2  562.23   27.22
   6   2  -2  547.47   26.47
   6   2   0  252.05   24.18
  -6   2   0  221.24   15.89
  -6   2   0  257.07   16.76
  -6   2   0  237.03   18.99
   6   2   0  244.37   18.28
  -6   2  -2   30.22   20.38
  -6   2  -2   40.80    9.51
  -6   2  -2   24.62   12.53
   6   2   2   24.15   12.27
  -6   2  -2   34.60   12.15
   6   2   2   48.33   15.17
   6   2   2   40.85   14.48
  -6   2  -2   34.62   12.54
  -6   2  -2   30.44   13.71
  -6   2  -2   42.55   14.00
  -6   2  -4  304.69   18.98
  -6   2  -4  309.35   15.65
  -6   2  -4  332.93   18.24
   6   2   4  299.20   18.65
   6   2   4  319.46   20.64
   6   2   4  274.27   20.76
   6   2   6  372.90   23.05
  -6   2  -6  353.53   20.79
  -6   2  -6  338.62   21.39
   6   2   6  361.35   21.28
   6   2   6  354.85   21.19
   6   2   8  235.80   22.20
  -6   2  -8  259.63   19.33
   6   2   8  310.18   20.80
   6   2   8  249.92   20.71
  -6   2  -8  264.18   20.55
  -6   2  -8  239.04   19.39
   6   2  12  -10.40   16.02
   6   2  12   10.36   19.00
   6   2  12   24.74   19.98
   6   2  14   29.70   18.45
   6   2  14   50.74   22.01
   6   2  14    6.63   26.84
   6   2  14   60.43   21.81
   6   2  16    1.95   23.80
   6   2  16   55.78   22.14
   6   2  18   73.71   26.19
   6   2  18   88.36   25.99
  -6   3  17   48.86   27.92
  -6   3  17   32.90   30.30
  -6   3  15  109.86   27.63
  -6   3  15   83.23   31.31
   6   3 -13   97.37   18.05
  -6   3  11  235.34   23.92
  -6   3  11  258.22   29.08
  -6   3  11  305.87   24.61
   6   3 -11  290.61   22.15
  -6   3   9 1247.31   51.73
   6   3  -9 1263.84   51.03
  -6   3   9 1218.79   52.25
   6   3  -7 1328.64   53.38
  -6   3   7 1320.83   54.29
   6   3  -5 3149.56  112.13
  -6   3   5 3133.47  112.28
  -6   3   5 3117.26  113.74
  -6   3   5 3221.56  112.68
   6   3  -3 1046.66   43.22
  -6   3   3 1117.81   45.38
  -6   3   3 1067.37   44.86
   6   3  -1   18.60   12.52
   6   3  -1   15.33   21.56
  -6   3   1    6.82   16.61
   6   3  -1   -8.28   15.86
  -6   3  -1 1346.37   51.84
   6   3   1 1332.72   57.92
  -6   3  -1 1377.98   54.31
  -6   3  -1 1432.30   54.73
  -6   3  -1 1441.33   54.61
  -6   3  -1 1358.09   54.42
  -6   3  -1 1462.23   55.31
   6   3   1 1362.50   55.12
  -6   3  -3  462.49   23.34
  -6   3  -3  495.49   23.94
   6   3   3  474.21   23.02
  -6   3  -3  518.55   24.29
  -6   3  -3  459.30   23.66
  -6   3  -3  462.72   23.77
   6   3   3  495.42   24.45
   6   3   3  472.76   25.96
  -6   3  -5 1164.65   45.91
   6   3   5 1152.16   47.65
  -6   3  -5 1167.02   47.23
   6   3   5 1147.24   47.16
   6   3   5 1167.32   47.86
   6   3   5 1215.57   48.93
  -6   3  -7  682.25   31.90
   6   3   7  682.86   32.52
  -6   3  -7  680.66   31.32
   6   3   7  639.29   30.62
   6   3   7  687.80   31.66
   6   3   7  692.68   33.34
  -6   3  -9   20.43   19.29
  -6   3  -9   34.25   18.83
   6   3   9   52.45   18.30
   6   3  11   68.56   20.60
   6   3  11   41.65   17.21
   6   3  11   62.38   16.68
   6   3  11   96.51   18.38
   6   3  13   64.87   22.05
   6   3  13   78.70   19.99
   6   3  13   37.14   18.47
   6   3  15   57.10   20.91
   6   3  15  101.74   29.14
   6   3  15  121.30   25.20
   6   3  17   26.34   26.16
   6   3  17    6.76   23.63
   6   3  19   83.88   27.77
   6   4 -14  192.90   20.78
  -6   4  14  138.11   27.52
   6   4 -12  389.78   24.80
   6   4 -10   95.15   20.27
  -6   4  10  132.44   20.00
   6   4  -8  871.78   39.12
  -6   4   8  856.87   40.64
  -6   4   8  919.51   39.12
  -6   4   6  153.53   21.49
   6   4  -6  107.63   17.23
  -6   4   4   62.66   19.78
   6   4  -4   80.05   16.67
  -6   4   4   69.33   19.59
   6   4  -2 3567.35  132.34
   6   4  -2 3367.43  134.18
  -6   4   2 3480.98  133.05
  -6   4   2 3609.22  132.95
  -6   4   0  657.17   28.60
  -6   4   0  615.17   28.26
   6   4   0  649.85   28.07
  -6   4   0  571.25   25.83
   6   4   0  564.99   34.11
  -6   4   0  596.47   28.85
  -6   4   0  638.42   29.71
   6   4   0  629.42   29.82
  -6   4  -2  795.60   35.37
  -6   4  -2  838.16   35.13
   6   4   2  816.93   40.82
   6   4   2  778.53   33.64
  -6   4  -2  816.45   35.40
  -6   4  -2  842.31   35.61
   6   4   2  855.53   34.67
   6   4   2  881.13   37.24
  -6   4  -4   81.07   15.18
   6   4   4   86.70   14.34
  -6   4  -4  106.67   15.38
  -6   4  -4   96.00   14.90
   6   4   4   93.75   14.94
  -6   4  -4   86.70   15.81
   6   4   4   77.15   16.13
   6   4   4   83.55   18.84
  -6   4  -6  343.67   19.62
   6   4   6  320.72   21.26
  -6   4  -6  323.38   20.69
  -6   4  -6  284.62   21.26
   6   4   6  334.69   21.26
   6   4   6  331.98   24.04
   6   4   8  706.70   34.55
  -6   4  -8  727.16   34.66
   6   4   8  720.37   35.96
  -6   4 -10  109.17   23.02
  -6   4 -10   97.73   19.53
  -6   4 -10   99.23   16.46
   6   4  10   98.25   17.91
   6   4  10  111.90   17.29
   6   4  10  113.78   21.18
  -6   4 -12   53.46   27.48
   6   4  12   61.86   19.01
   6   4  12   66.31   22.65
   6   4  12   75.85   19.30
  -6   4 -14   77.54   30.25
   6   4  14  110.61   25.15
   6   4  14   89.67   22.33
   6   4  14   82.59   21.80
   6   4  16   43.63   30.74
   6   4  16   40.27   26.24
   6   4  16   46.41   23.59
   6   4  18   60.58   27.76
   6   5 -15  331.49   25.88
   6   5 -13  149.75   21.95
  -6   5  11  103.85   22.74
   6   5 -11   99.16   18.75
  -6   5   9  369.89   25.62
   6   5  -7  129.18   18.93
  -6   5   7  174.44   18.06
   6   5  -5 1731.20   66.65
  -6   5   5 1638.61   67.67
   6   5  -3   32.20   16.71
  -6   5   3   18.71   18.12
  -6   5   3   11.97   20.65
  -6   5   1  234.38   17.58
  -6   5   1  245.34   18.30
  -6   5   1  234.39   18.04
  -6   5   1  248.33   23.34
   6   5  -1  211.86   19.88
  -6   5   1  268.73   19.81
  -6   5  -1  523.79   25.98
  -6   5  -1  534.78   25.60
   6   5   1  501.26   32.44
   6   5   1  548.38   26.60
  -6   5  -1  538.23   27.24
   6   5   1  509.24   27.77
   6   5   3   53.18   14.11
  -6   5  -3   41.40   16.91
   6   5   3   34.41   24.63
  -6   5  -3   63.35   15.47
  -6   5  -3   59.86   16.30
   6   5   3   43.92   18.39
   6   5   5 1036.16   41.08
  -6   5  -5  917.43   40.01
  -6   5  -5  942.62   40.32
  -6   5  -5  950.06   41.10
   6   5   5 1006.12   42.75
  -6   5  -5  914.70   40.84
  -6   5  -5  924.40   40.68
   6   5   7  134.60   17.90
   6   5   7  101.43   21.70
  -6   5  -9  118.84   16.32
   6   5   9  106.61   17.02
  -6   5  -9  109.44   19.25
  -6   5 -11  127.47   23.96
  -6   5 -11  120.94   21.51
   6   5  11  130.19   18.79
   6   5  11  178.22   19.64
   6   5  11  169.00   23.75
   6   5  11   95.21   20.06
  -6   5 -13  143.52   29.48
   6   5  13   72.74   21.31
   6   5  13  133.24   21.47
   6   5  13  119.90   24.96
   6   5  15   -8.01   29.98
   6   5  15   19.42   25.89
   6   5  15    2.69   22.78
   6   5  15   56.81   25.31
  -6   5 -15    3.62   32.14
   6   5  17   31.82   31.64
   6   5  17   32.89   26.45
   6   6 -16   63.63   23.54
   6   6 -14  123.34   23.61
   6   6 -12  165.32   21.30
  -6   6  12  230.31   26.06
   6   6 -10   30.06   17.06
  -6   6  10   47.63   21.97
  -6   6   8   45.60   20.35
   6   6  -6  262.95   21.89
  -6   6   6  274.36   22.37
   6   6  -4  895.12   39.18
   6   6  -4  877.69   39.57
  -6   6   4  882.35   39.88
  -6   6   2  709.17   32.24
  -6   6   2  714.70   31.95
   6   6  -2  720.31   33.29
  -6   6   0  387.47   25.64
  -6   6   0  449.73   22.70
  -6   6   0  417.08   21.99
   6   6   0  415.44   24.74
  -6   6  -2  189.71   21.11
  -6   6  -2  245.57   20.34
   6   6   2  229.54   17.09
  -6   6  -2  246.59   19.95
   6   6   2  200.92   18.61
  -6   6  -4   59.29   18.31
  -6   6  -4   55.70   17.85
  -6   6  -4   60.32   17.47
  -6   6  -4   33.54   16.34
   6   6   4   72.19   15.87
  -6   6  -6   42.26   16.02
  -6   6  -8  103.90   16.35
  -6   6  -8   94.60   14.85
  -6   6  -8  114.77   17.71
  -6   6  -8  107.61   19.30
   6   6   8   87.79   16.67
   6   6  10   48.61   18.08
   6   6  10   93.57   18.50
  -6   6 -10   70.78   16.66
  -6   6 -10   70.86   24.37
  -6   6 -10   60.41   19.98
   6   6  12   63.39   19.94
   6   6  12   35.39   20.77
  -6   6 -12   25.49   25.13
  -6   6 -12   37.40   27.67
  -6   6 -12    7.39   22.27
   6   6  14   77.30   24.89
  -6   6 -14  120.19   32.41
   6   6  16  -20.99   31.93
  -6   6 -16  -20.18   33.69
   6   7 -17   42.24   24.14
   6   7 -15   38.74   24.05
   6   7 -13   39.90   21.96
  -6   7  13   79.16   28.13
  -6   7  11  386.95   30.00
   6   7 -11  369.53   25.04
   6   7  -9  138.21   18.46
  -6   7   9  135.09   23.16
  -6   7   7  286.97   24.00
   6   7  -7  264.71   21.46
  -6   7   5   35.94   19.27
   6   7  -5   41.63   23.19
  -6   7   3  135.45   19.24
   6   7  -3  108.77   20.13
  -6   7   1  104.58   19.21
   6   7  -1   81.78   19.05
   6   7   1    8.77   17.65
  -6   7  -3  329.66   24.61
  -6   7  -5  104.29   17.66
  -6   7  -5  121.92   16.89
  -6   7  -5  114.97   15.87
  -6   7  -5  132.86   26.47
  -6   7  -5  117.70   17.77
  -6   7  -5   91.43   20.54
  -6   7  -7   21.04   16.02
  -6   7  -7    0.43   15.21
  -6   7  -7   -0.95   16.44
   6   7   7   24.12   16.23
  -6   7  -9   98.35   20.37
   6   7   9  104.25   19.04
  -6   7  -9  101.75   18.94
  -6   7  -9   94.03   18.00
   6   7  11    4.45   20.59
   6   7  11    5.91   19.67
  -6   7 -11   23.41   25.50
  -6   7 -11    3.33   21.66
   6   7  13   84.22   24.20
  -6   7 -13   13.45   27.03
  -6   7 -13   46.62   31.42
  -6   7 -13   42.72   25.38
   6   7  15   18.65   26.83
  -6   7 -15   14.80   33.23
   6   7  15    3.06   31.07
   6   8 -16   90.95   25.28
   6   8 -14    2.98   24.75
  -6   8  14  -58.23   31.25
   6   8 -12    0.48   22.01
  -6   8  12   18.81   27.70
   6   8 -10   87.55   20.18
  -6   8  10   77.92   25.53
   6   8  -8  124.97   19.97
  -6   8   8  123.51   23.78
   6   8  -6   12.31   18.04
  -6   8   6   42.65   20.88
   6   8  -4   88.88   19.37
  -6   8   4   80.48   20.64
  -6   8   2  159.45   22.04
  -6   8   0   34.02   18.70
   6   8   0   11.09   19.31
  -6   8   0   48.08   22.06
  -6   8  -2  243.98   20.50
  -6   8  -2  277.54   25.34
  -6   8  -2  227.70   21.01
  -6   8  -4  148.83   18.74
  -6   8  -4  145.01   17.31
  -6   8  -4  157.82   23.21
  -6   8  -4  196.32   20.43
  -6   8  -6  180.14   19.16
  -6   8  -6  154.37   19.20
  -6   8  -6  189.39   19.42
  -6   8  -8  135.45   19.27
  -6   8  -8  124.91   18.74
  -6   8  -8   96.46   19.29
  -6   8  -8  117.48   21.05
   6   8   8   92.52   19.01
   6   8  10   39.96   21.68
   6   8  10   -6.44   21.44
  -6   8 -10   33.33   19.74
  -6   8 -10   13.91   26.23
  -6   8 -10    2.43   22.17
  -6   8 -12   85.37   27.63
  -6   8 -12  -16.62   30.23
  -6   8 -12   38.78   31.01
  -6   8 -12    1.03   25.30
   6   8  12    7.72   22.62
   6   8  12   29.38   24.54
  -6   8 -14   29.14   32.92
   6   8  14  -10.26   26.59
   6   9 -15   43.47   25.80
   6   9 -13   42.31   25.44
  -6   9  13   11.90   31.36
   6   9 -11   11.72   22.56
  -6   9  11  -36.76   29.38
  -6   9   9  355.97   31.28
   6   9  -9  345.85   27.08
   6   9  -7  322.10   31.59
  -6   9   7  325.70   28.76
   6   9  -7  311.56   25.78
   6   9  -5  207.82   23.49
  -6   9   5  233.10   25.47
   6   9  -3   30.50   21.52
  -6   9   3   65.25   23.15
  -6   9   1   57.25   21.53
   6   9  -1  108.54   21.22
  -6   9   1   90.29   24.11
  -6   9  -1  107.12   21.60
  -6   9  -1  114.49   25.89
  -6   9  -1   85.45   19.40
  -6   9  -3  159.13   21.74
  -6   9  -3  179.08   21.23
  -6   9  -3  144.86   18.95
  -6   9  -3  121.77   25.14
  -6   9  -5  194.06   20.90
  -6   9  -5  184.25   21.45
  -6   9  -5  195.37   21.05
  -6   9  -5  230.12   21.86
  -6   9  -7   28.10   18.89
  -6   9  -7   50.17   19.61
  -6   9  -7   62.60   19.35
   6   9   7   56.69   19.81
  -6   9  -9  106.16   23.86
   6   9   9   60.57   23.25
   6   9   9   79.34   21.97
  -6   9  -9   85.43   20.98
  -6   9  -9   94.01   21.46
  -6   9 -11   72.27   28.76
  -6   9 -11  128.45   26.77
   6   9  11   76.06   23.04
   6   9  11   87.03   25.51
  -6   9 -13   -2.04   28.13
  -6   9 -13  -30.36   32.31
  -6   9 -13   28.67   32.52
   6   9  13   29.01   26.63
   6  10 -14   11.44   27.54
   6  10 -12   56.56   26.22
  -6  10  12  107.98   32.94
   6  10 -10  156.82   26.04
  -6  10  10  200.64   32.18
   6  10  -8   17.18   23.10
  -6  10   8   75.20   28.75
   6  10  -6   22.86   22.87
  -6  10   6   78.45   27.30
  -6  10   4  165.84   25.48
   6  10  -4  130.70   24.59
  -6  10   4  161.86   27.09
  -6  10   2  382.38   30.26
  -6  10   2  394.34   32.18
   6  10  -2  434.05   29.50
  -6  10   0  148.95   24.40
  -6  10   0  114.09   22.03
  -6  10  -2  194.40   23.93
  -6  10  -2  170.73   22.46
  -6  10  -2  172.82   22.49
  -6  10  -4   52.36   20.75
  -6  10  -4   41.98   20.30
  -6  10  -4   38.00   20.49
  -6  10  -4   77.06   21.35
  -6  10  -6   20.74   20.64
  -6  10  -6   40.42   20.54
  -6  10  -6   11.26   20.47
   6  10   6   14.82   20.20
  -6  10  -8   65.68   22.97
   6  10   8   99.59   22.38
  -6  10  -8   92.40   25.25
  -6  10  -8   79.39   21.87
  -6  10 -10  137.78   29.85
  -6  10 -10  111.26   26.99
   6  10  10   45.82   25.74
   6  10  10   79.90   23.61
  -6  10 -12  -11.91   29.26
  -6  10 -12   87.97   32.59
  -6  10 -12   25.68   33.77
  -6  10 -12   31.39   27.92
   6  10  12    8.21   26.38
   6  11 -11   67.23   26.74
   6  11  -9   60.68   26.65
  -6  11   9    0.56   31.65
   6  11  -7   38.92   26.16
  -6  11   7    8.85   29.86
  -6  11   5   64.54   26.95
   6  11  -5   65.23   26.41
  -6  11   5   56.17   28.59
  -6  11   3  -23.69   26.29
   6  11  -3    7.80   25.61
  -6  11   3   11.32   28.34
  -6  11   1   -0.53   24.81
  -6  11   1   18.17   23.33
  -6  11  -1   36.63   23.96
  -6  11  -1  106.70   23.81
  -6  11  -1  102.81   23.39
  -6  11  -3   26.31   23.17
  -6  11  -3   24.89   22.45
  -6  11  -3   43.45   22.76
  -6  11  -3  -12.60   22.78
  -6  11  -5  154.63   24.66
  -6  11  -5  179.81   24.90
  -6  11  -5  199.70   23.96
   6  11   5  132.55   23.17
  -6  11  -7   -7.09   23.17
  -6  11  -7   44.58   22.51
   6  11   7   58.80   22.11
  -6  11  -7   47.52   26.47
  -6  11  -7   35.35   21.59
  -6  11  -9    0.95   29.30
  -6  11  -9   -5.71   26.71
   6  11   9   -1.07   25.55
  -6  12   8   21.39   28.28
   6  12  -8  120.66   27.61
  -6  12   6  -29.89   28.34
   6  12  -6  -42.08   27.61
  -6  12   4   73.08   27.94
   6  12  -4   47.18   27.29
  -6  12   4   68.18   30.20
  -6  12   2  291.77   29.81
  -6  12   0  136.66   26.89
  -6  12   0  156.36   26.64
  -6  12  -2  121.87   25.27
  -6  12  -2  107.13   26.36
  -6  12  -2  112.49   24.49
  -6  12  -2  132.29   25.20
   6  12   4   30.27   21.59
  -6  12  -4   29.85   23.53
  -6  12  -4   37.72   23.78
  -6  12  -4   85.24   24.90
  -6  12  -6   13.36   27.81
  -6  12  -6   -1.89   23.18
  -6  12  -6   -7.55   22.51
  -6  13   3   46.81   26.62
  -6  13   1  -22.08   27.30
  -6  13   1  -22.99   25.25
  -6  13  -1   13.06   24.99
  -7  -9  14  125.12   30.67
  -7  -9  12   33.57   25.77
  -7  -8  17  105.22   30.69
  -7  -8  15  124.99   30.43
  -7  -8  13    5.21   25.98
  -7  -8  11   28.42   23.70
  -7  -8   9   50.88   21.56
  -7  -8   7   66.44   20.32
  -7  -7  18   41.45   41.31
  -7  -7  18    5.56   28.55
  -7  -7  16   46.36   39.62
  -7  -7  16   66.28   29.01
  -7  -7  14   47.22   26.52
  -7  -7  12   63.67   30.18
  -7  -7  12   89.63   23.45
  -7  -7  10  134.42   29.18
  -7  -7  10  109.39   21.97
  -7  -7   8  200.35   22.55
  -7  -7   6   60.07   19.48
  -7  -6  19    1.61   41.87
  -7  -6  19   26.64   28.35
  -7  -6  17   78.55   28.11
  -7  -6  15   25.17   32.82
  -7  -6  15   29.79   26.02
  -7  -6  13   71.65   29.41
  -7  -6  13   35.09   22.18
  -7  -6  11   54.03   26.87
  -7  -6  11   40.58   20.09
  -7  -6   9   46.08   24.65
  -7  -6   9   62.32   19.38
  -7  -6   7   31.79   23.92
  -7  -6   7   17.30   18.68
  -7  -6   5  167.90   22.96
  -7  -6   3  137.09   20.64
  -7  -6   3  159.49   18.25
  -7  -6   1  719.19   35.49
  -7  -6   1  778.03   34.16
  -7  -6   1  758.49   34.34
   7  -6   1  477.28   27.77
   7  -6   3   57.65   21.49
   7  -6   3   56.24   15.37
   7  -6   5  144.41   22.96
   7  -6  11   43.43   24.29
  -7  -5  20   -2.57   27.31
  -7  -5  20   -2.51   42.70
  -7  -5  18   71.48   35.37
  -7  -5  18   28.45   27.15
  -7  -5  16  172.83   34.34
  -7  -5  16  158.68   33.30
  -7  -5  14  143.68   30.93
  -7  -5  14   84.66   29.31
  -7  -5  12  121.00   28.78
  -7  -5  12  119.54   28.39
  -7  -5  12   93.08   26.95
  -7  -5  10  150.95   27.10
  -7  -5  10  101.61   20.18
  -7  -5  10  131.75   24.29
  -7  -5   8  363.45   32.28
  -7  -5   8  291.94   23.33
  -7  -5   6  572.50   34.17
  -7  -5   6  571.83   32.23
  -7  -5   4  162.09   21.18
  -7  -5   4  161.98   20.37
   7  -5  -2  526.67   28.17
  -7  -5   2  552.30   28.78
  -7  -5   2  583.45   28.51
   7  -5   0  116.40   20.27
   7  -5   0   87.25   17.95
  -7  -5   0  140.80   17.05
  -7  -5   0  128.59   17.61
   7  -5   2  149.84   21.78
   7  -5   2  143.97   19.66
  -7  -5  -2  193.19   18.06
   7  -5   4  351.71   24.85
   7  -5   4  296.26   24.65
   7  -5   4  293.10   20.86
   7  -5   6  295.41   26.00
   7  -5   6  339.05   26.87
   7  -5   6  317.15   22.76
   7  -5   8  123.85   22.72
   7  -5   8  186.34   23.42
   7  -5  10   97.65   22.82
   7  -5  10   73.23   19.20
   7  -5  12   82.66   24.49
   7  -5  12   78.35   20.02
   7  -5  14   54.21   25.64
   7  -5  14   50.91   22.45
   7  -5  16   11.49   27.01
   7  -5  16  -16.62   23.39
  -7  -4  19  249.24   39.10
  -7  -4  17  497.95   39.98
  -7  -4  17  422.39   39.24
  -7  -4  15   69.61   31.80
  -7  -4  15   92.43   28.98
  -7  -4  15   90.41   28.26
  -7  -4  13   63.65   27.56
  -7  -4  13   37.95   26.98
  -7  -4  13   77.84   25.74
  -7  -4  13   44.19   25.10
  -7  -4  11  761.68   39.07
  -7  -4  11  710.45   39.10
  -7  -4  11  812.15   40.24
  -7  -4  11  699.73   39.79
  -7  -4   9  192.61   25.24
  -7  -4   9  128.62   22.67
  -7  -4   7  310.51   32.83
  -7  -4   7  210.67   22.74
  -7  -4   7  273.36   23.98
  -7  -4   5    8.80   21.13
  -7  -4   5   30.67   17.82
  -7  -4   5   19.42   18.94
  -7  -4   3  166.32   21.98
   7  -4  -3  175.53   17.56
   7  -4  -3  130.89   24.19
  -7  -4   3  139.48   18.47
   7  -4  -1  519.55   26.17
  -7  -4   1  562.20   27.01
   7  -4  -1  534.12   28.53
  -7  -4   1  481.20   26.34
   7  -4  -1  477.24   32.55
   7  -4   1  833.38   37.00
   7  -4   1  738.55   35.22
  -7  -4  -1  811.22   35.31
  -7  -4  -1  782.04   35.64
   7  -4   3  168.43   20.98
   7  -4   3  167.95   19.55
  -7  -4  -3  200.89   18.08
   7  -4   5   97.04   20.61
   7  -4   5  144.03   26.61
   7  -4   5  120.10   16.30
   7  -4   7  295.84   25.86
   7  -4   7  286.50   22.32
   7  -4   9  279.41   24.64
   7  -4   9  277.59   22.16
   7  -4  11   94.95   22.00
   7  -4  11   58.81   19.15
   7  -4  13    9.31   22.93
   7  -4  13   24.97   19.60
   7  -4  15   17.37   24.88
   7  -4  15   17.97   22.80
   7  -4  17   72.90   27.18
   7  -4  17   -7.65   24.39
  -7  -3  20   40.36   36.52
  -7  -3  18  297.38   36.41
  -7  -3  18  326.16   37.93
  -7  -3  16  109.13   28.86
  -7  -3  16  139.10   29.70
  -7  -3  16  164.46   32.72
  -7  -3  14  219.39   27.46
  -7  -3  14  249.33   27.78
  -7  -3  14  291.09   29.96
  -7  -3  14  296.62   29.52
  -7  -3  12   56.45   22.77
  -7  -3  12   35.67   23.17
  -7  -3  12   79.80   23.42
  -7  -3  12   68.17   24.01
  -7  -3  10  162.92   22.89
  -7  -3  10  230.72   23.37
  -7  -3   8  650.92   35.01
  -7  -3   8  679.56   33.44
  -7  -3   8  732.67   36.58
  -7  -3   6 2360.11   90.00
  -7  -3   6 2231.92   88.26
  -7  -3   6 2220.30   90.61
   7  -3  -6 2372.46   88.73
   7  -3  -4 1642.59   67.62
   7  -3  -4 1682.05   64.91
  -7  -3   4 1591.60   65.89
  -7  -3   4 1659.79   64.24
   7  -3  -2 1306.82   52.42
  -7  -3   2 1305.70   53.92
   7  -3  -2 1332.09   53.44
  -7  -3   2 1343.09   52.56
   7  -3  -2 1191.52   55.90
   7  -3   0  268.74   18.28
  -7  -3   0  252.30   18.73
  -7  -3   0  251.70   19.51
  -7  -3   0  271.47   22.14
   7  -3   0  299.73   22.03
  -7  -3   0  238.11   17.32
   7  -3   2  505.67   25.12
  -7  -3  -2  476.76   24.61
  -7  -3  -2  460.65   24.89
   7  -3   2  509.72   26.87
   7  -3   4  561.35   29.92
   7  -3   4  505.40   28.29
   7  -3   4  478.94   31.18
   7  -3   6  870.50   39.54
   7  -3   6  877.59   38.75
   7  -3   6  786.85   37.29
   7  -3   8  532.61   29.63
   7  -3  10   34.37   20.10
   7  -3  10   43.96   17.26
   7  -3  12   53.31   21.24
   7  -3  12   29.02   18.47
   7  -3  14   73.61   23.86
   7  -3  14   79.10   20.28
   7  -3  16   55.23   25.68
   7  -3  16   68.79   23.25
   7  -3  18  -17.87   26.84
   7  -3  18  -12.12   24.52
  -7  -2  21  130.82   38.67
  -7  -2  19  228.08   37.21
  -7  -2  19  232.01   37.58
  -7  -2  17  485.35   38.64
  -7  -2  17  460.85   36.63
  -7  -2  15   27.63   25.45
  -7  -2  15   39.87   28.05
  -7  -2  15   -0.62   25.43
  -7  -2  15    3.52   23.25
  -7  -2  13   81.76   22.78
  -7  -2  13   65.47   23.64
  -7  -2  13   42.08   22.96
  -7  -2  13   33.35   22.12
  -7  -2  11    3.09   19.93
  -7  -2  11   18.72   19.88
  -7  -2   9  376.31   24.75
  -7  -2   9  376.67   24.55
  -7  -2   9  417.31   26.88
  -7  -2   9  320.43   29.87
  -7  -2   9  424.73   24.71
  -7  -2   7 1691.49   67.07
  -7  -2   7 1752.74   65.34
  -7  -2   7 1662.44   65.52
   7  -2  -7 1667.05   65.30
  -7  -2   7 1787.38   66.96
   7  -2  -7 1590.65   63.94
  -7  -2   7 1571.60   64.70
   7  -2  -5  148.82   21.19
   7  -2  -5  173.44   11.93
  -7  -2   5  109.45   11.18
   7  -2  -5  171.13   16.75
  -7  -2   5  154.89   20.52
  -7  -2   5  154.99   17.08
  -7  -2   5  161.56   25.13
  -7  -2   5  155.03   13.05
   7  -2  -3   64.42   24.38
   7  -2  -3   56.56   14.39
  -7  -2   3   38.23   21.16
   7  -2  -3   55.17   17.52
   7  -2  -3   49.25    7.05
  -7  -2   3   45.88   19.39
   7  -2  -3   66.89   16.77
   7  -2  -1  173.94   25.41
  -7  -2   1  191.01   15.26
  -7  -2   1  166.45   19.27
   7  -2  -1  189.41   16.90
  -7  -2   1  148.40   19.41
   7  -2  -1  178.60   11.38
  -7  -2   1  181.25   20.09
   7  -2  -1  183.71   18.73
   7  -2   1  -12.43   20.33
  -7  -2  -1    0.41   14.64
  -7  -2  -1    9.88    8.01
   7  -2   1   -2.14   11.45
   7  -2   1    7.90   16.78
  -7  -2  -1   -9.06   18.30
  -7  -2  -1    0.86   15.13
  -7  -2  -1    9.10   14.34
   7  -2   3  218.06   19.90
  -7  -2  -3  212.03   22.42
   7  -2   3  201.61   13.37
   7  -2   3  226.02   23.62
  -7  -2  -3  223.53   18.41
  -7  -2  -3  230.95   17.50
   7  -2   5  577.40   29.56
  -7  -2  -5  515.76   30.65
   7  -2   5  530.08   25.87
   7  -2   5  568.59   32.09
   7  -2   5  566.29   27.85
   7  -2   7  354.04   24.32
   7  -2   7  278.07   22.69
   7  -2   9  660.89   33.66
   7  -2  11  142.19   20.41
   7  -2  11  163.58   20.10
   7  -2  13   30.90   20.63
   7  -2  13   37.07   19.39
   7  -2  15   -1.27   23.51
   7  -2  15   34.53   19.99
   7  -2  17   36.54   25.86
   7  -2  17   34.48   23.08
   7  -2  19   36.32   27.19
  -7  -1  20   63.75   37.40
  -7  -1  18  161.42   34.15
  -7  -1  18  131.23   32.13
  -7  -1  16  211.68   30.06
  -7  -1  16  199.04   29.95
  -7  -1  16  134.63   27.17
  -7  -1  14  168.26   22.99
  -7  -1  14  153.61   24.67
  -7  -1  14  133.85   25.49
  -7  -1  14  108.82   23.93
  -7  -1  12  895.45   38.40
  -7  -1  12  706.97   39.06
  -7  -1  10  135.94   19.03
  -7  -1  10  142.72   18.53
  -7  -1  10  123.50   21.74
  -7  -1  10  152.03   26.39
  -7  -1   8 1040.78   44.75
  -7  -1   8 1025.20   43.37
  -7  -1   8 1053.57   43.16
   7  -1  -8 1038.34   42.49
   7  -1  -8  985.78   42.87
  -7  -1   8  993.82   42.37
   7  -1  -6   46.44   20.74
  -7  -1   6   50.39   13.63
  -7  -1   6   81.15   17.60
   7  -1  -6   59.79   15.08
  -7  -1   6   37.50   24.98
  -7  -1   6   20.84   21.78
  -7  -1   6   80.70   23.24
  -7  -1   4 1010.24   46.33
  -7  -1   4 1063.54   45.71
  -7  -1   4 1044.89   44.43
  -7  -1   4 1068.79   46.01
   7  -1  -4 1088.19   45.21
   7  -1  -4 1147.62   43.23
  -7  -1   4 1063.21   42.18
   7  -1  -4 1007.71   47.67
  -7  -1   4 1013.45   40.85
  -7  -1   2  125.88   19.41
   7  -1  -2  142.75   17.27
  -7  -1   2  115.15   18.31
  -7  -1   2  129.61   14.61
  -7  -1   2  137.10   11.01
  -7  -1   2  114.10    8.45
  -7  -1   2  141.68   19.90
  -7  -1   2  140.79   13.51
   7  -1  -2  132.09   24.35
  -7  -1   0 1243.93   49.21
   7  -1   0 1306.69   48.50
  -7  -1   0 1161.61   46.21
  -7  -1   0 1083.06   45.10
  -7  -1   0 1154.29   47.05
  -7  -1   0 1170.54   48.92
   7  -1   0 1190.70   45.99
  -7  -1   0 1235.85   45.48
   7  -1   0 1211.32   49.51
   7  -1   2  145.61   17.38
  -7  -1  -2  125.48   16.67
  -7  -1  -2  101.69   15.96
  -7  -1  -2  108.50   10.11
  -7  -1  -2  107.81    8.62
  -7  -1  -2  113.40   12.28
  -7  -1  -2   99.21   12.08
  -7  -1  -2  101.32   18.40
   7  -1   2  114.88   13.86
   7  -1   2  117.37   21.19
   7  -1   4  583.13   28.86
  -7  -1  -4  588.80   27.29
  -7  -1  -4  572.74   26.64
  -7  -1  -4  504.03   30.84
  -7  -1  -4  520.48   26.51
  -7  -1  -4  543.12   25.12
   7  -1   4  506.22   26.21
   7  -1   4  544.46   30.37
   7  -1   6  278.22   19.88
   7  -1   6  268.56   21.91
   7  -1   6  285.25   20.05
   7  -1   8   82.41   18.76
   7  -1   8   68.55   17.94
   7  -1  10  382.43   24.64
   7  -1  10  381.83   23.88
   7  -1  12    0.55   18.25
   7  -1  14   91.28   22.24
   7  -1  14  100.86   20.20
   7  -1  16   13.14   23.20
   7  -1  16   21.71   22.57
   7  -1  18   -1.33   25.91
   7  -1  18   41.86   25.09
  -7   0  21    5.79   38.40
  -7   0  19   14.12   32.68
  -7   0  19   48.39   35.89
  -7   0  17  393.68   35.83
  -7   0  17  492.42   37.89
  -7   0  17  467.06   36.22
  -7   0  15   15.64   24.80
  -7   0  15   42.80   26.96
  -7   0  15  -20.15   25.37
  -7   0  13  611.67   36.15
  -7   0  13  631.59   33.27
  -7   0  11  149.92   28.30
  -7   0  11  215.93   19.88
  -7   0   9  815.97   39.19
   7   0  -9  841.31   35.68
   7   0  -7   20.83   14.44
  -7   0   5  244.83   23.13
   7   0  -5  230.43   23.18
   7   0  -3 2087.89   78.38
   7   0  -3 1997.65   80.65
  -7   0   3 2020.37   77.76
  -7   0   3 1990.72   79.54
   7   0  -3 2139.25   78.73
  -7   0   3 1988.90   76.65
  -7   0   3 2024.60   78.75
   7   0  -1  102.25   23.90
   7   0  -1  113.19   20.13
  -7   0   1  118.04   11.95
  -7   0   1  106.75   10.55
  -7   0   1  100.28   18.28
  -7   0   1   99.17   14.32
  -7   0   1   96.70   18.74
   7   0  -1  111.93   17.00
   7   0   1 2622.74  100.30
  -7   0  -1 2511.33   99.77
  -7   0  -1 2681.15   99.96
  -7   0  -1 2683.19   98.22
  -7   0  -1 2610.47   99.64
  -7   0  -1 2623.11   99.09
  -7   0  -1 2635.22  100.45
   7   0   1 2509.20  100.23
  -7   0  -3   27.57   21.65
  -7   0  -3   48.96   11.22
  -7   0  -3   23.97   14.80
  -7   0  -3   34.34   14.05
  -7   0  -3   38.87   13.25
  -7   0  -3   32.17   17.81
   7   0   3   26.33   13.97
   7   0   3   44.10   16.03
  -7   0  -5 1727.96   67.05
  -7   0  -5 1775.75   68.26
  -7   0  -5 1791.95   67.93
   7   0   5 1764.40   68.72
   7   0   5 1771.41   69.31
   7   0   5 1684.70   69.70
   7   0   7  165.94   18.93
   7   0   7  144.76   18.22
   7   0   7  150.44   18.37
   7   0   7  130.74   20.09
   7   0   9  110.22   20.73
   7   0  11   14.50   17.32
   7   0  11   48.14   16.28
   7   0  13   24.61   19.17
   7   0  13   28.62   18.01
   7   0  15    5.78   21.62
   7   0  15    9.94   19.30
   7   0  17   54.14   25.52
   7   0  17   90.10   24.74
   7   0  19   61.45   26.77
   7   0  19   37.79   25.15
  -7   1  20   72.95   39.00
  -7   1  18  142.30   35.94
  -7   1  18  136.10   32.93
  -7   1  16  107.64   28.45
  -7   1  16  207.99   32.64
  -7   1  16  199.89   28.24
  -7   1  14   76.74   24.29
  -7   1  14   50.04   26.69
  -7   1  14   85.85   22.88
  -7   1  10  136.16   20.91
  -7   1   8  732.52   35.56
   7   1  -8  756.64   32.28
   7   1  -4 1378.35   61.53
   7   1  -4 1535.45   57.97
  -7   1   4 1522.30   60.78
  -7   1   4 1416.31   59.10
   7   1  -2  115.26   19.01
   7   1  -2  103.84   23.21
  -7   1   2  124.58   15.64
  -7   1   2   94.32   17.72
   7   1  -2   92.36   17.30
  -7   1   2  137.15   19.33
  -7   1   2  111.46   14.04
   7   1   0 1025.73   47.99
  -7   1   0 1034.87   43.47
  -7   1   0 1084.39   42.62
  -7   1   0 1121.22   43.22
  -7   1   0 1053.38   45.05
   7   1   0 1001.50   44.37
  -7   1  -2  135.24    8.16
   7   1   2  108.68   17.48
  -7   1  -2  148.84   15.69
  -7   1  -2  137.91   16.99
  -7   1  -2  159.24   17.07
  -7   1  -2  130.62   16.16
  -7   1  -2  132.40   14.17
   7   1   4  523.14   26.80
  -7   1  -4  480.96   24.08
   7   1   4  485.85   24.77
  -7   1  -4  507.34   25.48
  -7   1  -4  471.55   24.56
  -7   1  -6  211.25   18.38
   7   1   6  221.04   20.61
  -7   1  -6  270.03   18.38
   7   1   6  231.70   19.15
   7   1   6  230.63   19.10
  -7   1  -8   78.31   16.81
   7   1   8   52.16   19.02
   7   1   8   52.91   17.84
   7   1   8   66.52   18.40
  -7   1  -8   79.21   18.25
   7   1  10  398.15   25.05
   7   1  10  347.57   23.80
   7   1  12   16.50   21.27
   7   1  12   15.24   18.50
   7   1  14   76.52   19.86
   7   1  14   49.62   22.48
   7   1  16   24.44   22.36
   7   1  16   -6.66   23.72
   7   1  18   35.24   26.08
   7   1  18   69.81   25.65
  -7   2  19  145.37   35.44
  -7   2  17  313.96   31.83
  -7   2  17  368.04   38.38
  -7   2  15   -0.74   24.19
  -7   2  15   41.49   30.99
  -7   2  15   29.94   26.43
  -7   2  13  135.27   28.61
  -7   2   9  316.81   23.61
   7   2  -3   75.42   18.05
   7   2  -3   63.84   24.24
  -7   2   3   51.42   19.39
   7   2  -1  150.79   24.92
  -7   2   1  146.37   15.87
  -7   2   1  163.03   16.67
  -7   2   1  195.34   20.02
   7   2  -1  150.17   18.61
   7   2   1    4.55   26.22
  -7   2  -1   21.39   13.71
  -7   2  -1   13.03   15.20
  -7   2  -1    0.89   14.28
  -7   2  -1   18.71   14.59
   7   2   1   -5.68   17.09
  -7   2  -3  170.01   11.09
   7   2   3  134.37   18.76
  -7   2  -3  138.30   15.79
  -7   2  -3  153.09   16.88
  -7   2  -3  139.08   15.95
  -7   2  -3  149.18   15.56
   7   2   5  514.93   28.24
  -7   2  -5  524.37   24.94
  -7   2  -5  478.37   25.55
   7   2   5  514.24   26.05
   7   2   5  538.34   26.69
  -7   2  -7  353.07   22.94
   7   2   7  381.86   25.48
  -7   2  -7  354.73   22.61
   7   2   7  364.01   23.58
   7   2   7  422.43   24.55
  -7   2  -9  688.62   33.60
   7   2   9  641.68   34.07
   7   2  11   94.33   20.65
   7   2  11   54.19   18.46
   7   2  13   -5.78   22.13
   7   2  13   12.10   19.13
   7   2  13   20.66   21.52
   7   2  15   10.71   20.18
   7   2  15    5.25   23.98
   7   2  17   29.42   23.66
   7   2  17   43.47   26.26
   7   2  19   56.37   27.13
  -7   3  18  167.78   34.41
  -7   3  16  155.35   27.49
  -7   3  16   78.74   29.74
  -7   3  14  194.55   28.02
  -7   3  10  211.62   23.21
  -7   3  10  194.83   23.37
  -7   3   8  833.67   39.01
   7   3  -8  864.54   37.03
  -7   3   8  841.47   39.29
   7   3  -6 2351.60   92.23
  -7   3   6 2505.37   93.35
   7   3  -4 1567.19   60.08
   7   3  -4 1508.55   60.26
  -7   3   2 1413.45   54.85
   7   3  -2 1243.71   53.66
  -7   3   0  202.86   17.36
  -7   3   0  155.34   17.78
  -7   3   0  185.93   16.86
  -7   3   0  189.18   18.19
   7   3   0  206.03   19.74
  -7   3  -2  598.19   29.00
  -7   3  -2  652.22   29.85
  -7   3  -2  653.45   30.47
  -7   3  -2  662.35   29.95
  -7   3  -2  630.81   29.83
   7   3   2  645.10   31.94
  -7   3  -4  447.76   21.22
  -7   3  -4  432.61   23.69
   7   3   4  417.63   25.17
   7   3   4  447.28   26.62
   7   3   4  380.13   23.27
  -7   3  -4  435.33   23.42
  -7   3  -4  470.38   23.31
   7   3   6  697.43   32.27
   7   3   6  671.08   32.08
   7   3   6  664.03   34.12
  -7   3  -6  690.89   31.18
  -7   3  -6  630.23   31.58
  -7   3  -8  490.68   28.07
   7   3  10   42.22   18.61
   7   3  10   40.93   15.93
   7   3  10   24.07   17.51
   7   3  10   52.25   20.82
   7   3  12   76.99   20.92
   7   3  12   26.95   18.87
   7   3  12   31.66   22.05
   7   3  14   83.14   23.92
   7   3  14   67.16   24.55
   7   3  14   52.43   20.19
   7   3  16  106.75   27.34
   7   3  16  120.81   24.96
   7   3  18    5.68   26.12
   7   3  18  -25.06   24.95
  -7   4  15  102.38   29.12
   7   4 -13   42.23   17.72
   7   4 -11  858.88   38.09
  -7   4   9  237.10   22.74
   7   4  -7  428.81   24.98
   7   4  -5   69.12   16.65
  -7   4   5   31.24   20.83
   7   4  -3  148.35   17.26
   7   4  -1  829.48   36.78
  -7   4   1  755.77   36.11
  -7   4   1  853.41   36.19
   7   4  -1  789.00   34.56
   7   4   1  945.31   39.62
  -7   4  -1  831.22   37.73
  -7   4  -1  878.51   38.14
  -7   4  -1  863.39   37.59
  -7   4  -1  814.50   37.42
   7   4   3  357.32   24.63
  -7   4  -3  314.91   20.60
  -7   4  -3  302.90   21.31
  -7   4  -3  313.26   21.02
  -7   4  -3  348.09   21.22
  -7   4  -5  104.66   15.07
  -7   4  -5   89.32   17.04
   7   4   5  115.12   20.71
   7   4   5  105.25   16.54
   7   4   7  272.24   22.09
  -7   4  -7  242.57   23.06
  -7   4  -9  342.74   24.45
   7   4   9  295.88   23.51
  -7   4  -9  332.66   22.57
   7   4   9  384.64   22.74
   7   4   9  327.25   26.46
  -7   4 -11  111.28   22.44
   7   4  11  133.44   23.42
   7   4  11  109.00   20.30
   7   4  11  138.46   18.57
   7   4  11  128.50   20.53
   7   4  13   15.95   23.51
   7   4  13   14.49   21.50
   7   4  13   22.63   19.68
   7   4  15   -4.32   30.02
   7   4  15   -3.76   25.75
   7   4  15    0.71   23.20
   7   4  15  -18.20   25.57
   7   4  17   41.58   24.57
   7   4  17   36.28   27.36
   7   5 -14  312.65   24.38
   7   5 -12   72.57   18.60
  -7   5  10  217.10   24.83
   7   5 -10  157.82   19.10
  -7   5   8  268.13   23.06
  -7   5   8  268.80   24.58
   7   5  -6  589.89   30.26
  -7   5   6  554.82   30.57
   7   5  -4  177.78   20.42
  -7   5   2  600.93   30.02
   7   5  -2  601.05   29.90
   7   5   0   76.59   19.05
   7   5   0   76.56   16.52
  -7   5   0  102.48   18.76
  -7   5   0   90.37   17.02
  -7   5   0  132.13   17.92
   7   5   2  315.89   23.91
  -7   5  -2  227.03   20.00
  -7   5  -2  251.95   20.63
  -7   5  -2  285.60   21.24
  -7   5  -2  242.12   19.37
  -7   5  -4  342.68   22.86
  -7   5  -4  284.51   21.82
  -7   5  -4  303.04   22.38
   7   5   4  323.23   21.35
   7   5   6  293.60   26.33
   7   5   6  300.12   22.56
  -7   5  -8  131.31   17.44
   7   5   8  178.55   23.80
   7   5   8  107.39   17.45
  -7   5  -8  135.29   20.45
  -7   5 -10   74.24   21.13
   7   5  10  103.66   23.60
  -7   5 -10  118.64   17.77
   7   5  10   64.64   18.29
   7   5  10   56.25   18.70
   7   5  10   25.09   18.97
  -7   5 -12  128.19   24.41
   7   5  12   91.65   24.79
   7   5  12   60.12   20.89
   7   5  12  118.14   21.00
   7   5  12  126.91   22.20
   7   5  14   62.01   26.49
   7   5  14   66.06   24.90
   7   5  14   41.78   23.36
   7   5  16   -5.09   32.15
   7   5  16   16.45   24.45
   7   5  16    6.05   27.17
   7   6 -15   71.60   21.97
   7   6 -13   23.18   20.03
  -7   6  11  129.08   26.00
   7   6 -11   95.73   19.54
  -7   6   9   70.09   23.24
   7   6  -9   76.11   17.80
  -7   6   7   94.53   21.10
   7   6  -7   96.58   18.39
  -7   6   5  164.55   20.90
  -7   6   3  157.30   20.00
  -7   6   3  172.98   19.51
   7   6  -3  151.59   20.89
   7   6  -1  912.95   39.51
  -7   6   1  930.29   38.82
  -7   6   1  900.78   38.98
   7   6   1  483.18   25.99
  -7   6  -5   90.34   15.33
  -7   6  -5   78.47   16.40
  -7   6  -5  102.70   17.30
  -7   6  -7   54.18   15.30
  -7   6  -7   41.72   15.76
  -7   6  -7   72.83   16.92
   7   6   7   44.12   16.28
   7   6   9    7.43   17.35
  -7   6  -9  -10.02   20.40
  -7   6  -9    6.59   16.28
   7   6  11   70.54   21.28
   7   6  11   59.74   20.05
  -7   6 -11   95.01   23.61
   7   6  13    4.72   23.46
  -7   6 -13   94.43   31.97
   7   6  15  -11.76   26.37
  -7   6 -15   -6.45   33.62
   7   6  15  -35.14   31.20
   7   7 -16   78.37   23.26
   7   7 -14  112.83   23.37
   7   7 -12   69.67   21.24
  -7   7  12   40.76   28.42
   7   7 -10  103.02   19.86
  -7   7  10  188.55   26.59
   7   7  -8  103.29   19.74
  -7   7   8  141.37   23.68
   7   7  -6   74.84   18.93
  -7   7   6  104.54   21.79
  -7   7   4  100.63   20.37
  -7   7   2  126.87   19.45
  -7   7   2  152.64   19.80
  -7   7   0   95.65   18.73
   7   7   0   82.39   20.96
  -7   7  -2   28.82   21.35
  -7   7  -2   40.20   16.76
  -7   7  -4   62.33   15.90
  -7   7  -4   60.97   16.08
  -7   7  -4   69.39   17.31
  -7   7  -6   54.46   15.95
  -7   7  -6   53.83   16.44
  -7   7  -6   58.64   17.70
  -7   7  -8   51.28   21.32
   7   7   8   59.15   18.18
  -7   7  -8   40.07   18.91
  -7   7  -8   73.00   17.76
  -7   7  -8   60.71   16.71
   7   7  10   16.01   20.83
   7   7  10   28.59   19.91
  -7   7 -10   21.06   26.28
  -7   7 -10   -5.67   22.37
  -7   7 -10   22.87   18.67
   7   7  12   21.17   22.51
   7   7  12    8.24   23.27
  -7   7 -12   48.41   25.33
   7   7  14   -7.29   25.62
  -7   7 -14   -1.47   33.46
   7   8 -15   63.06   24.03
   7   8 -13   57.86   24.47
  -7   8  13   34.51   30.27
   7   8 -11   40.08   22.03
  -7   8  11   27.02   28.24
   7   8  -9   41.27   20.64
  -7   8   9   66.90   26.02
   7   8  -7   -8.94   19.99
  -7   8   7   21.39   23.52
   7   8  -5   29.04   19.84
  -7   8   5   42.04   22.16
  -7   8   3   40.98   19.59
   7   8  -3   57.56   20.98
  -7   8   3   36.64   21.10
  -7   8   1   -0.49   19.37
  -7   8  -1   55.84   18.88
  -7   8  -1   39.11   24.41
  -7   8  -1   22.68   16.76
  -7   8  -3   10.32   18.31
  -7   8  -3  -19.04   17.38
  -7   8  -3   12.03   15.53
  -7   8  -5  277.32   22.89
  -7   8  -5  260.18   21.30
  -7   8  -5  275.18   22.14
  -7   8  -5  260.66   21.29
  -7   8  -7  160.76   20.07
  -7   8  -7  147.50   19.60
  -7   8  -7  151.29   20.19
   7   8   7  133.47   19.68
   7   8   9   45.55   20.09
  -7   8  -9   73.54   23.45
  -7   8  -9   71.53   20.51
  -7   8 -11   -2.90   28.13
  -7   8 -11  -31.62   25.94
   7   8  11  -18.54   22.52
   7   8  11   43.14   24.01
  -7   8 -13  -24.44   33.02
   7   8  13   14.75   25.37
   7   9 -14  168.79   26.63
   7   9 -12  -26.60   25.57
  -7   9  12   23.47   30.60
   7   9 -10   50.89   23.87
  -7   9  10   24.86   28.90
   7   9  -8  163.87   24.29
  -7   9   8  179.68   28.52
   7   9  -6  254.28   25.13
  -7   9   6  264.15   28.12
  -7   9   4  587.92   34.41
   7   9  -4  655.28   33.44
  -7   9   2   13.73   21.52
   7   9  -2    7.15   22.53
  -7   9   0   47.57   20.72
  -7   9   0   47.13   19.23
  -7   9  -2  246.39   23.81
  -7   9  -2  240.21   22.86
  -7   9  -2  218.07   21.79
  -7   9  -4   12.88   20.83
  -7   9  -4   39.37   19.60
  -7   9  -4   37.48   18.70
  -7   9  -4   23.90   20.60
  -7   9  -6  133.30   21.31
  -7   9  -6  154.88   21.46
  -7   9  -6  159.53   21.61
   7   9   6  151.29   20.74
  -7   9  -8  -13.52   24.60
   7   9   8   18.04   20.89
  -7   9  -8   15.12   20.91
  -7   9  -8   18.13   21.43
   7   9  10   98.05   25.53
   7   9  10  127.80   23.64
  -7   9 -10   77.27   29.17
  -7   9 -10   82.10   26.71
  -7   9 -10   79.56   22.96
  -7   9 -12   51.22   29.05
  -7   9 -12   56.78   32.44
  -7   9 -12   31.56   33.40
  -7   9 -12   26.42   27.50
   7   9  12    1.71   25.48
   7  10 -13   82.95   26.27
   7  10 -11  263.72   29.53
  -7  10  11  247.57   34.47
   7  10  -9   99.32   26.52
  -7  10   9   67.79   30.19
   7  10  -7  201.26   27.31
  -7  10   7  160.64   30.33
  -7  10   5   10.68   23.34
   7  10  -5   14.39   25.01
  -7  10   5   18.42   27.06
  -7  10   3   59.14   24.63
   7  10  -3   59.23   25.21
  -7  10   3   46.31   27.32
  -7  10   1  536.79   33.71
  -7  10   1  622.50   35.34
  -7  10  -1   43.22   21.53
  -7  10  -1   71.03   23.41
  -7  10  -3   73.75   22.27
  -7  10  -3  130.88   22.30
  -7  10  -3  147.32   23.62
  -7  10  -3  134.98   24.35
  -7  10  -5   90.58   22.27
  -7  10  -5   73.02   22.31
  -7  10  -5   64.01   22.35
  -7  10  -5  105.18   22.29
  -7  10  -7   -6.40   22.46
  -7  10  -7   39.43   21.20
  -7  10  -7   32.17   21.65
   7  10   7   -0.52   20.96
  -7  10  -7   43.17   25.85
   7  10   9   83.87   25.23
   7  10   9   53.72   23.41
  -7  10  -9   88.74   27.37
  -7  10  -9   98.52   30.04
  -7  10  -9  100.19   23.88
  -7  10 -11   18.86   29.03
  -7  10 -11   41.19   34.18
  -7  10 -11  -35.45   27.78
   7  10  11  -34.98   23.59
   7  10  11  -19.62   25.75
   7  11 -10   45.53   27.64
   7  11  -8   47.69   28.00
  -7  11   8  119.41   31.27
  -7  11   6   -1.23   26.75
   7  11  -6   48.07   27.07
  -7  11   6   12.35   29.75
   7  11  -4  332.39   30.63
  -7  11   4  257.64   30.90
  -7  11   2    7.44   24.07
  -7  11   2   -2.30   25.90
  -7  11   0   13.10   23.36
  -7  11   0    3.23   25.06
  -7  11  -2  208.31   26.79
  -7  11  -2  229.98   26.46
  -7  11  -2  257.14   27.49
  -7  11  -4   26.54   23.24
  -7  11  -4  -25.72   23.39
  -7  11  -4   29.66   23.13
  -7  11  -4   26.84   23.71
  -7  11  -6  204.10   26.38
  -7  11  -6  224.05   25.47
   7  11   6  163.09   23.98
  -7  11  -6  255.84   29.77
  -7  11  -8  -11.53   23.89
  -7  11  -8   65.98   27.59
   7  11   8   33.48   24.74
   7  11   8   11.85   22.29
  -7  12   7  102.16   29.10
   7  12  -7  103.67   28.59
  -7  12   5  -16.74   27.92
   7  12  -5   -6.20   26.94
  -7  12   3   19.63   25.83
  -7  12   3   48.44   26.87
  -7  12   1  356.03   31.87
  -7  12   1  420.74   31.54
  -7  12   1  348.78   31.60
  -7  12  -1   69.21   25.80
  -7  12  -1  140.30   26.14
  -7  12  -1   88.17   24.78
  -7  12  -3  158.59   25.86
  -7  12  -3  122.83   25.62
  -7  12  -3  153.39   26.90
  -7  12  -5  -29.03   24.59
  -7  12  -5   -4.26   24.18
  -7  12  -5  -21.73   28.53
  -8  -9  13  158.01   28.86
  -8  -8  16  103.69   29.84
  -8  -8  14  -12.62   28.15
  -8  -8  12   57.87   26.84
  -8  -8  10   39.17   24.55
  -8  -8   8   74.01   22.59
  -8  -7  17   84.65   29.03
  -8  -7  15  109.32   28.81
  -8  -7  13   86.39   26.47
  -8  -7  13   10.48   33.02
  -8  -7  11   31.51   23.75
  -8  -7  11   36.19   31.34
  -8  -7   9   70.59   22.68
  -8  -7   7  480.43   30.41
  -8  -7   5  -22.02   20.11
  -8  -6  18   36.77   28.15
  -8  -6  18    6.27   41.60
  -8  -6  16   40.66   26.79
  -8  -6  14   -7.08   24.67
  -8  -6  14   -4.78   32.90
  -8  -6  12  221.26   26.29
  -8  -6  12  214.27   32.17
  -8  -6  10  106.35   23.13
  -8  -6  10   66.71   27.25
  -8  -6   8  168.85   22.86
  -8  -6   8  180.60   27.56
  -8  -6   8  245.05   26.91
  -8  -6   6  227.71   23.06
  -8  -6   4   30.00   19.34
  -8  -6   2    5.54   20.85
   8  -6   2  429.61   30.03
   8  -6   4  184.58   26.72
   8  -6   8  119.31   24.64
  -8  -5  19   58.94   26.76
  -8  -5  17  164.85   27.85
  -8  -5  17  135.02   37.47
  -8  -5  15  193.36   26.70
  -8  -5  15  136.31   33.31
  -8  -5  13  130.29   23.63
  -8  -5  13  119.62   30.14
  -8  -5  11  145.72   32.41
  -8  -5  11  109.51   22.32
  -8  -5  11   95.87   26.72
  -8  -5   9  -19.78   43.35
  -8  -5   9   13.24   20.17
  -8  -5   9   39.01   23.08
  -8  -5   9   29.50   24.72
  -8  -5   7  245.35   29.27
  -8  -5   7  247.26   23.22
  -8  -5   5  491.41   33.67
  -8  -5   5  626.54   33.51
  -8  -5   3   83.71   21.23
  -8  -5   3   57.25   19.99
   8  -5  -1  227.79   21.17
  -8  -5   1  262.78   22.24
  -8  -5   1  220.30   21.13
   8  -5   1  148.10   20.92
   8  -5   1  175.72   23.78
  -8  -5  -1  179.42   19.86
  -8  -5  -1  174.93   18.77
   8  -5   3  256.57   25.60
   8  -5   3  222.78   24.73
   8  -5   3  208.00   20.19
   8  -5   5  228.64   33.44
   8  -5   7  132.96   23.27
   8  -5   7  186.41   25.07
   8  -5   7  133.29   19.81
   8  -5   9   24.62   22.85
   8  -5   9   11.43   19.55
   8  -5  11   10.85   24.42
   8  -5  11   14.02   20.65
   8  -5  13   31.10   26.01
   8  -5  13   63.24   22.20
   8  -5  15   17.90   23.22
   8  -5  15    5.47   26.56
  -8  -4  20  133.98   27.68
  -8  -4  18  229.12   38.48
  -8  -4  16   23.91   32.55
  -8  -4  14   12.07   28.87
  -8  -4  14  100.68   31.73
  -8  -4  12   15.71   25.78
  -8  -4  12   -7.12   27.93
  -8  -4  12  -58.37   27.57
  -8  -4  10  699.34   39.67
  -8  -4  10  787.34   40.71
  -8  -4   8   51.93   28.84
  -8  -4   8   61.09   22.64
  -8  -4   6  243.40   25.52
  -8  -4   6  261.70   23.25
  -8  -4   6  264.50   26.19
  -8  -4   4   51.66   21.84
  -8  -4   4   21.39   19.19
   8  -4  -4   59.52   16.95
   8  -4  -2 1172.99   46.62
  -8  -4   2 1117.06   46.61
   8  -4   0  814.50   37.94
   8  -4   0  732.81   35.24
  -8  -4   0  772.20   36.40
  -8  -4   0  781.34   36.26
   8  -4   2  199.36   23.50
   8  -4   2  186.83   20.79
  -8  -4  -2  196.78   20.16
  -8  -4  -2  199.01   19.30
   8  -4   4  650.34   35.72
   8  -4   4  673.14   33.41
   8  -4   6  104.50   22.58
   8  -4   8  153.00   22.90
   8  -4   8  180.66   23.32
   8  -4   8  125.37   19.38
   8  -4  10  384.84   27.14
   8  -4  10  379.38   29.68
   8  -4  12  101.35   22.08
   8  -4  12   92.68   24.44
   8  -4  14   27.80   21.62
   8  -4  14  -17.26   25.74
   8  -4  16   45.10   23.90
   8  -4  16  -36.67   27.27
  -8  -3  19   95.51   36.23
  -8  -3  17  148.36   33.33
  -8  -3  15  237.01   32.95
  -8  -3  15  269.74   31.67
  -8  -3  15  228.18   30.20
  -8  -3  13  384.57   32.17
  -8  -3  13  405.47   31.20
  -8  -3  13  332.03   31.18
  -8  -3  11  120.54   24.53
  -8  -3  11  139.08   25.93
  -8  -3  11  121.19   22.27
  -8  -3   9  347.17   27.16
  -8  -3   9  420.68   29.77
  -8  -3   7  813.77   39.07
  -8  -3   7  928.94   41.57
  -8  -3   7  862.28   41.53
   8  -3  -5 2198.47   81.29
  -8  -3   5 2003.79   81.94
  -8  -3   5 2047.73   80.45
  -8  -3   3 1409.35   60.11
   8  -3  -3 1534.38   59.23
  -8  -3   3 1470.38   59.10
   8  -3  -1  675.37   31.10
  -8  -3   1  646.37   32.17
   8  -3  -1  712.81   33.90
  -8  -3   1  631.77   30.38
   8  -3   1   28.88   20.01
   8  -3   1   22.64   16.44
  -8  -3  -1   23.89   18.16
  -8  -3  -1   33.47   18.06
   8  -3   3  250.67   23.29
   8  -3   3  270.01   21.45
  -8  -3  -3  226.00   20.23
  -8  -3  -3  230.55   19.60
   8  -3   5  444.65   26.30
   8  -3   5  426.15   25.42
   8  -3   7  456.04   28.36
   8  -3   7  436.62   27.45
   8  -3   9   93.78   21.42
   8  -3   9  122.81   21.33
   8  -3   9   72.29   18.31
   8  -3  11   44.18   21.74
   8  -3  13   22.39   20.89
   8  -3  13   25.49   23.68
   8  -3  15   19.61   21.79
   8  -3  15   43.79   25.65
   8  -3  17  -13.46   24.26
   8  -3  17   21.54   27.06
  -8  -2  18  182.12   34.99
  -8  -2  16  680.86   41.46
  -8  -2  16  638.44   40.95
  -8  -2  14  127.80   26.21
  -8  -2  14  186.83   27.80
  -8  -2  14  105.22   26.50
  -8  -2  14  123.15   25.07
  -8  -2  12   38.97   22.99
  -8  -2  12    9.86   23.09
  -8  -2  12   33.80   21.03
  -8  -2  10   56.57   21.14
  -8  -2  10   30.81   20.28
  -8  -2   8  937.56   42.75
  -8  -2   8 1008.25   43.45
   8  -2  -8  974.29   41.56
  -8  -2   8  946.39   45.00
   8  -2  -6  144.35   17.76
  -8  -2   6  137.89   20.84
  -8  -2   6  155.17   18.64
   8  -2  -4  765.55   36.93
  -8  -2   4  805.46   39.78
  -8  -2   4  771.30   33.10
  -8  -2   4  752.53   36.50
   8  -2  -4  842.65   35.06
   8  -2  -2  748.43   36.52
  -8  -2   2  801.54   38.84
   8  -2  -2  911.96   35.97
  -8  -2   2  793.16   37.08
  -8  -2   2  835.54   35.09
   8  -2  -2  810.51   38.15
   8  -2   0   93.06   11.67
   8  -2   0   87.41   20.49
  -8  -2   0  100.17   17.46
  -8  -2   0   80.67   16.52
   8  -2   2  321.75   23.51
  -8  -2  -2  319.75   22.10
  -8  -2  -2  310.72   21.38
   8  -2   2  286.24   25.92
   8  -2   4  182.32   21.79
  -8  -2  -4  183.69   18.79
   8  -2   8  334.82   25.17
   8  -2   8  345.88   23.01
   8  -2  10  171.36   21.51
   8  -2  10  120.76   19.07
   8  -2  12   63.16   21.59
   8  -2  14   34.38   22.91
   8  -2  14   48.52   21.39
   8  -2  16   13.23   25.24
   8  -2  16   58.42   23.50
   8  -2  18   -4.27   24.22
   8  -2  18   30.38   26.75
  -8  -1  19  -20.11   34.63
  -8  -1  17  266.31   33.48
  -8  -1  17  238.54   34.52
  -8  -1  15  119.78   25.88
  -8  -1  15  116.63   27.45
  -8  -1  15  103.14   25.80
  -8  -1  15  110.59   28.96
  -8  -1  13   92.99   22.24
  -8  -1  13  129.85   23.71
  -8  -1  13   57.21   22.07
  -8  -1  11  448.22   26.34
  -8  -1  11  437.85   26.90
   8  -1  -9    3.00   15.96
  -8  -1   9    6.85   16.86
  -8  -1   9   27.97   18.09
  -8  -1   7 1015.81   41.68
   8  -1  -7 1024.98   41.01
  -8  -1   7  995.50   39.73
  -8  -1   5  803.52   34.04
  -8  -1   5  850.11   36.20
   8  -1  -5  845.58   34.93
  -8  -1   5  746.82   33.65
  -8  -1   3 1728.81   72.69
   8  -1  -3 2018.65   74.25
  -8  -1   3 1800.38   73.87
  -8  -1   3 1864.59   72.11
   8  -1  -3 2066.39   74.51
  -8  -1   3 1901.83   73.37
   8  -1  -1  643.77   31.82
  -8  -1   1  563.71   28.87
   8  -1  -1  604.94   26.89
   8  -1  -1  642.03   32.73
  -8  -1   1  665.00   26.67
   8  -1   1  906.74   40.41
  -8  -1  -1  838.02   35.37
  -8  -1  -1  821.57   38.72
   8  -1   1  892.85   38.88
   8  -1   1  802.36   35.40
  -8  -1  -1  849.57   37.56
  -8  -1  -1  899.90   38.12
  -8  -1  -3  105.24   17.21
  -8  -1  -3   86.58   16.28
   8  -1   3   83.56   22.62
  -8  -1  -3   80.61   13.59
  -8  -1  -3   96.19   19.40
   8  -1   3   90.94   15.53
   8  -1   3   88.33   19.34
   8  -1   5  117.50   17.67
   8  -1   5  147.82   17.30
   8  -1   5  177.74   20.72
   8  -1   5  144.46   18.37
   8  -1   7  369.30   24.43
   8  -1   9  282.30   24.84
   8  -1   9  245.86   22.41
   8  -1   9  238.49   20.77
   8  -1  11   66.31   19.45
   8  -1  11   40.58   17.90
   8  -1  13  -12.87   20.69
   8  -1  13   -5.59   19.67
   8  -1  15   27.99   23.23
   8  -1  15   11.57   21.67
   8  -1  17    3.98   25.66
   8  -1  17    5.35   24.62
  -8   0  20   49.47   36.76
  -8   0  18    0.83   32.95
  -8   0  16  212.56   31.16
  -8   0  16  292.49   30.85
  -8   0  14    4.64   24.50
  -8   0  14   51.81   23.97
  -8   0  12  201.20   24.07
  -8   0  12  238.32   23.14
  -8   0  10  131.09   18.69
  -8   0   8 1202.04   52.97
   8   0  -8 1254.76   50.09
   8   0  -6   13.78   15.48
  -8   0   4  480.78   24.82
  -8   0   4  464.65   22.27
  -8   0   4  489.75   28.85
   8   0  -2  303.04   21.38
  -8   0   2  258.67   21.88
  -8   0   2  206.81   13.68
  -8   0   2  254.50   15.70
  -8   0   2  282.71   18.52
   8   0  -2  262.36   23.11
  -8   0   0   14.42   15.94
   8   0   0   17.96   21.44
  -8   0   0   23.37   11.20
  -8   0   0    3.63   15.11
   8   0   0   24.89   17.18
  -8   0  -2 1836.21   71.80
  -8   0  -2 1852.80   71.78
   8   0   2 1784.78   72.27
  -8   0  -2 1847.32   71.15
   8   0   2 1763.24   69.93
   8   0   2 1763.51   71.86
  -8   0  -4   77.68   15.16
  -8   0  -4   83.66   17.32
  -8   0  -4   82.92   16.35
  -8   0  -4   83.94   19.30
   8   0   4   73.62   16.38
   8   0   4   74.62   18.34
   8   0   6  256.40   20.96
   8   0   6  276.43   21.50
  -8   0  -6  261.93   19.72
   8   0   6  282.97   21.16
   8   0   8   36.43   20.28
   8   0   8   37.79   18.46
   8   0   8   13.29   15.34
   8   0  10  159.54   22.63
   8   0  10  112.11   18.86
   8   0  10  116.11   17.13
   8   0  12   39.59   19.28
   8   0  14   35.85   21.97
   8   0  14   -1.47   20.45
   8   0  16  -12.57   25.00
   8   0  16   15.89   22.97
   8   0  18   -9.13   26.33
   8   0  18    3.00   25.15
  -8   1  19   84.92   35.46
  -8   1  17   86.97   32.02
  -8   1  15   75.01   27.29
  -8   1  15  117.70   26.15
  -8   1  13   78.39   23.79
  -8   1  13  156.90   22.62
  -8   1  11  418.13   28.43
  -8   1   9   -5.65   20.44
   8   1  -7  944.05   39.73
   8   1  -3 1842.79   68.11
  -8   1   3 1668.48   67.78
   8   1  -3 1759.98   68.75
  -8   1   3 1654.73   66.48
   8   1  -1  542.52   31.50
  -8   1   1  575.95   27.22
  -8   1   1  590.23   28.37
   8   1  -1  636.78   30.29
   8   1   1  866.53   40.62
  -8   1  -1  876.88   37.00
  -8   1  -1  888.17   38.73
  -8   1  -1  928.08   39.25
  -8   1  -1  866.40   38.08
   8   1   1  921.87   39.72
  -8   1  -3  200.48   18.83
  -8   1  -3  191.06   18.09
  -8   1  -3  183.67   15.95
   8   1   3  176.76   17.29
   8   1   3  201.74   20.31
  -8   1  -5  117.83   16.45
  -8   1  -5  112.29   16.91
   8   1   5  125.86   17.97
   8   1   5  162.68   20.42
   8   1   5  124.57   17.75
   8   1   7  318.09   23.88
  -8   1  -7  318.90   22.15
   8   1   9  290.72   23.46
   8   1   9  291.69   21.90
   8   1  11   43.26   22.01
   8   1  11   68.72   18.53
   8   1  11   58.23   20.56
   8   1  13   -0.71   19.84
   8   1  13   27.72   21.95
   8   1  15   40.32   21.10
   8   1  15   29.92   24.14
   8   1  17  -17.84   25.04
   8   1  17   10.68   25.94
  -8   2  20   50.09   36.97
  -8   2  18  137.18   35.00
  -8   2  16  514.67   38.87
  -8   2  16  582.18   36.34
  -8   2  12   45.85   22.61
   8   2  -4  937.71   40.48
   8   2  -2  705.62   34.74
  -8   2   2  691.26   33.30
   8   2  -2  779.56   34.66
  -8   2   2  700.21   32.16
  -8   2   0   20.62   16.46
  -8   2   0   12.86   15.46
  -8   2   0    6.73   16.10
   8   2   0    0.73   19.10
  -8   2   0   16.97   15.01
  -8   2  -2  246.67   20.98
  -8   2  -2  244.48   20.23
  -8   2  -2  272.29   20.10
   8   2   2  254.94   22.54
  -8   2  -2  273.78   18.78
  -8   2  -2  278.13   18.44
  -8   2  -4  262.70   20.60
   8   2   4  254.52   19.84
   8   2   4  280.07   23.13
  -8   2  -4  248.26   18.80
  -8   2  -6  866.18   38.77
   8   2   6  878.15   39.48
  -8   2  -6  885.24   38.65
   8   2   8  337.41   23.47
   8   2   8  358.11   25.88
   8   2   8  376.13   23.65
  -8   2  -8  376.26   25.45
   8   2  10  146.33   19.95
   8   2  10  143.67   21.82
   8   2  10  157.86   21.81
   8   2  10  102.97   18.57
   8   2  12   61.76   23.28
   8   2  12   68.84   22.44
   8   2  14   35.71   24.31
   8   2  14   29.61   20.89
   8   2  16  -12.83   26.20
   8   2  16    2.27   23.23
   8   2  18   11.62   24.98
   8   2  18   45.82   27.88
  -8   3  17  185.18   34.14
  -8   3  15  233.09   31.90
  -8   3  13  340.86   29.24
  -8   3  11  116.22   23.23
  -8   3   3 1368.98   54.80
   8   3  -3 1297.58   54.54
  -8   3   1  764.05   34.74
  -8   3   1  705.93   34.16
   8   3  -1  763.42   35.60
  -8   3   1  707.82   33.48
  -8   3  -1   44.71   18.24
  -8   3  -1   35.30   17.60
  -8   3  -1   33.33   16.50
   8   3   1   47.09   20.40
  -8   3  -1   51.50   15.91
  -8   3  -1   34.84   15.71
  -8   3  -3  352.65   23.54
  -8   3  -3  405.98   23.33
  -8   3  -3  378.85   23.55
   8   3   3  361.05   26.40
  -8   3  -3  373.02   22.94
  -8   3  -3  429.73   22.73
   8   3   5  366.78   24.04
   8   3   5  387.69   24.12
   8   3   5  413.78   27.35
  -8   3  -5  367.62   23.12
  -8   3  -5  374.81   23.85
  -8   3  -7  530.75   29.17
   8   3   7  474.16   30.04
  -8   3  -9   85.39   17.70
   8   3   9   66.24   19.79
   8   3   9   60.75   17.85
   8   3   9   69.81   17.81
   8   3  11   41.69   21.41
   8   3  11   28.99   22.44
   8   3  13   84.82   24.33
   8   3  13   63.61   21.43
   8   3  13   47.69   25.05
   8   3  15   11.53   22.16
   8   3  15   44.91   26.28
   8   3  17    1.46   24.35
   8   3  17   52.29   28.45
  -8   4  16   35.72   31.47
  -8   4  14   81.97   29.58
   8   4 -10  856.41   38.59
  -8   4  10  951.03   42.52
   8   4  -6  334.29   22.18
  -8   4   2 1025.33   44.85
   8   4   0 1155.54   47.55
  -8   4   0 1055.40   45.99
  -8   4   0 1137.16   46.65
  -8   4   0 1121.45   46.77
  -8   4  -2  190.67   19.53
  -8   4  -2  194.16   19.03
   8   4   2  200.56   23.39
  -8   4  -2  210.63   19.66
  -8   4  -2  177.63   20.04
  -8   4  -2  170.47   18.71
   8   4   4  766.21   36.30
  -8   4  -4  774.13   36.08
   8   4   4  809.67   39.12
   8   4   6  142.12   17.22
  -8   4  -8  103.07   20.86
   8   4   8  140.60   23.43
  -8   4  -8  154.55   18.79
   8   4   8  127.46   17.58
   8   4   8  137.55   20.08
  -8   4 -10  546.57   32.20
  -8   4 -10  525.44   30.04
   8   4  10  550.90   34.12
   8   4  10  526.07   31.69
   8   4  10  596.23   30.21
   8   4  10  545.75   31.33
   8   4  12   63.16   22.33
   8   4  12  106.18   23.35
   8   4  14   27.94   26.83
   8   4  14   12.91   21.66
   8   4  14   23.46   25.23
   8   4  16   21.92   27.52
   8   4  16   -7.09   24.23
   8   5 -13  235.37   21.94
  -8   5  11   92.69   25.73
   8   5 -11  108.55   17.16
  -8   5   9   43.23   22.93
   8   5  -9   68.00   15.95
  -8   5   7  179.68   23.09
   8   5  -3   48.54   17.69
  -8   5   1  258.00   23.12
  -8   5   1  298.70   23.03
  -8   5   1  284.58   23.73
  -8   5  -1  174.34   20.02
  -8   5  -1  176.81   19.40
   8   5   1  180.19   23.91
   8   5   3  342.79   23.52
   8   5   3  385.49   28.60
  -8   5  -5  166.68   18.67
  -8   5  -7  220.29   22.71
   8   5   7  253.63   25.67
  -8   5  -7  172.58   18.80
  -8   5  -7  178.61   19.25
   8   5   7  212.96   18.49
   8   5   7  241.59   21.61
  -8   5  -9   22.14   21.65
   8   5   9   42.74   23.78
  -8   5  -9   31.36   17.69
   8   5   9   23.22   17.47
   8   5   9   24.15   20.24
  -8   5 -11  -22.02   24.19
   8   5  11   18.74   24.18
   8   5  11   25.08   20.80
   8   5  11  -17.85   19.42
   8   5  11   38.46   21.42
   8   5  13   56.18   26.79
   8   5  13   95.69   25.18
   8   5  13   74.68   22.79
   8   5  15   34.61   26.66
   8   5  15   12.10   27.12
   8   5  15    6.13   24.11
   8   5  15   -1.10   31.72
   8   6 -14   20.62   20.80
   8   6 -12  295.05   23.52
  -8   6  10  194.08   26.70
   8   6 -10  133.33   18.60
   8   6  -8  186.63   19.97
  -8   6   8  222.00   25.05
   8   6  -6  220.90   20.39
  -8   6   6  264.65   23.93
  -8   6   2   22.89   17.54
  -8   6   0  288.05   21.87
  -8   6  -2  412.19   24.06
  -8   6  -2  371.85   24.21
  -8   6  -2  396.22   24.37
  -8   6  -4  245.90   19.47
  -8   6  -4  193.59   18.61
  -8   6  -4  199.42   19.46
   8   6   6  123.90   16.87
  -8   6  -6  139.05   18.15
  -8   6  -6   86.59   17.27
   8   6   8   90.47   18.27
  -8   6  -8  108.67   22.85
  -8   6  -8   99.98   18.57
   8   6  10   20.13   19.62
   8   6  10    3.84   20.27
  -8   6 -10   39.33   23.56
  -8   6 -10   -2.03   18.29
   8   6  12    5.29   21.78
   8   6  12   27.45   23.72
  -8   6 -12  -21.86   32.73
  -8   6 -12   -5.81   26.12
   8   6  14    1.81   26.32
   8   7 -13   17.42   21.33
   8   7 -11   11.84   19.91
  -8   7  11   38.83   27.37
   8   7  -9   96.76   19.99
  -8   7   9  102.97   25.66
  -8   7   7  350.79   27.34
   8   7  -7  272.43   23.44
   8   7  -5   19.92   18.78
  -8   7   5   -8.84   21.30
   8   7  -3  135.21   20.00
  -8   7   3  146.70   20.23
  -8   7   1  -20.22   18.11
  -8   7   1  -17.01   18.09
  -8   7  -1   57.07   17.22
  -8   7  -1   40.84   17.32
  -8   7  -3   19.74   15.83
  -8   7  -3   26.51   16.69
  -8   7  -3  -15.56   17.22
  -8   7  -5   25.28   18.86
  -8   7  -5    1.85   15.53
  -8   7  -5   19.57   17.40
  -8   7  -5   12.82   16.55
  -8   7  -7   56.89   22.77
   8   7   7   32.56   17.92
  -8   7  -7    8.42   17.78
  -8   7  -7   35.00   17.85
   8   7   9   17.05   20.03
  -8   7  -9   -8.03   23.55
  -8   7  -9   -1.05   19.81
   8   7  11   22.83   21.50
   8   7  11    3.49   23.35
  -8   7 -11  -31.67   25.85
   8   7  13  -20.06   25.46
  -8   7 -13   46.93   33.19
   8   8 -14   24.77   23.02
  -8   8  12   10.38   30.03
   8   8 -12   32.22   22.01
   8   8 -10   19.68   22.08
  -8   8  10    2.95   28.34
   8   8  -8   87.94   21.73
  -8   8   8  117.90   26.34
   8   8  -6  140.69   22.02
  -8   8   6  150.31   25.01
  -8   8   4  118.44   21.60
   8   8  -4  179.48   23.11
  -8   8   2   24.52   20.01
   8   8  -2    7.00   20.17
  -8   8   0  144.14   21.00
  -8   8   0  107.06   19.22
  -8   8  -2   67.00   19.80
  -8   8  -2   38.68   18.73
  -8   8  -2   28.04   18.22
  -8   8  -4   33.41   19.47
  -8   8  -4   11.07   17.68
  -8   8  -4   25.54   18.51
  -8   8  -4   68.98   20.45
   8   8   6   44.98   18.66
  -8   8  -6   68.13   19.96
  -8   8  -6   58.83   19.16
   8   8   8   76.93   20.48
  -8   8  -8   72.96   24.58
  -8   8  -8   66.94   20.88
   8   8  10   26.65   22.55
   8   8  10   60.53   23.49
  -8   8 -10   74.78   26.22
  -8   8 -10   61.05   21.92
   8   8  12    8.46   23.14
   8   8  12   51.40   25.14
  -8   8 -12   64.53   33.70
  -8   8 -12   10.19   27.54
   8   9 -15  -25.83   24.03
   8   9 -13   69.52   24.23
   8   9 -11   68.12   24.10
  -8   9  11   44.27   30.35
   8   9  -9   96.00   24.92
  -8   9   9   54.87   28.91
   8   9  -7  219.08   25.83
  -8   9   7  221.43   29.01
  -8   9   5  155.98   24.89
   8   9  -5  124.66   24.76
   8   9  -3  773.43   36.63
  -8   9   3  590.44   37.00
  -8   9   1  -13.28   20.25
  -8   9   1    7.34   21.86
  -8   9  -1  127.56   22.14
  -8   9  -1  129.85   21.35
  -8   9  -1  141.86   22.76
  -8   9  -3  101.16   21.35
  -8   9  -3  129.37   20.98
  -8   9  -3  149.89   22.95
  -8   9  -5   51.53   21.31
  -8   9  -5    6.47   20.63
  -8   9  -5   -4.42   20.69
  -8   9  -7  129.41   26.66
   8   9   7  123.70   21.99
  -8   9  -7  122.07   22.85
  -8   9  -7  119.52   21.74
   8   9   9   40.73   24.00
   8   9   9   17.18   22.32
  -8   9  -9   32.71   26.46
  -8   9  -9   36.17   22.53
   8   9  11   12.83   22.77
   8   9  11   58.51   25.21
  -8   9 -11   47.53   27.70
   8  10 -12   64.04   24.68
  -8  10  10  303.27   34.98
   8  10 -10  360.45   29.81
   8  10  -8   63.92   26.11
  -8  10   8   60.94   29.30
  -8  10   6  179.55   28.00
   8  10  -6  236.24   27.77
  -8  10   4   60.23   25.20
   8  10  -4   46.11   24.48
  -8  10   2   46.99   23.10
  -8  10   2   53.49   24.32
  -8  10   0  272.52   27.41
  -8  10   0  354.09   28.92
  -8  10  -2   61.69   22.99
  -8  10  -2   24.40   22.69
  -8  10  -2   44.78   24.50
  -8  10  -4  225.95   25.88
  -8  10  -4  254.07   25.64
  -8  10  -4  226.97   25.79
  -8  10  -4  267.41   26.60
  -8  10  -6   75.67   23.45
  -8  10  -6   41.67   22.65
  -8  10  -6   78.95   22.17
   8  10   6   57.45   21.73
  -8  10  -6   97.56   27.71
  -8  10  -8    3.23   23.30
  -8  10  -8   -8.97   27.63
   8  10   8    8.94   22.16
  -8  10 -10  124.77   29.15
   8  10  10   56.87   26.01
   8  11  -9   36.84   25.21
  -8  11   9   70.23   27.41
  -8  11   7  118.71   28.41
   8  11  -7  123.49   26.69
   8  11  -5   21.41   24.77
  -8  11   5   54.64   27.09
  -8  11   3  138.94   26.06
  -8  11   3  138.70   27.89
  -8  11   1   54.47   24.56
  -8  11   1   32.44   25.82
  -8  11  -1   52.84   24.91
  -8  11  -1   39.66   24.49
  -8  11  -1   34.48   25.85
  -8  11  -3  275.84   27.88
  -8  11  -3  265.34   28.17
  -8  11  -3  323.15   28.81
  -8  11  -5   18.32   24.29
  -8  11  -5   38.21   24.18
   8  11   5   50.56   21.69
  -8  11  -7  155.22   29.96
  -8  11  -7  127.36   25.78
  -8  12   6  109.66   26.89
  -8  12   4   27.42   26.83
  -8  12   4   25.28   25.36
  -8  12   2   38.97   26.35
  -8  12   2  -14.69   25.60
  -8  12   2   58.82   25.90
  -8  12   0  202.38   29.15
  -8  12   0  285.26   28.79
  -8  12   0  203.40   28.25
  -8  12  -2   78.52   25.20
  -8  12  -2   69.36   25.54
  -8  12  -2  100.91   26.48
  -9  -8  15  132.49   29.26
  -9  -8  13  -13.12   27.88
  -9  -8  11   87.68   27.56
  -9  -8   9   56.27   24.86
  -9  -7  16  195.14   30.41
  -9  -7  14  135.30   29.15
  -9  -7  14  118.26   37.13
  -9  -7  12  121.53   28.11
  -9  -7  12  148.04   35.07
  -9  -7  10  210.25   27.92
  -9  -7   8   89.14   24.81
  -9  -7   6  295.43   26.37
  -9  -7   6  308.19   29.88
  -9  -6  17   16.72   27.73
  -9  -6  15   55.03   27.38
  -9  -6  15   28.77   36.01
  -9  -6  13   14.26   26.14
  -9  -6  13   29.81   33.45
  -9  -6  11  179.54   26.79
  -9  -6  11  111.07   31.28
  -9  -6   9  129.01   24.44
  -9  -6   9  149.34   29.98
  -9  -6   7  317.52   27.88
  -9  -6   7  373.20   30.58
  -9  -6   5  187.90   23.60
  -9  -6   5  226.92   27.06
  -9  -6   3  150.82   25.04
   9  -6   3   61.04   32.29
   9  -6   5   45.78   25.09
   9  -6   5   80.67   29.91
   9  -6   7  127.18   26.38
  -9  -5  18  146.77   27.89
  -9  -5  16  157.08   27.79
  -9  -5  16  174.75   37.45
  -9  -5  14  308.73   29.13
  -9  -5  14  222.53   36.01
  -9  -5  12   56.12   29.02
  -9  -5  12   54.60   24.00
  -9  -5  12   55.86   35.36
  -9  -5  10   89.11   26.55
  -9  -5  10  170.00   29.82
  -9  -5  10  111.36   24.01
  -9  -5  10  168.08   34.94
  -9  -5   8  -17.45   24.27
  -9  -5   8   20.81   21.66
  -9  -5   8  -11.80   29.60
  -9  -5   6  180.80   24.92
  -9  -5   6  177.39   22.55
  -9  -5   6  136.65   28.20
  -9  -5   2   80.81   21.48
  -9  -5   2   87.48   20.51
   9  -5  -2   61.92   19.24
  -9  -5   0  104.33   20.01
   9  -5   0  130.40   21.22
   9  -5   2   28.66   23.43
   9  -5   4   58.86   17.83
   9  -5   4   81.72   27.42
   9  -5   4   88.11   23.89
   9  -5   6  103.12   20.04
   9  -5   6   71.71   25.01
   9  -5   6  114.24   24.34
   9  -5   8   89.35   24.81
   9  -5   8   81.02   20.43
   9  -5  10   86.69   26.16
   9  -5  12    8.02   26.33
   9  -5  12    4.51   21.53
   9  -5  14    1.84   27.14
   9  -5  14  -20.36   24.07
  -9  -4  19   31.29   25.61
  -9  -4  17   36.40   34.98
  -9  -4  15   42.02   32.08
  -9  -4  13  151.18   32.63
  -9  -4  13  124.32   29.41
  -9  -4  11   42.45   30.47
  -9  -4  11   35.71   27.49
  -9  -4  11   18.18   24.22
  -9  -4   9  400.42   33.39
  -9  -4   9  376.07   29.93
  -9  -4   7  362.85   30.92
  -9  -4   7  349.37   26.64
  -9  -4   5   47.66   24.52
   9  -4  -5   64.45   19.23
  -9  -4   3  167.98   21.46
  -9  -4   3  147.80   25.50
   9  -4  -3  221.92   20.43
  -9  -4   1  657.94   33.45
  -9  -4   1  659.52   33.92
   9  -4  -1  641.65   32.96
   9  -4  -1  691.64   35.43
   9  -4   1  621.11   31.71
  -9  -4  -1  581.93   31.34
  -9  -4  -1  552.14   30.89
   9  -4   3  134.03   22.91
   9  -4   5  147.75   18.77
   9  -4   5  117.95   22.54
   9  -4   5  121.60   23.07
   9  -4   7  169.51   20.67
   9  -4   7  154.82   24.40
   9  -4   7  152.96   23.90
   9  -4   9  128.52   20.77
   9  -4   9  159.98   24.99
   9  -4  11  160.46   23.60
   9  -4  11  187.76   26.39
   9  -4  13   20.38   22.06
   9  -4  13   51.48   26.15
   9  -4  15   68.44   24.25
   9  -4  15   26.47   26.96
  -9  -3  18   89.21   36.08
  -9  -3  16  439.58   38.45
  -9  -3  14  414.75   35.04
  -9  -3  14  318.82   32.73
  -9  -3  12  330.61   29.83
  -9  -3  12  403.57   32.51
  -9  -3  10   73.51   24.06
  -9  -3  10   30.73   26.43
  -9  -3  10   47.37   22.34
  -9  -3   8   24.03   21.66
  -9  -3   8   28.05   24.47
  -9  -3   8   -5.77   20.35
   9  -3  -6  546.35   29.24
  -9  -3   6  508.10   32.26
   9  -3  -4  956.98   40.10
  -9  -3   4  821.84   42.05
  -9  -3   4  889.07   40.30
  -9  -3   2 1660.10   67.21
  -9  -3   2 1560.78   68.44
   9  -3  -2 1764.48   68.16
   9  -3  -2 1883.84   69.88
  -9  -3   0  461.69   27.58
  -9  -3   0  461.01   28.29
   9  -3   0  470.21   26.28
   9  -3   0  473.72   30.27
   9  -3   2   73.27   18.81
  -9  -3  -2   87.09   19.60
  -9  -3  -2   83.37   18.61
   9  -3   4  238.86   21.77
   9  -3   6  215.98   20.29
   9  -3   6  235.97   22.96
   9  -3   6  264.20   24.30
   9  -3   8  172.61   20.78
   9  -3   8  147.61   23.07
   9  -3   8  167.95   22.95
   9  -3  10    0.62   19.37
   9  -3  10   -7.20   22.44
   9  -3  12  -12.42   20.77
   9  -3  12    1.29   24.22
   9  -3  14   30.37   22.23
   9  -3  14   32.63   26.34
   9  -3  16    7.15   23.53
   9  -3  16   34.80   27.22
  -9  -2  19  160.68   38.58
  -9  -2  17   44.21   32.20
  -9  -2  15  156.90   31.48
  -9  -2  15  133.02   29.78
  -9  -2  13   61.84   25.38
  -9  -2  13  104.33   27.23
  -9  -2  13   35.46   22.64
  -9  -2  11  100.69   24.23
  -9  -2  11  116.83   24.60
  -9  -2  11  107.54   22.21
  -9  -2   9   51.26   21.79
  -9  -2   9   34.80   22.03
  -9  -2   9   40.62   20.53
  -9  -2   7  245.05   23.46
  -9  -2   7  195.93   21.68
   9  -2  -7  229.18   20.85
   9  -2  -5  214.54   19.91
  -9  -2   5  190.06   22.95
  -9  -2   3  612.59   30.24
  -9  -2   3  597.75   32.98
   9  -2  -1  294.04   20.88
  -9  -2   1  270.83   23.14
   9  -2  -1  312.60   25.33
  -9  -2  -1  511.56   28.93
  -9  -2  -1  473.88   28.69
   9  -2   1  500.95   30.43
  -9  -2  -3  538.29   30.11
  -9  -2  -3  569.76   29.65
   9  -2   5   15.03   19.41
   9  -2   7  203.17   20.31
   9  -2   7  200.37   22.26
   9  -2   9  309.40   23.81
   9  -2   9  284.16   25.40
   9  -2  11  200.61   23.35
   9  -2  11  172.69   24.85
   9  -2  13   15.35   21.48
   9  -2  13   38.34   24.59
   9  -2  15   -5.74   21.45
   9  -2  15   20.39   26.14
   9  -2  17   17.44   27.73
   9  -2  17    5.74   24.40
  -9  -1  20   88.88   37.41
  -9  -1  18   70.85   35.14
  -9  -1  16  371.04   35.83
  -9  -1  14   29.11   24.44
  -9  -1  14   40.15   26.40
  -9  -1  14   44.08   25.61
  -9  -1  12  160.56   23.36
  -9  -1  12  165.29   24.41
  -9  -1  12  135.94   24.24
  -9  -1  10  205.52   22.04
  -9  -1  10  170.85   22.52
  -9  -1  10  152.17   22.30
   9  -1  -8  133.77   18.55
  -9  -1   8  163.82   20.35
  -9  -1   8  131.67   21.07
  -9  -1   6  828.34   37.27
  -9  -1   6  869.24   38.97
   9  -1  -6  872.58   38.12
   9  -1  -4  843.02   35.43
  -9  -1   4  772.40   36.51
  -9  -1   4  723.52   33.66
   9  -1  -2  973.96   41.13
   9  -1  -2  846.36   35.57
  -9  -1   2  866.10   39.37
   9  -1   0  197.45   15.88
   9  -1   0  236.85   22.91
  -9  -1   0  214.26   20.57
  -9  -1   0  182.57   19.61
   9  -1   2  424.21   23.92
   9  -1   2  435.42   28.39
  -9  -1  -2  477.53   26.85
  -9  -1  -2  489.91   27.58
   9  -1   4   90.65   17.22
  -9  -1  -4   85.42   18.88
   9  -1   6  211.08   18.76
   9  -1   6  203.49   21.78
   9  -1   8   25.18   17.27
   9  -1   8   61.96   19.22
   9  -1  10   35.52   17.36
   9  -1  10   17.40   20.04
   9  -1  12  -16.13   21.95
   9  -1  14    0.75   21.79
   9  -1  14  -13.49   24.14
   9  -1  16   19.29   24.65
   9  -1  16  -28.35   26.82
  -9   0  19    2.60   35.14
  -9   0  17  127.05   33.61
  -9   0  15   28.31   27.09
  -9   0  15   13.91   29.50
  -9   0  13    8.08   23.38
  -9   0  13   41.46   23.49
  -9   0  11  275.19   23.93
  -9   0  11  248.66   25.43
  -9   0   9  -13.43   18.37
  -9   0   9   -4.93   20.28
  -9   0   7  854.90   41.52
   9   0  -7 1080.59   41.80
  -9   0   5  202.43   19.33
  -9   0   3 1888.01   73.52
  -9   0   1  346.32   23.72
  -9   0   1  328.52   22.05
   9   0  -1  406.40   25.90
   9   0  -1  333.28   27.06
  -9   0  -1  467.63   27.68
  -9   0  -1  477.61   27.37
   9   0   1  463.54   24.20
   9   0   1  484.45   28.37
   9   0   3  576.12   29.08
  -9   0  -3  592.33   28.48
  -9   0  -3  641.85   31.36
  -9   0  -3  611.57   30.33
   9   0   5  125.14   19.14
  -9   0  -5  122.71   17.94
   9   0   7  219.28   22.87
   9   0   7  152.43   17.38
   9   0   7  174.96   20.17
   9   0   9   14.53   16.47
   9   0   9   42.00   18.18
   9   0  11   20.71   18.79
   9   0  11   28.82   20.49
   9   0  13  -15.50   21.60
   9   0  13  -12.03   22.87
   9   0  15   20.58   21.84
   9   0  15   19.15   25.04
   9   0  17   27.68   24.80
   9   0  17   37.83   27.01
  -9   1  20  177.86   38.98
  -9   1  18   31.49   34.07
  -9   1  16  382.52   36.61
  -9   1  14   -7.88   25.76
  -9   1  12   69.13   21.78
  -9   1  12   91.99   24.10
  -9   1  10  216.54   24.26
   9   1  -8  117.87   17.68
  -9   1   6  756.61   35.40
  -9   1   4  617.43   29.93
  -9   1   4  559.44   27.20
   9   1  -2  860.02   39.58
  -9   1   2  890.59   35.52
  -9   1   2  842.53   37.04
   9   1  -2  890.27   39.23
  -9   1   0  173.96   20.29
  -9   1   0  186.86   19.48
   9   1   0  190.41   24.53
  -9   1   0  164.17   16.21
  -9   1   0  203.74   19.14
   9   1   0  205.35   22.48
  -9   1  -2  446.17   23.32
  -9   1  -2  467.23   27.37
  -9   1  -2  441.74   26.61
   9   1   2  479.63   28.87
   9   1   2  452.49   24.75
   9   1   4  131.48   18.46
  -9   1  -4  103.14   17.67
  -9   1  -6  165.48   20.19
   9   1   6  200.02   21.69
   9   1   6  194.91   18.21
   9   1   8   22.83   18.29
   9   1   8   45.35   19.77
   9   1   8   31.03   17.27
   9   1  10   29.40   22.84
   9   1  10   32.39   20.18
   9   1  10   40.82   17.97
   9   1  12  -15.63   25.26
   9   1  12  -22.53   22.83
   9   1  14  -15.87   21.79
   9   1  14   20.08   25.02
   9   1  16   13.47   23.77
   9   1  16    3.42   26.78
  -9   2  19   65.82   37.46
  -9   2  17   47.73   33.57
  -9   2  15  119.38   31.60
  -9   2  15  150.90   27.89
  -9   2  13  158.14   26.93
  -9   2  11   94.93   24.16
  -9   2   9  109.95   21.93
  -9   2   5  170.78   20.79
  -9   2   3  793.86   35.40
  -9   2   3  794.59   37.25
   9   2  -3  812.00   38.32
  -9   2   1  213.62   21.42
   9   2  -1  184.23   24.23
  -9   2   1  178.98   18.58
  -9   2   1  211.94   20.08
   9   2  -1  174.47   23.00
  -9   2  -1  578.77   28.59
  -9   2  -1  543.52   28.50
   9   2   1  591.64   32.98
  -9   2  -1  604.61   31.83
  -9   2  -1  635.89   32.16
  -9   2  -1  607.78   30.05
  -9   2  -3  496.00   26.32
   9   2   3  527.99   27.34
  -9   2  -3  505.04   28.38
  -9   2  -5   22.84   18.39
   9   2   5   32.26   19.42
   9   2   7  332.64   22.98
   9   2   7  269.77   21.80
   9   2   7  283.94   24.06
   9   2   9  288.13   23.15
   9   2   9  291.83   25.26
   9   2   9  234.32   22.32
   9   2   9  302.08   25.33
   9   2  11  209.41   25.55
   9   2  11  177.71   22.19
   9   2  11  166.93   25.44
   9   2  13   75.16   26.48
   9   2  13   21.51   21.33
   9   2  13   59.51   25.77
   9   2  15    8.73   22.84
   9   2  15   28.02   27.04
   9   2  17    7.96   24.49
   9   2  17    1.30   27.88
  -9   3  18  131.43   36.14
  -9   3  16  377.85   37.52
  -9   3  12  433.30   32.51
  -9   3  10   82.98   24.16
  -9   3   4  805.61   38.58
  -9   3   2 1712.86   66.76
  -9   3   2 1616.60   67.69
   9   3  -2 1700.31   68.65
  -9   3   0  455.81   27.52
  -9   3   0  503.85   28.38
   9   3   0  568.19   32.10
  -9   3   0  575.44   30.67
  -9   3   0  575.22   29.80
  -9   3   0  553.43   29.05
  -9   3  -2  107.88   17.81
  -9   3  -2   67.22   18.07
  -9   3  -2   67.42   19.43
  -9   3  -2   67.15   18.44
  -9   3  -4  299.75   22.34
   9   3   6  231.87   24.03
   9   3   6  213.21   19.46
   9   3   6  220.83   19.44
  -9   3  -8  180.31   20.58
   9   3   8  187.50   20.60
   9   3   8  171.30   20.94
   9   3   8  197.93   24.38
   9   3  10    6.58   19.19
   9   3  10    1.52   21.77
   9   3  10  -13.80   18.78
   9   3  10   17.76   23.37
   9   3  12   39.04   24.61
   9   3  12   20.31   20.02
   9   3  12   50.71   26.22
   9   3  14   55.61   27.33
   9   3  14    7.55   27.34
   9   3  14   46.22   22.41
   9   3  16  -33.94   28.61
   9   3  16  -37.53   24.47
  -9   4  15   44.94   32.63
  -9   4  11   97.01   25.59
  -9   4   9  604.67   35.33
  -9   4   1  545.56   30.00
  -9   4   1  593.73   31.58
  -9   4   1  592.51   32.11
   9   4  -1  561.52   32.80
  -9   4  -1  630.28   32.35
  -9   4  -1  689.42   33.71
  -9   4  -3  141.26   17.66
   9   4   5  131.32   18.56
  -9   4  -5  147.02   17.87
  -9   4  -5  163.69   18.68
   9   4   5  126.12   17.56
   9   4   5  141.15   23.58
  -9   4  -7  129.77   22.42
   9   4   7  137.48   20.36
  -9   4  -7  120.37   19.35
   9   4   7  128.89   18.18
   9   4   7  124.33   24.40
  -9   4  -9  170.26   24.82
  -9   4  -9  151.34   20.92
   9   4   9  192.25   22.62
   9   4   9  213.82   26.40
   9   4   9  169.56   23.10
   9   4   9  186.63   20.84
   9   4  11  183.67   24.12
   9   4  11  205.55   27.78
   9   4  11  224.38   23.17
   9   4  11  221.12   25.68
   9   4  13   60.46   22.84
   9   4  13   58.92   27.33
   9   4  13   70.02   26.15
   9   4  15   28.03   27.97
   9   4  15   37.58   23.98
  -9   5   4  149.63   20.36
  -9   5   2   88.45   18.30
  -9   5   2   66.80   21.29
  -9   5   0   98.71   17.83
  -9   5   0  152.38   21.43
  -9   5  -2   61.44   16.25
  -9   5  -2    5.40   16.97
  -9   5  -2   11.67   17.27
   9   5   4  157.88   25.96
   9   5   4  121.58   18.49
  -9   5  -4  147.46   19.85
   9   5   6   86.58   20.01
  -9   5  -6  106.34   18.17
  -9   5  -6  135.35   18.86
   9   5   6   82.95   17.43
   9   5   6  135.67   25.65
  -9   5  -8   88.92   23.37
   9   5   8  113.98   21.00
   9   5   8  103.93   18.79
   9   5   8   82.22   25.26
  -9   5  -8  107.71   20.12
  -9   5 -10   67.69   25.57
  -9   5 -10   18.11   20.17
   9   5  10   51.52   26.43
   9   5  10   65.87   22.70
   9   5  10   84.49   20.64
   9   5  12  -16.97   22.44
   9   5  12   20.94   26.97
   9   5  12   28.30   24.41
   9   5  14   13.91   23.50
   9   5  14  -30.96   26.80
   9   5  14   13.49   28.00
   9   6  -9  205.07   20.11
   9   6  -7  262.13   20.81
   9   6  -5  257.19   20.74
  -9   6   3   45.13   18.32
  -9   6   1   46.99   18.09
  -9   6   1   21.66   17.06
  -9   6  -1   88.64   18.83
  -9   6  -1   73.28   18.37
  -9   6  -1   53.35   17.20
  -9   6  -3   76.67   17.68
  -9   6  -3   65.39   18.62
  -9   6  -3   85.75   17.49
  -9   6  -5   56.86   18.93
  -9   6  -5   64.48   17.82
   9   6   5   76.47   17.07
  -9   6  -7  113.66   19.36
  -9   6  -7   91.27   23.77
   9   6   7   94.48   18.93
  -9   6  -9   56.16   20.49
  -9   6  -9   24.66   24.53
   9   6   9   15.92   20.04
  -9   6 -11   -6.68   26.76
   9   6  11   24.55   21.59
   9   6  11   56.01   24.72
   9   6  13   38.15   26.29
   9   7 -12   83.82   21.27
   9   7 -10  156.07   21.14
   9   7  -8  112.33   19.62
   9   7  -6  150.62   19.91
   9   7  -4    7.90   18.96
  -9   7   4    0.56   19.64
  -9   7   2   54.90   19.97
  -9   7   2   76.47   19.75
  -9   7   0   37.72   18.58
  -9   7   0   13.27   18.11
  -9   7  -2  258.64   22.65
  -9   7  -2  255.43   22.72
  -9   7  -2  293.39   23.19
  -9   7  -4   14.83   17.66
  -9   7  -4   26.25   19.48
  -9   7  -6   37.63   18.91
  -9   7  -6   21.40   19.33
   9   7   6   20.04   18.66
  -9   7  -8  -30.05   21.22
  -9   7  -8  -18.68   24.99
   9   7   8   15.56   19.76
  -9   7 -10   27.85   21.76
  -9   7 -10  -14.22   26.52
   9   7  10    8.05   23.70
   9   7  10   13.94   21.52
  -9   7 -12   17.11   34.02
   9   7  12  -20.14   25.73
   9   8 -11  114.72   22.69
   9   8  -9   62.98   20.87
   9   8  -7   23.03   20.20
   9   8  -5   51.41   20.50
  -9   8   5   58.76   22.52
  -9   8   3  247.29   24.75
  -9   8   3  192.80   24.09
  -9   8   1   38.06   20.40
  -9   8   1    4.50   20.83
  -9   8  -1   37.01   20.09
  -9   8  -1   34.79   20.22
  -9   8  -1   56.10   20.85
  -9   8  -3    7.51   19.55
  -9   8  -3   30.36   20.02
  -9   8  -3   40.05   20.62
  -9   8  -5   64.83   21.12
  -9   8  -5   17.82   20.32
   9   8   5   78.03   19.72
  -9   8  -7  106.75   22.38
  -9   8  -7  126.21   26.62
   9   8   7   40.86   20.70
  -9   8  -9    5.99   22.21
  -9   8  -9   55.99   26.43
   9   8   9   16.47   24.05
   9   8   9   10.93   21.98
  -9   8 -11   53.22   28.36
   9   8  11   56.25   23.09
   9   8  11   55.53   25.58
   9   9 -12  157.33   24.78
   9   9 -10   30.68   23.34
   9   9  -8    8.35   22.62
  -9   9   6  251.52   27.62
   9   9  -6  235.39   25.17
  -9   9   4   96.80   25.55
   9   9  -4  158.52   23.23
  -9   9   2  211.14   26.15
  -9   9   2  208.30   25.55
  -9   9   0   67.39   22.90
  -9   9   0   88.62   23.58
  -9   9   0   35.07   22.36
  -9   9  -2   95.34   23.65
  -9   9  -2  116.85   23.10
  -9   9  -2  110.12   22.96
  -9   9  -4   61.71   23.07
  -9   9  -4   58.55   22.62
  -9   9  -6   56.55   23.34
  -9   9  -6   51.93   22.19
   9   9   6   91.68   21.67
  -9   9  -6   51.42   27.06
  -9   9  -8   58.71   23.50
  -9   9  -8   76.05   27.45
   9   9   8   49.56   22.31
  -9   9 -10  -15.11   28.08
   9   9  10   27.97   24.59
   9   9  10   14.43   22.68
   9  10 -11    2.57   23.62
   9  10  -9  229.47   26.27
  -9  10   9  122.87   27.77
   9  10  -7  106.37   24.80
  -9  10   7   83.49   26.47
   9  10  -5   76.11   24.29
  -9  10   5  143.21   26.68
  -9  10   3   76.74   24.82
  -9  10   3   77.16   25.55
  -9  10   1   12.41   24.31
  -9  10   1  -36.71   25.51
  -9  10  -1  206.00   26.31
  -9  10  -1  175.82   26.20
  -9  10  -1  185.87   27.08
  -9  10  -3   25.77   23.12
  -9  10  -3   52.05   24.29
  -9  10  -3   26.82   24.06
  -9  10  -5   40.21   24.38
  -9  10  -5   92.55   24.09
   9  10   5   59.29   21.86
  -9  10  -7   31.48   24.64
  -9  10  -7   18.12   28.18
   9  10   7   26.31   22.18
  -9  11   8    4.63   26.88
  -9  11   6  169.22   29.21
  -9  11   6  211.24   27.79
  -9  11   4   19.83   26.11
  -9  11   4   52.95   25.20
  -9  11   2   61.97   26.63
  -9  11   2   65.70   25.29
  -9  11   2   56.88   25.45
  -9  11   0   31.54   26.45
  -9  11   0   63.86   25.38
  -9  11   0   75.05   25.22
  -9  11  -2   47.20   24.41
  -9  11  -2   34.57   25.28
  -9  11  -2   38.98   25.42
   9  11   4   57.78   22.30
  -9  11  -4  112.71   26.13
  -9  11  -4  134.19   25.64
 -10  -8  14   73.66   28.41
 -10  -8  12  208.81   29.92
 -10  -8  10   41.97   26.51
 -10  -7  15  184.02   30.36
 -10  -7  13  195.38   30.12
 -10  -7  13  130.51   37.66
 -10  -7  11   55.93   27.80
 -10  -7   9  108.22   26.69
 -10  -7   7   16.46   23.89
 -10  -6  16    1.99   26.77
 -10  -6  16    5.90   37.29
 -10  -6  14   13.28   27.24
 -10  -6  14  -38.66   36.67
 -10  -6  12   86.71   27.78
 -10  -6  12   63.52   33.87
 -10  -6  10   88.21   26.12
 -10  -6  10   61.25   31.45
 -10  -6   8   76.40   24.95
 -10  -6   8  131.26   28.18
 -10  -6   8  103.08   31.03
 -10  -6   6  597.23   36.71
 -10  -6   6  803.36   41.06
 -10  -6   4  424.47   32.40
 -10  -6   2  481.52   33.34
  10  -6   2  -16.51   24.96
  10  -6   4   12.45   26.63
  10  -6   6   57.51   27.24
 -10  -5  17  183.56   27.72
 -10  -5  17  107.94   38.90
 -10  -5  15  182.50   27.64
 -10  -5  15   97.76   37.12
 -10  -5  13  391.07   31.30
 -10  -5  13  269.41   36.87
 -10  -5  11   50.12   30.96
 -10  -5  11   45.24   24.90
 -10  -5  11   95.28   35.28
 -10  -5   9   69.27   27.09
 -10  -5   9  134.26   25.60
 -10  -5   9   85.73   33.01
 -10  -5   7  109.45   26.33
 -10  -5   7   98.53   23.97
 -10  -5   7   73.88   30.83
 -10  -5   5  260.77   27.14
 -10  -5   5  168.92   24.09
 -10  -5   3   43.77   19.91
 -10  -5   3   34.57   20.83
 -10  -5   3   33.32   23.18
  10  -5  -3   46.13   21.89
 -10  -5   1   48.69   20.44
 -10  -5   1   47.31   20.93
  10  -5  -1   10.69   22.17
 -10  -5  -1   74.09   19.51
  10  -5   1   49.76   23.99
  10  -5   1   72.00   24.22
  10  -5   3   59.04   19.49
  10  -5   3   35.37   24.62
  10  -5   3   39.20   24.75
  10  -5   5  155.06   22.07
  10  -5   5  136.29   25.77
  10  -5   5  127.06   26.78
  10  -5   7   40.79   25.48
  10  -5   7   62.11   22.12
  10  -5   9  104.90   26.97
  10  -5   9  117.00   24.27
  10  -5  11   25.12   27.33
  10  -5  11   22.23   23.57
  10  -5  13   -4.30   27.73
  10  -5  13    3.19   22.75
 -10  -4  18   48.31   26.17
 -10  -4  18   28.47   37.82
 -10  -4  16  110.22   26.01
 -10  -4  16   71.68   36.36
 -10  -4  14   60.71   32.67
 -10  -4  12   14.75   32.34
 -10  -4  12   39.89   23.90
 -10  -4  12   23.13   30.60
 -10  -4  10   10.08   30.19
 -10  -4  10   -7.41   23.15
 -10  -4  10   35.46   25.21
 -10  -4   8   81.75   29.53
 -10  -4   8   71.44   22.74
 -10  -4   8   40.24   24.35
 -10  -4   6  315.78   31.50
 -10  -4   6  295.46   26.74
 -10  -4   6  390.90   28.33
 -10  -4   4   12.67   26.45
  10  -4  -4   52.45   20.69
  10  -4  -2  704.45   36.42
 -10  -4   2  733.04   36.34
 -10  -4   0  231.25   22.86
  10  -4   0  160.17   23.06
  10  -4   0  197.88   24.47
 -10  -4  -2  160.94   20.23
  10  -4   2  153.17   22.92
  10  -4   2  205.60   25.50
  10  -4   4  100.97   18.98
  10  -4   4   98.64   22.86
  10  -4   4  125.61   24.57
  10  -4   6   17.89   19.13
  10  -4   6    6.95   22.97
  10  -4   6   15.13   23.66
  10  -4   8  208.29   24.26
  10  -4   8  225.14   27.35
  10  -4  10   -3.38   22.92
  10  -4  10   46.20   25.56
  10  -4  12   35.34   23.38
  10  -4  12    8.51   26.73
  10  -4  14   21.34   23.05
  10  -4  14   -2.56   28.09
 -10  -3  19   20.28   37.16
 -10  -3  17  106.25   35.85
 -10  -3  15  386.90   37.49
 -10  -3  13  558.98   38.40
 -10  -3  13  455.73   38.11
 -10  -3  11  674.08   37.53
 -10  -3  11  415.10   33.86
 -10  -3   9   15.43   26.98
 -10  -3   9   -4.76   23.02
 -10  -3   7   32.32   26.71
  10  -3  -7   24.37   20.43
 -10  -3   7   49.05   21.04
 -10  -3   7   17.83   21.65
  10  -3  -5  308.59   24.52
 -10  -3   5  283.15   29.08
 -10  -3   3  565.61   35.52
  10  -3  -3  673.40   33.16
  10  -3  -1  206.10   22.29
  10  -3  -1  282.58   24.73
  10  -3   1  252.72   22.39
  10  -3   1  266.02   25.20
 -10  -3  -1  251.72   22.36
  10  -3   3  210.22   22.50
  10  -3   3  245.85   25.00
 -10  -3  -3  216.36   21.20
  10  -3   5  106.06   21.67
  10  -3   5   96.16   22.96
  10  -3   5  118.33   18.70
  10  -3   7   23.50   22.30
  10  -3   7   34.97   19.48
  10  -3   7   30.47   22.72
  10  -3   9   40.25   20.32
  10  -3   9   22.09   23.89
  10  -3  11    4.95   22.41
  10  -3  11  -15.15   24.81
  10  -3  13   23.25   23.05
  10  -3  13   34.53   26.58
  10  -3  15   22.74   23.85
  10  -3  15   43.14   27.24
 -10  -2  18  -25.91   35.16
 -10  -2  16  -16.11   32.59
 -10  -2  14   67.19   28.68
 -10  -2  14   10.87   30.03
 -10  -2  12   10.74   23.51
 -10  -2  12   67.25   27.22
 -10  -2  12   69.55   25.65
 -10  -2  10   63.60   21.39
 -10  -2  10   76.86   25.54
 -10  -2   8   20.39   20.84
 -10  -2   8   28.55   24.14
  10  -2  -8   19.90   19.93
  10  -2  -6   94.48   20.31
 -10  -2   6   97.89   24.05
  10  -2  -4  200.28   21.05
 -10  -2   4  198.92   24.97
  10  -2  -2  358.48   24.31
 -10  -2   2  304.30   26.41
  10  -2   0  148.75   19.52
  10  -2   0  106.34   21.82
 -10  -2  -2  287.66   22.77
  10  -2   2  292.44   25.27
  10  -2   4   94.71   20.65
  10  -2   6   64.56   17.62
  10  -2   6   70.40   21.86
  10  -2   8  368.73   26.48
  10  -2   8  378.77   27.79
  10  -2  10   27.59   20.24
  10  -2  10   28.23   22.88
  10  -2  12   87.54   25.68
  10  -2  14   -9.49   23.19
  10  -2  14   20.06   26.03
 -10  -1  19  135.08   38.38
 -10  -1  17  116.18   34.69
 -10  -1  15  498.48   39.54
 -10  -1  13  174.64   27.51
 -10  -1  13  197.04   27.08
 -10  -1  13  142.83   27.76
 -10  -1  11   94.27   24.47
 -10  -1  11  159.84   24.25
 -10  -1  11  180.01   25.44
 -10  -1   9  141.04   22.38
  10  -1  -9  160.64   21.28
 -10  -1   9  208.78   23.90
  10  -1  -7   65.10   19.65
 -10  -1   7   84.89   21.76
  10  -1  -5   83.16   19.21
 -10  -1   5   80.80   22.50
  10  -1  -3   91.02   17.96
 -10  -1   3  100.24   22.50
  10  -1   1   22.00   19.65
  10  -1   3  138.90   18.79
 -10  -1  -3  125.14   17.98
  10  -1   3  159.67   20.21
  10  -1   5   27.64   16.29
  10  -1   5   46.75   19.15
  10  -1   7   64.13   17.50
  10  -1   7   61.17   19.61
  10  -1   9   26.43   18.62
  10  -1   9   65.20   21.47
  10  -1  11   51.88   21.42
  10  -1  11   12.44   23.30
  10  -1  13   18.86   23.36
  10  -1  13  -18.10   24.71
  10  -1  15   25.90   23.25
  10  -1  15  -13.24   26.52
 -10   0  18  -52.93   35.62
 -10   0  16   94.07   32.45
 -10   0  14   -4.90   27.20
 -10   0  14   24.39   26.98
 -10   0  12    8.86   25.00
 -10   0  12   -3.90   22.13
 -10   0  12   10.64   24.23
 -10   0  10  241.85   26.15
 -10   0  10  294.28   24.88
  10   0  -8   65.07   18.97
 -10   0   8   54.72   20.43
  10   0  -6  174.41   20.48
 -10   0   6  192.99   21.77
 -10   0   4  427.46   25.28
 -10   0   2  748.43   35.02
 -10   0   2  761.32   35.91
  10   0   0   19.72   15.05
  10   0   2   12.40   16.56
  10   0   2  -29.65   19.70
  10   0   4  224.59   20.50
 -10   0  -4  114.43   17.23
  10   0   6   97.59   18.84
  10   0   6   59.52   15.64
  10   0   6   81.35   19.13
  10   0   8  135.20   19.39
  10   0   8  132.21   20.85
  10   0  10    0.67   18.65
  10   0  10  -10.28   20.68
  10   0  12   32.93   23.57
  10   0  14   29.52   23.42
  10   0  14   10.82   25.01
  10   0  16   35.15   23.97
  10   0  16   -1.95   26.78
 -10   1  19  155.02   39.05
 -10   1  17  130.38   34.94
 -10   1  15  562.82   41.13
 -10   1  13  129.96   27.97
 -10   1  13  173.29   26.97
 -10   1  11  107.50   25.06
 -10   1  11   94.61   22.93
 -10   1   9  291.54   26.81
 -10   1   7   43.66   20.71
  10   1  -7   69.53   18.33
 -10   1   5  120.58   20.52
 -10   1   3   51.27   18.98
 -10   1   1   41.44   18.80
  10   1   1   57.15   16.55
  10   1   1   53.27   20.12
 -10   1  -3  159.68   19.85
[truncated: 55,530 more chars]
