# Supplementary material for: Enantioconvergent Cobalt‐Catalyzed Hydroalkylation for the Construction of Fluoro, Chloro, and Trifluoromethyl Stereogenic Centers
Source: Angew Chem Int Ed Engl. 2025 Jun 18;64(32):e202508637. doi: 10.1002/anie.202508637 (PMC12322659; doi:10.1002/anie.202508637)
Supplement: Supplementary file 2 — Supporting Information [file ANIE-64-e202508637-s002.zip › 3ac.cif]

data_ud-1109
_audit_creation_date               2025-02-14
_audit_creation_method
;
Olex2 1.5
(compiled 2024.02.16 svn.r378c4104 for OlexSys, GUI svn.r6928)
;
_shelx_SHELXL_version_number       '2019/3'
_audit_contact_author_address      ?
_audit_contact_author_email        ?
_audit_contact_author_name         ''
_audit_contact_author_phone        ?
_publ_contact_author_id_orcid      ?
_publ_section_references
;
Dolomanov, O.V., Bourhis, L.J., Gildea, R.J, Howard, J.A.K. & Puschmann, H.
 (2009), J. Appl. Cryst. 42, 339-341.

Sheldrick, G.M. (2015). Acta Cryst. C71, 3-8.
;
_chemical_name_common              ?
_chemical_name_systematic          ?
_chemical_formula_moiety           'C18 H24 F N O S'
_chemical_formula_sum              'C18 H24 F N O S'
_chemical_formula_weight           321.44
_chemical_absolute_configuration   rmad
_chemical_melting_point            ?
_chemical_oxdiff_formula           'C18 H24 N1 O1 F1 S1'
loop_
  _atom_type_symbol
  _atom_type_description
  _atom_type_scat_dispersion_real
  _atom_type_scat_dispersion_imag
  _atom_type_scat_source
 'C' 'C' 0.0181 0.0091 'International Tables Vol C Tables 4.2.6.8 and 6.1.1.4'
 'H' 'H' 0.0000 0.0000 'International Tables Vol C Tables 4.2.6.8 and 6.1.1.4'
 'F' 'F' 0.0727 0.0534 'International Tables Vol C Tables 4.2.6.8 and 6.1.1.4'
 'N' 'N' 0.0311 0.0180 'International Tables Vol C Tables 4.2.6.8 and 6.1.1.4'
 'O' 'O' 0.0492 0.0322 'International Tables Vol C Tables 4.2.6.8 and 6.1.1.4'
 'S' 'S' 0.3331 0.5567 'International Tables Vol C Tables 4.2.6.8 and 6.1.1.4'

_shelx_space_group_comment
;
The symmetry employed for this shelxl refinement is uniquely defined
by the following loop, which should always be used as a source of
symmetry information in preference to the above space-group names.
They are only intended as comments.
;
_space_group_crystal_system        'monoclinic'
_space_group_IT_number             4
_space_group_name_H-M_alt          'P 1 21 1'
_space_group_name_Hall             'P 2yb'
loop_
  _space_group_symop_operation_xyz
 'x, y, z'
 '-x, y+1/2, -z'

_cell_length_a                     11.3054(8)
_cell_length_b                     5.2963(3)
_cell_length_c                     14.1454(8)
_cell_angle_alpha                  90
_cell_angle_beta                   98.137(6)
_cell_angle_gamma                  90
_cell_volume                       838.45(9)
_cell_formula_units_Z              2
_cell_measurement_reflns_used      3443
_cell_measurement_temperature      140.00(10)
_cell_measurement_theta_max        72.3610
_cell_measurement_theta_min        3.9340
_shelx_estimated_absorpt_T_max     0.926
_shelx_estimated_absorpt_T_min     0.618
_exptl_absorpt_coefficient_mu      1.808
_exptl_absorpt_correction_T_max    0.940
_exptl_absorpt_correction_T_min    0.766
_exptl_absorpt_correction_type     analytical
_exptl_absorpt_process_details
;
CrysAlisPro 1.171.43.143a (Rigaku Oxford Diffraction, 2024)
Analytical numeric absorption correction using a multifaceted crystal
model based on expressions derived by R.C. Clark & J.S. Reid.
(Clark, R. C. & Reid, J. S. (1995). Acta Cryst. A51, 887-897)
Empirical absorption correction using spherical harmonics,
implemented in SCALE3 ABSPACK scaling algorithm.
;
_exptl_absorpt_special_details     ?
_exptl_crystal_colour              'clear pale colourless'
_exptl_crystal_density_diffrn      1.273
_exptl_crystal_density_meas        ?
_exptl_crystal_density_method      ?
_exptl_crystal_description         prism
_exptl_crystal_F_000               344
loop_
  _exptl_crystal_face_index_h
  _exptl_crystal_face_index_k
  _exptl_crystal_face_index_l
  _exptl_crystal_face_perp_dist
 0 0 -1 0.0243
 0 0 1 0.0243
 -1 -2 0 0.1456
 -1 -1 -1 0.1302
 1 1 1 0.1302
 -1 0 1 0.0198
 -1 0 -1 0.0212
 1 0 -2 0.0238
 7 0 -1 0.0210
 -2 0 -8 0.0175
 6 0 5 0.0307
 4 -3 -2 0.1223
 -1 1 1 0.1255
 -1 2 0 0.1371
 6 0 4 0.0187

_exptl_crystal_size_max            0.295
_exptl_crystal_size_mid            0.048
_exptl_crystal_size_min            0.043
loop_
  _exptl_oxdiff_crystal_face_indexfrac_h
  _exptl_oxdiff_crystal_face_indexfrac_k
  _exptl_oxdiff_crystal_face_indexfrac_l
  _exptl_oxdiff_crystal_face_x
  _exptl_oxdiff_crystal_face_y
  _exptl_oxdiff_crystal_face_z
 0.0006 -0.0004 -0.9997 0.0090 -0.0862 0.0677
 -0.0006 0.0004 0.9997 -0.0090 0.0862 -0.0677
 -1.0018 -1.9984 0.0014 -0.1206 0.3377 0.4783
 -0.9997 -0.9997 -0.9992 -0.1184 0.0718 0.3175
 0.9997 0.9997 0.9992 0.1184 -0.0718 -0.3175
 -0.9996 0.0003 0.9992 -0.1430 0.0644 -0.0464
 -0.9983 -0.0006 -1.0002 -0.1250 -0.1080 0.0890
 1.0002 -0.0008 -1.9990 0.1519 -0.1506 0.1141
 7.3358 0.0191 -0.9008 0.9919 0.0785 -0.0994
 -1.8905 -0.1432 -8.4435 -0.1776 -0.7442 0.6439
 5.5801 -0.3656 4.8496 0.7080 0.6058 -0.3629
 3.7532 -2.9267 -1.7164 0.5389 0.4599 0.7058
 -0.9982 0.9995 0.9983 -0.1497 -0.1153 -0.2749
 -0.9961 1.9982 -0.0024 -0.1474 -0.3812 -0.4358
 5.8813 -0.0388 4.4087 0.7501 0.5155 -0.4143

_exptl_transmission_factor_max     ?
_exptl_transmission_factor_min     ?
_diffrn_reflns_av_R_equivalents    0.0347
_diffrn_reflns_av_unetI/netI       0.0485
_diffrn_reflns_Laue_measured_fraction_full  1.000
_diffrn_reflns_Laue_measured_fraction_max  0.987
_diffrn_reflns_limit_h_max         13
_diffrn_reflns_limit_h_min         -13
_diffrn_reflns_limit_k_max         6
_diffrn_reflns_limit_k_min         -6
_diffrn_reflns_limit_l_max         14
_diffrn_reflns_limit_l_min         -17
_diffrn_reflns_number              6242
_diffrn_reflns_point_group_measured_fraction_full  0.994
_diffrn_reflns_point_group_measured_fraction_max  0.961
_diffrn_reflns_theta_full          67.684
_diffrn_reflns_theta_max           73.174
_diffrn_reflns_theta_min           3.156
_diffrn_ambient_environment        N~2~
_diffrn_ambient_temperature        140.00(10)
_diffrn_detector                   'CCD plate'
_diffrn_detector_area_resol_mean   5.2817
_diffrn_detector_type              AtlasS2
_diffrn_measured_fraction_theta_full  1.000
_diffrn_measured_fraction_theta_max  0.987
_diffrn_measurement_details
;
List of Runs (angles in degrees, time in seconds):

  # Type    Start    End  Width  t~exp~   \w     \q     \k     \f   Frames
--------------------------------------------------------------------------
  1  \w   -112.00 -13.00   1.00   10.00    --  -40.41 -51.00-165.00   99
  2  \w    -51.00 -17.00   1.00   10.00    --  -40.41  51.00 -18.00   34
  3  \w     16.00 113.00   1.00   10.00    --   40.41  51.00 -18.00   97
  4  \w    116.00 176.00   1.00   40.00    --  105.15  51.00 -18.00   60
  5  \w    107.00 132.00   1.00   40.00    --  105.15 -51.00-165.00   25
  6  \w     69.00  96.00   1.00   40.00    --  105.15 -51.00-165.00   27
  7  \w     16.00 114.00   1.00   10.00    --   40.41  38.00 120.00   98
  8  \w     -7.00  18.00   1.00   10.00    --   40.41 -51.00-165.00   25
  9  \w    -33.00  -6.00   1.00   10.00    --   40.41 -38.00 -30.00   27
 10  \w     38.00  92.00   1.00   10.00    --   40.41-125.00 120.00   54
 11  \w     29.00  61.00   1.00   10.00    --   40.41 -38.00 -30.00   32
 12  \w    123.00 176.00   1.00   40.00    --  105.15  61.00  30.00   53
 13  \w     77.00 102.00   1.00   40.00    --  105.15  61.00  30.00   25
 14  \w     29.00 157.00   1.00   40.00    --  105.15 -15.00 -30.00  128
 15  \w     26.00  90.00   1.00   40.00    --  105.15 -94.00-120.00   64
 16  \w     25.00  55.00   1.00   40.00    --  105.15 -94.00  30.00   30
 17  \w    146.00 172.00   1.00   40.00    --  105.15 111.00-150.00   26
 18  \w     77.00 104.00   1.00   40.00    --  105.15  61.00  60.00   27
 19  \w     85.00 115.00   1.00   40.00    --  105.15  45.00 120.00   30
 20  \w     87.00 116.00   1.00   40.00    --  105.15  45.00  60.00   29
 21  \w     76.00 102.00   1.00   40.00    --  105.15  61.00  90.00   26
 22  \w     82.00 126.00   1.00   40.00    --  105.15  45.00  90.00   44
 23  \w     76.00 177.00   1.00   40.00    --  105.15  61.00 120.00  101
 24  \w    106.00 177.00   1.00   40.00    --  105.15 111.00  60.00   71
 25  \w     90.00 138.00   1.00   40.00    --  105.15 178.00 150.00   48
;
_diffrn_measurement_device         'four-circle diffractometer'
_diffrn_measurement_device_type    'SuperNova, Dual, Cu at home/near, AtlasS2'
_diffrn_measurement_method         '\w scans'
_diffrn_orient_matrix_type        
 'CrysAlisPro convention (1999,Acta A55,543-557)'
_diffrn_orient_matrix_UB_11        0.1341483000
_diffrn_orient_matrix_UB_12        -0.0068910000
_diffrn_orient_matrix_UB_13        -0.0088802000
_diffrn_orient_matrix_UB_21        0.0217676000
_diffrn_orient_matrix_UB_22        -0.1798296000
_diffrn_orient_matrix_UB_23        0.0863153000
_diffrn_orient_matrix_UB_31        -0.0212552000
_diffrn_orient_matrix_UB_32        -0.2287540000
_diffrn_orient_matrix_UB_33        -0.0676215000
_diffrn_radiation_monochromator    mirror
_diffrn_radiation_probe            x-ray
_diffrn_radiation_type             'Cu K\a'
_diffrn_radiation_wavelength       1.54184
_diffrn_source                     'micro-focus sealed X-ray tube'
_diffrn_source_type                'SuperNova (Cu) X-ray Source'
_reflns_Friedel_coverage           0.751
_reflns_Friedel_fraction_full      0.987
_reflns_Friedel_fraction_max       0.929
_reflns_number_gt                  2901
_reflns_number_total               3243
_reflns_special_details
;
 Reflections were merged by SHELXL according to the crystal
 class for the calculation of statistics and refinement.
 
 _reflns_Friedel_fraction is defined as the number of unique
 Friedel pairs measured divided by the number that would be
 possible theoretically, ignoring centric projections and
 systematic absences.
;
_reflns_threshold_expression       'I > 2\s(I)'
_computing_cell_refinement         'CrysAlisPro 1.171.43.143a (Rigaku OD, 2024)'
_computing_data_collection        
 'CrysAlisPro system (CCD 43.143a 64-bit (release 25-10-2024))'
_computing_data_reduction          'CrysAlisPro 1.171.43.143a (Rigaku OD, 2024)'
_computing_molecular_graphics      'Olex2 1.5 (Dolomanov et al., 2009)'
_computing_publication_material    'Olex2 1.5 (Dolomanov et al., 2009)'
_computing_structure_refinement    'SHELXL 2019/3 (Sheldrick, 2015)'
_computing_structure_solution      'SHELXT  (Sheldrick, 2015)'
_refine_diff_density_max           0.331
_refine_diff_density_min           -0.247
_refine_diff_density_rms           0.052
_refine_ls_abs_structure_details
;
 Flack x determined using 1119 quotients [(I+)-(I-)]/[(I+)+(I-)]
 (Parsons, Flack and Wagner, Acta Cryst. B69 (2013) 249-259).
;
_refine_ls_abs_structure_Flack     0.003(17)
_refine_ls_extinction_coef         .
_refine_ls_extinction_method       none
_refine_ls_goodness_of_fit_ref     1.023
_refine_ls_hydrogen_treatment      constr
_refine_ls_matrix_type             full
_refine_ls_number_parameters       200
_refine_ls_number_reflns           3243
_refine_ls_number_restraints       1
_refine_ls_R_factor_all            0.0506
_refine_ls_R_factor_gt             0.0438
_refine_ls_restrained_S_all        1.023
_refine_ls_shift/su_max            0.000
_refine_ls_shift/su_mean           0.000
_refine_ls_structure_factor_coef   Fsqd
_refine_ls_weighting_details      
 'w=1/[\s^2^(Fo^2^)+(0.0688P)^2^+0.0297P] where P=(Fo^2^+2Fc^2^)/3'
_refine_ls_weighting_scheme        calc
_refine_ls_wR_factor_gt            0.1091
_refine_ls_wR_factor_ref           0.1150
_refine_special_details            ?
_olex2_refinement_description
;
1. Fixed Uiso
 At 1.2 times of:
  All C(H) groups, All C(H,H) groups, All N(H) groups
 At 1.5 times of:
  All C(H,H,H) groups
2.a Ternary CH refined with riding coordinates:
 C9(H9), C13(H13)
2.b Secondary CH2 refined with riding coordinates:
 C10(H10A,H10B), C14(H14A,H14B), C15(H15A,H15B), C16(H16A,H16B), C17(H17A,
 H17B), C18(H18A,H18B)
2.c Aromatic/amide H refined with riding coordinates:
 N1(H1), C3(H3), C4(H4), C6(H6), C7(H7), C11(H11), C12(H12)
2.d Idealised Me refined as rotating group:
 C1(H1A,H1B,H1C)
;
_atom_sites_solution_hydrogens     geom
_atom_sites_solution_primary       dual
_atom_sites_solution_secondary     ?
loop_
  _atom_site_label
  _atom_site_type_symbol
  _atom_site_fract_x
  _atom_site_fract_y
  _atom_site_fract_z
  _atom_site_U_iso_or_equiv
  _atom_site_adp_type
  _atom_site_occupancy
  _atom_site_site_symmetry_order
  _atom_site_calc_flag
  _atom_site_refinement_flags_posn
  _atom_site_refinement_flags_adp
  _atom_site_refinement_flags_occupancy
  _atom_site_disorder_assembly
  _atom_site_disorder_group
 S1 S -0.01853(8) 0.55898(18) 0.73164(6) 0.0332(2) Uani 1 1 d . . . . .
 F1 F 0.4794(2) 0.6739(4) 0.33530(17) 0.0359(6) Uani 1 1 d . . . . .
 O1 O 0.3666(2) 0.1391(5) 0.44137(17) 0.0287(6) Uani 1 1 d . . . . .
 N1 N 0.3330(2) 0.5633(6) 0.45308(16) 0.0211(5) Uani 1 1 d . . . . .
 H1 H 0.352995 0.711585 0.432163 0.025 Uiso 1 1 calc R U . . .
 C1 C -0.0912(4) 0.8578(9) 0.7221(3) 0.0416(10) Uani 1 1 d . . . . .
 H1A H -0.133420 0.879432 0.657154 0.062 Uiso 1 1 calc R U . . .
 H1B H -0.031619 0.992095 0.735997 0.062 Uiso 1 1 calc R U . . .
 H1C H -0.148555 0.866576 0.767838 0.062 Uiso 1 1 calc R U . . .
 C2 C 0.0820(3) 0.5759(8) 0.6469(2) 0.0227(6) Uani 1 1 d . . . . .
 C3 C 0.0814(3) 0.7601(7) 0.5773(2) 0.0251(7) Uani 1 1 d . . . . .
 H3 H 0.024233 0.892492 0.573275 0.030 Uiso 1 1 calc R U . . .
 C4 C 0.1640(3) 0.7525(7) 0.5133(2) 0.0244(7) Uani 1 1 d . . . . .
 H4 H 0.162925 0.880158 0.466008 0.029 Uiso 1 1 calc R U . . .
 C5 C 0.2477(2) 0.5610(8) 0.51788(19) 0.0203(6) Uani 1 1 d . . . . .
 C6 C 0.2487(4) 0.3758(7) 0.5883(3) 0.0308(8) Uani 1 1 d . . . . .
 H6 H 0.305887 0.243307 0.592579 0.037 Uiso 1 1 calc R U . . .
 C7 C 0.1667(4) 0.3858(7) 0.6513(2) 0.0327(9) Uani 1 1 d . . . . .
 H7 H 0.168238 0.259131 0.699018 0.039 Uiso 1 1 calc R U . . .
 C8 C 0.3860(3) 0.3590(7) 0.4207(2) 0.0208(6) Uani 1 1 d . . . . .
 C9 C 0.4788(3) 0.4150(7) 0.3551(2) 0.0230(7) Uani 1 1 d . . . . .
 H9 H 0.559389 0.365771 0.388525 0.028 Uiso 1 1 calc R U . . .
 C10 C 0.4557(3) 0.2747(7) 0.2608(2) 0.0295(8) Uani 1 1 d . . . . .
 H10A H 0.451987 0.091010 0.273070 0.035 Uiso 1 1 calc R U . . .
 H10B H 0.377725 0.327743 0.225573 0.035 Uiso 1 1 calc R U . . .
 C11 C 0.5535(4) 0.3281(8) 0.2009(3) 0.0331(8) Uani 1 1 d . . . . .
 H11 H 0.575970 0.499424 0.194720 0.040 Uiso 1 1 calc R U . . .
 C12 C 0.6096(3) 0.1590(8) 0.1571(3) 0.0344(8) Uani 1 1 d . . . . .
 H12 H 0.587105 -0.011988 0.164389 0.041 Uiso 1 1 calc R U . . .
 C13 C 0.7067(3) 0.2061(7) 0.0957(2) 0.0311(8) Uani 1 1 d . . . . .
 H13 H 0.768339 0.071511 0.111779 0.037 Uiso 1 1 calc R U . . .
 C14 C 0.6574(4) 0.1755(9) -0.0109(3) 0.0394(9) Uani 1 1 d . . . . .
 H14A H 0.622747 0.004571 -0.021977 0.047 Uiso 1 1 calc R U . . .
 H14B H 0.592848 0.300179 -0.028759 0.047 Uiso 1 1 calc R U . . .
 C15 C 0.7557(4) 0.2138(10) -0.0740(3) 0.0455(11) Uani 1 1 d . . . . .
 H15A H 0.814578 0.075012 -0.062357 0.055 Uiso 1 1 calc R U . . .
 H15B H 0.719811 0.206882 -0.142033 0.055 Uiso 1 1 calc R U . . .
 C16 C 0.8191(4) 0.4649(9) -0.0542(3) 0.0431(10) Uani 1 1 d . . . . .
 H16A H 0.762412 0.604382 -0.073084 0.052 Uiso 1 1 calc R U . . .
 H16B H 0.885278 0.477879 -0.092875 0.052 Uiso 1 1 calc R U . . .
 C17 C 0.8687(4) 0.4907(9) 0.0511(3) 0.0408(10) Uani 1 1 d . . . . .
 H17A H 0.905563 0.659478 0.062825 0.049 Uiso 1 1 calc R U . . .
 H17B H 0.931516 0.362001 0.068500 0.049 Uiso 1 1 calc R U . . .
 C18 C 0.7700(4) 0.4571(8) 0.1131(3) 0.0362(9) Uani 1 1 d . . . . .
 H18A H 0.804916 0.468993 0.181228 0.043 Uiso 1 1 calc R U . . .
 H18B H 0.711055 0.595287 0.099512 0.043 Uiso 1 1 calc R U . . .

loop_
  _atom_site_aniso_label
  _atom_site_aniso_U_11
  _atom_site_aniso_U_22
  _atom_site_aniso_U_33
  _atom_site_aniso_U_23
  _atom_site_aniso_U_13
  _atom_site_aniso_U_12
 S1 0.0503(5) 0.0261(4) 0.0295(4) 0.0016(4) 0.0278(3) 0.0018(5)
 F1 0.0488(12) 0.0199(11) 0.0459(13) 0.0039(9) 0.0300(10) -0.0025(10)
 O1 0.0421(13) 0.0169(12) 0.0323(12) 0.0028(9) 0.0237(10) 0.0014(10)
 N1 0.0273(11) 0.0148(12) 0.0234(11) 0.0011(12) 0.0117(9) 0.0008(13)
 C1 0.040(2) 0.052(3) 0.038(2) 0.0107(19) 0.0241(17) 0.016(2)
 C2 0.0305(14) 0.0203(17) 0.0195(13) -0.0048(14) 0.0110(11) -0.0017(16)
 C3 0.0318(16) 0.0191(16) 0.0276(17) 0.0049(13) 0.0153(13) 0.0037(15)
 C4 0.0338(16) 0.0155(16) 0.0265(16) 0.0066(13) 0.0135(13) 0.0018(14)
 C5 0.0244(13) 0.0181(14) 0.0200(12) -0.0014(14) 0.0081(10) -0.0016(16)
 C6 0.0411(19) 0.028(2) 0.0263(16) 0.0066(14) 0.0141(14) 0.0124(16)
 C7 0.051(2) 0.026(2) 0.0245(16) 0.0114(14) 0.0188(15) 0.0099(17)
 C8 0.0237(15) 0.0200(16) 0.0205(14) 0.0018(12) 0.0088(12) -0.0013(13)
 C9 0.0286(16) 0.0160(18) 0.0271(16) 0.0021(12) 0.0135(13) -0.0011(13)
 C10 0.0370(17) 0.030(2) 0.0250(16) -0.0001(14) 0.0156(14) 0.0004(16)
 C11 0.043(2) 0.029(2) 0.0308(18) 0.0019(15) 0.0166(15) -0.0021(17)
 C12 0.044(2) 0.0297(19) 0.0329(18) -0.0017(16) 0.0175(16) -0.0029(18)
 C13 0.0389(18) 0.031(2) 0.0262(17) -0.0013(15) 0.0153(14) 0.0009(16)
 C14 0.048(2) 0.045(2) 0.0280(18) -0.0099(16) 0.0128(16) -0.0052(19)
 C15 0.064(3) 0.047(3) 0.0295(19) -0.0095(18) 0.0212(18) -0.006(2)
 C16 0.064(3) 0.038(2) 0.0335(19) 0.0038(17) 0.0290(19) -0.001(2)
 C17 0.049(2) 0.043(3) 0.0352(19) -0.0054(16) 0.0221(17) -0.0122(19)
 C18 0.047(2) 0.034(2) 0.0309(18) -0.0091(16) 0.0185(16) -0.0084(18)

_geom_special_details
;
 All esds (except the esd in the dihedral angle between two l.s. planes)
 are estimated using the full covariance matrix.  The cell esds are taken
 into account individually in the estimation of esds in distances, angles
 and torsion angles; correlations between esds in cell parameters are only
 used when they are defined by crystal symmetry.  An approximate (isotropic)
 treatment of cell esds is used for estimating esds involving l.s. planes.
;
loop_
  _geom_bond_atom_site_label_1
  _geom_bond_atom_site_label_2
  _geom_bond_distance
  _geom_bond_site_symmetry_2
  _geom_bond_publ_flag
 S1 C1 1.780(4) . ?
 S1 C2 1.767(3) . ?
 F1 C9 1.400(4) . ?
 O1 C8 1.228(4) . ?
 N1 H1 0.8800 . ?
 N1 C5 1.421(3) . ?
 N1 C8 1.348(5) . ?
 C1 H1A 0.9800 . ?
 C1 H1B 0.9800 . ?
 C1 H1C 0.9800 . ?
 C2 C3 1.386(5) . ?
 C2 C7 1.385(5) . ?
 C3 H3 0.9500 . ?
 C3 C4 1.390(5) . ?
 C4 H4 0.9500 . ?
 C4 C5 1.383(5) . ?
 C5 C6 1.396(5) . ?
 C6 H6 0.9500 . ?
 C6 C7 1.375(5) . ?
 C7 H7 0.9500 . ?
 C8 C9 1.526(4) . ?
 C9 H9 1.0000 . ?
 C9 C10 1.516(5) . ?
 C10 H10A 0.9900 . ?
 C10 H10B 0.9900 . ?
 C10 C11 1.512(5) . ?
 C11 H11 0.9500 . ?
 C11 C12 1.304(6) . ?
 C12 H12 0.9500 . ?
 C12 C13 1.513(5) . ?
 C13 H13 1.0000 . ?
 C13 C14 1.541(5) . ?
 C13 C18 1.513(5) . ?
 C14 H14A 0.9900 . ?
 C14 H14B 0.9900 . ?
 C14 C15 1.534(6) . ?
 C15 H15A 0.9900 . ?
 C15 H15B 0.9900 . ?
 C15 C16 1.518(7) . ?
 C16 H16A 0.9900 . ?
 C16 H16B 0.9900 . ?
 C16 C17 1.521(6) . ?
 C17 H17A 0.9900 . ?
 C17 H17B 0.9900 . ?
 C17 C18 1.525(5) . ?
 C18 H18A 0.9900 . ?
 C18 H18B 0.9900 . ?

loop_
  _geom_angle_atom_site_label_1
  _geom_angle_atom_site_label_2
  _geom_angle_atom_site_label_3
  _geom_angle
  _geom_angle_site_symmetry_1
  _geom_angle_site_symmetry_3
  _geom_angle_publ_flag
 C2 S1 C1 103.76(18) . . ?
 C5 N1 H1 117.0 . . ?
 C8 N1 H1 117.0 . . ?
 C8 N1 C5 125.9(3) . . ?
 S1 C1 H1A 109.5 . . ?
 S1 C1 H1B 109.5 . . ?
 S1 C1 H1C 109.5 . . ?
 H1A C1 H1B 109.5 . . ?
 H1A C1 H1C 109.5 . . ?
 H1B C1 H1C 109.5 . . ?
 C3 C2 S1 125.4(3) . . ?
 C7 C2 S1 116.1(3) . . ?
 C7 C2 C3 118.5(3) . . ?
 C2 C3 H3 119.8 . . ?
 C2 C3 C4 120.4(3) . . ?
 C4 C3 H3 119.8 . . ?
 C3 C4 H4 119.7 . . ?
 C5 C4 C3 120.6(3) . . ?
 C5 C4 H4 119.7 . . ?
 C4 C5 N1 119.1(3) . . ?
 C4 C5 C6 119.0(3) . . ?
 C6 C5 N1 121.9(3) . . ?
 C5 C6 H6 120.1 . . ?
 C7 C6 C5 119.8(3) . . ?
 C7 C6 H6 120.1 . . ?
 C2 C7 H7 119.2 . . ?
 C6 C7 C2 121.6(3) . . ?
 C6 C7 H7 119.2 . . ?
 O1 C8 N1 125.3(3) . . ?
 O1 C8 C9 119.4(3) . . ?
 N1 C8 C9 115.3(3) . . ?
 F1 C9 C8 109.6(3) . . ?
 F1 C9 H9 108.7 . . ?
 F1 C9 C10 108.0(3) . . ?
 C8 C9 H9 108.7 . . ?
 C10 C9 C8 113.1(3) . . ?
 C10 C9 H9 108.7 . . ?
 C9 C10 H10A 109.5 . . ?
 C9 C10 H10B 109.5 . . ?
 H10A C10 H10B 108.1 . . ?
 C11 C10 C9 110.6(3) . . ?
 C11 C10 H10A 109.5 . . ?
 C11 C10 H10B 109.5 . . ?
 C10 C11 H11 117.2 . . ?
 C12 C11 C10 125.6(4) . . ?
 C12 C11 H11 117.2 . . ?
 C11 C12 H12 116.5 . . ?
 C11 C12 C13 126.9(4) . . ?
 C13 C12 H12 116.5 . . ?
 C12 C13 H13 106.9 . . ?
 C12 C13 C14 110.6(3) . . ?
 C14 C13 H13 106.9 . . ?
 C18 C13 C12 114.6(3) . . ?
 C18 C13 H13 106.9 . . ?
 C18 C13 C14 110.4(3) . . ?
 C13 C14 H14A 109.4 . . ?
 C13 C14 H14B 109.4 . . ?
 H14A C14 H14B 108.0 . . ?
 C15 C14 C13 111.4(3) . . ?
 C15 C14 H14A 109.4 . . ?
 C15 C14 H14B 109.4 . . ?
 C14 C15 H15A 109.3 . . ?
 C14 C15 H15B 109.3 . . ?
 H15A C15 H15B 107.9 . . ?
 C16 C15 C14 111.7(3) . . ?
 C16 C15 H15A 109.3 . . ?
 C16 C15 H15B 109.3 . . ?
 C15 C16 H16A 109.4 . . ?
 C15 C16 H16B 109.4 . . ?
 C15 C16 C17 111.1(3) . . ?
 H16A C16 H16B 108.0 . . ?
 C17 C16 H16A 109.4 . . ?
 C17 C16 H16B 109.4 . . ?
 C16 C17 H17A 109.5 . . ?
 C16 C17 H17B 109.5 . . ?
 C16 C17 C18 110.7(4) . . ?
 H17A C17 H17B 108.1 . . ?
 C18 C17 H17A 109.5 . . ?
 C18 C17 H17B 109.5 . . ?
 C13 C18 C17 112.1(3) . . ?
 C13 C18 H18A 109.2 . . ?
 C13 C18 H18B 109.2 . . ?
 C17 C18 H18A 109.2 . . ?
 C17 C18 H18B 109.2 . . ?
 H18A C18 H18B 107.9 . . ?

loop_
  _geom_torsion_atom_site_label_1
  _geom_torsion_atom_site_label_2
  _geom_torsion_atom_site_label_3
  _geom_torsion_atom_site_label_4
  _geom_torsion
  _geom_torsion_site_symmetry_1
  _geom_torsion_site_symmetry_2
  _geom_torsion_site_symmetry_3
  _geom_torsion_site_symmetry_4
  _geom_torsion_publ_flag
 S1 C2 C3 C4 -179.0(3) . . . . ?
 S1 C2 C7 C6 178.9(3) . . . . ?
 F1 C9 C10 C11 61.2(4) . . . . ?
 O1 C8 C9 F1 175.3(3) . . . . ?
 O1 C8 C9 C10 54.8(4) . . . . ?
 N1 C5 C6 C7 178.0(3) . . . . ?
 N1 C8 C9 F1 -5.9(4) . . . . ?
 N1 C8 C9 C10 -126.5(3) . . . . ?
 C1 S1 C2 C3 -12.4(4) . . . . ?
 C1 S1 C2 C7 168.3(3) . . . . ?
 C2 C3 C4 C5 0.2(5) . . . . ?
 C3 C2 C7 C6 -0.4(6) . . . . ?
 C3 C4 C5 N1 -178.2(3) . . . . ?
 C3 C4 C5 C6 -0.5(5) . . . . ?
 C4 C5 C6 C7 0.3(5) . . . . ?
 C5 N1 C8 O1 1.4(5) . . . . ?
 C5 N1 C8 C9 -177.3(3) . . . . ?
 C5 C6 C7 C2 0.1(6) . . . . ?
 C7 C2 C3 C4 0.2(5) . . . . ?
 C8 N1 C5 C4 -151.6(3) . . . . ?
 C8 N1 C5 C6 30.8(5) . . . . ?
 C8 C9 C10 C11 -177.3(3) . . . . ?
 C9 C10 C11 C12 132.6(4) . . . . ?
 C10 C11 C12 C13 179.2(3) . . . . ?
 C11 C12 C13 C14 -105.0(5) . . . . ?
 C11 C12 C13 C18 20.6(6) . . . . ?
 C12 C13 C14 C15 -178.1(4) . . . . ?
 C12 C13 C18 C17 178.6(3) . . . . ?
 C13 C14 C15 C16 -54.3(5) . . . . ?
 C14 C13 C18 C17 -55.7(5) . . . . ?
 C14 C15 C16 C17 55.3(5) . . . . ?
 C15 C16 C17 C18 -56.0(5) . . . . ?
 C16 C17 C18 C13 57.0(5) . . . . ?
 C18 C13 C14 C15 54.0(5) . . . . ?

_shelx_res_file
;
TITL UD-1109 in P2(1)
    ud-1109.res
    created by SHELXL-2019/3 at 16:22:03 on 14-Feb-2025
CELL 1.54184 11.3054 5.2963 14.1454 90 98.137 90
ZERR 2 0.0008 0.0003 0.0008 0 0.006 0
LATT -1
SYMM -X,0.5+Y,-Z
SFAC C H F N O S
UNIT 36 48 2 2 2 2

L.S. 10
PLAN  10
SIZE 0.295 0.048 0.043
TEMP -133
CONF
list 4
MORE -1
BOND $H
fmap 2 53
acta
REM <olex2.extras>
REM <HklSrc "%.\\ud-1109.hkl">
REM </olex2.extras>

WGHT    0.068800    0.029700
FVAR       6.64456
S1    6   -0.018527    0.558980    0.731636    11.00000    0.05035    0.02615 =
         0.02946    0.00155    0.02777    0.00178
F1    3    0.479376    0.673883    0.335298    11.00000    0.04878    0.01989 =
         0.04587    0.00389    0.02996   -0.00248
O1    5    0.366610    0.139093    0.441370    11.00000    0.04212    0.01694 =
         0.03225    0.00280    0.02369    0.00142
N1    4    0.332990    0.563303    0.453078    11.00000    0.02729    0.01483 =
         0.02339    0.00114    0.01171    0.00077
AFIX  43
H1    2    0.352995    0.711585    0.432163    11.00000   -1.20000
AFIX   0
C1    1   -0.091193    0.857843    0.722083    11.00000    0.03996    0.05165 =
         0.03850    0.01073    0.02407    0.01598
AFIX 137
H1A   2   -0.133420    0.879432    0.657154    11.00000   -1.50000
H1B   2   -0.031619    0.992095    0.735997    11.00000   -1.50000
H1C   2   -0.148555    0.866576    0.767838    11.00000   -1.50000
AFIX   0
C2    1    0.082008    0.575873    0.646918    11.00000    0.03051    0.02027 =
         0.01950   -0.00485    0.01103   -0.00170
C3    1    0.081440    0.760136    0.577293    11.00000    0.03183    0.01908 =
         0.02759    0.00488    0.01528    0.00369
AFIX  43
H3    2    0.024233    0.892492    0.573275    11.00000   -1.20000
AFIX   0
C4    1    0.164007    0.752547    0.513319    11.00000    0.03382    0.01555 =
         0.02647    0.00660    0.01349    0.00176
AFIX  43
H4    2    0.162925    0.880158    0.466008    11.00000   -1.20000
AFIX   0
C5    1    0.247735    0.560976    0.517877    11.00000    0.02438    0.01805 =
         0.01996   -0.00145    0.00813   -0.00159
C6    1    0.248729    0.375796    0.588257    11.00000    0.04105    0.02776 =
         0.02634    0.00659    0.01406    0.01243
AFIX  43
H6    2    0.305887    0.243307    0.592579    11.00000   -1.20000
AFIX   0
C7    1    0.166732    0.385759    0.651296    11.00000    0.05139    0.02612 =
         0.02455    0.01137    0.01878    0.00994
AFIX  43
H7    2    0.168238    0.259131    0.699018    11.00000   -1.20000
AFIX   0
C8    1    0.385991    0.358985    0.420747    11.00000    0.02372    0.01998 =
         0.02047    0.00182    0.00876   -0.00132
C9    1    0.478795    0.415001    0.355076    11.00000    0.02860    0.01605 =
         0.02706    0.00210    0.01348   -0.00114
AFIX  13
H9    2    0.559389    0.365771    0.388525    11.00000   -1.20000
AFIX   0
C10   1    0.455685    0.274685    0.260831    11.00000    0.03704    0.02969 =
         0.02499   -0.00009    0.01564    0.00043
AFIX  23
H10A  2    0.451987    0.091010    0.273070    11.00000   -1.20000
H10B  2    0.377725    0.327743    0.225573    11.00000   -1.20000
AFIX   0
C11   1    0.553468    0.328062    0.200939    11.00000    0.04284    0.02906 =
         0.03083    0.00188    0.01664   -0.00210
AFIX  43
H11   2    0.575970    0.499424    0.194720    11.00000   -1.20000
AFIX   0
C12   1    0.609594    0.158953    0.157064    11.00000    0.04414    0.02971 =
         0.03295   -0.00167    0.01746   -0.00286
AFIX  43
H12   2    0.587105   -0.011988    0.164389    11.00000   -1.20000
AFIX   0
C13   1    0.706711    0.206065    0.095741    11.00000    0.03894    0.03139 =
         0.02616   -0.00133    0.01528    0.00094
AFIX  13
H13   2    0.768339    0.071511    0.111779    11.00000   -1.20000
AFIX   0
C14   1    0.657386    0.175498   -0.010890    11.00000    0.04773    0.04465 =
         0.02804   -0.00991    0.01284   -0.00520
AFIX  23
H14A  2    0.622747    0.004571   -0.021977    11.00000   -1.20000
H14B  2    0.592848    0.300179   -0.028759    11.00000   -1.20000
AFIX   0
C15   1    0.755656    0.213787   -0.074047    11.00000    0.06431    0.04681 =
         0.02950   -0.00954    0.02121   -0.00587
AFIX  23
H15A  2    0.814578    0.075012   -0.062357    11.00000   -1.20000
H15B  2    0.719811    0.206882   -0.142033    11.00000   -1.20000
AFIX   0
C16   1    0.819125    0.464880   -0.054150    11.00000    0.06395    0.03819 =
         0.03349    0.00380    0.02896   -0.00137
AFIX  23
H16A  2    0.762412    0.604382   -0.073084    11.00000   -1.20000
H16B  2    0.885278    0.477879   -0.092875    11.00000   -1.20000
AFIX   0
C17   1    0.868724    0.490746    0.051076    11.00000    0.04904    0.04282 =
         0.03522   -0.00540    0.02211   -0.01217
AFIX  23
H17A  2    0.905563    0.659478    0.062825    11.00000   -1.20000
H17B  2    0.931516    0.362001    0.068500    11.00000   -1.20000
AFIX   0
C18   1    0.769961    0.457082    0.113137    11.00000    0.04732    0.03406 =
         0.03092   -0.00906    0.01853   -0.00838
AFIX  23
H18A  2    0.804916    0.468993    0.181228    11.00000   -1.20000
H18B  2    0.711055    0.595287    0.099512    11.00000   -1.20000
AFIX   0
HKLF 4


REM  UD-1109 in P2(1)
REM wR2 = 0.1150, GooF = S = 1.023, Restrained GooF = 1.023 for all data
REM R1 = 0.0438 for 2901 Fo > 4sig(Fo) and 0.0506 for all 3243 data
REM 200 parameters refined using 1 restraints

END

WGHT      0.0688      0.0297

REM Highest difference peak  0.331,  deepest hole -0.247,  1-sigma level  0.052
Q1    1  -0.0919  0.5693  0.6847  11.00000  0.05    0.33
Q2    1   0.0404  0.5865  0.6980  11.00000  0.05    0.29
Q3    1   0.5767  0.3037  0.1382  11.00000  0.05    0.25
Q4    1   0.1833  0.5874  0.5001  11.00000  0.05    0.23
Q5    1   0.2338  0.6953  0.5384  11.00000  0.05    0.22
Q6    1   0.5462  0.1555  0.2068  11.00000  0.05    0.21
Q7    1   0.7832  0.2865  0.1188  11.00000  0.05    0.21
Q8    1   0.0715  0.5857  0.7968  11.00000  0.05    0.21
Q9    1   0.0822  0.5572  0.7644  11.00000  0.05    0.20
Q10   1   0.5604  0.4624  0.4095  11.00000  0.05    0.20
;
_shelx_res_checksum                79945
_shelx_hkl_file
;
   0  -6   0 5698.67 488.962  17
   0  -6   1 6093.02 487.075  17
   0  -6  -1 6360.35 512.235  17
   0  -6   2 676.357 226.142  17
   0  -6  -2 640.659 222.905  17
   0  -6   3 813.484 211.103  17
   0  -6   4 1082.68 234.910  17
   0  -6   5 2182.08 293.359  17
   0  -6   6 364.467 168.331  17
   0  -5   0 376.720 327.035  25
   0  -5   0 76.5957 243.191  17
   0  -5  -1 8904.44 623.679  17
   0  -5  -1 9004.79 702.805  25
   0  -5  -2 4044.59 451.377  17
   0  -5  -2 4265.26 489.639  25
   0  -5  -3 2625.00 426.671  25
   0  -5  -3 2654.36 387.394  17
   0  -5   4 7972.01 382.724  14
   0  -5  -4 7108.75 628.428  17
   0  -5  -5 187.935 238.382  25
   0  -5   5 318.226 115.516  14
   0  -5  -6 636.718 325.735  25
   0  -5   6 961.564 175.017  14
   0  -5   7 3679.25 295.657  14
   0  -5   8-43.5178 113.527  14
   0  -5   9 4673.15 320.960  14
   0  -5  10 1264.44 160.931  14
   0  -5  11 348.309 92.6595  14
   0  -4   0 2871.44 585.174  10
   0  -4   0 3219.55 393.925  25
   0  -4  -1 19159.7 1507.10  10
   0  -4  -1 17331.7 856.474  25
   0  -4   1 18527.6 873.978  25
   0  -4   1 20015.2 1554.21  10
   0  -4  -2 9465.81 1058.03  10
   0  -4  -2 7086.49 576.548  25
   0  -4   2 8028.76 989.507  10
   0  -4  -2 8257.47 540.042  17
   0  -4   3 4253.13 284.268  14
   0  -4  -3 3904.65 392.876  17
   0  -4  -3 3748.54 728.166  10
   0  -4  -3 3070.67 402.217  25
   0  -4  -4 27398.6 1126.45  25
   0  -4   4 29604.5 785.768  14
   0  -4  -4 28370.2 1965.34  10
   0  -4   5 5988.32 371.072  14
   0  -4  -5 4972.09 906.741  10
   0  -4  -5 5769.14 567.339  25
   0  -4  -5 6233.98 574.730  17
   0  -4  -6 6346.38 629.001  25
   0  -4   6 7770.49 442.513  14
   0  -4  -6 7151.89 692.026  17
   0  -4   7 5735.93 399.293  14
   0  -4  -7 5803.26 639.252  25
   0  -4  -8 2435.75 493.847  25
   0  -4   8 2122.06 268.606  14
   0  -4   9 9135.99 526.229  14
   0  -4  10 729.657 191.792  14
   0  -4  11 3222.86 299.586  14
   0  -4  12 513.031 138.414  14
   0  -4  13 2648.46 199.339  14
   0  -3   0 162.952 250.586  10
   0  -3  -1 26921.7 1427.99  10
   0  -3  -2 6429.53 694.467  10
   0  -3  -3 24273.4 1404.29  10
   0  -3  -4 20200.6 1377.39  10
   0  -3  -5 1017.28 414.127  10
   0  -3  -6 1012.88 265.653  25
   0  -3  -6 1080.45 157.919  15
   0  -3  -6 1199.40 279.950  17
   0  -3  -6 1232.05 454.065  10
   0  -3   6 1192.63 171.231  14
   0  -3  -6 1505.57 317.288  24
   0  -3  -7 2708.27 396.013  24
   0  -3  -7 2081.99 221.971  15
   0  -3  -7 1908.80 605.242  10
   0  -3   7 2118.85 231.849  14
   0  -3  -7 2310.62 372.295  25
   0  -3   8 1495.83 215.169  14
   0  -3  -8 2249.77 420.425  25
   0  -3  -8 1437.81 210.955  15
   0  -3  -8 1424.48 350.698  24
   0  -3  -9 3335.14 432.253  24
   0  -3  -9 3276.19 318.627  15
   0  -3   9 2962.88 295.601  14
   0  -3 -10 4633.53 379.156  15
   0  -3 -10 4614.05 561.944  24
   0  -3  10 4039.23 340.228  14
   0  -3 -11 163.015 139.533  15
   0  -3  11 25.7093 119.272  14
   0  -3 -11 241.649 269.046  24
   0  -3 -12 4457.77 515.481  24
   0  -3 -12 4450.83 359.046  15
   0  -3  12 4276.29 322.014  14
   0  -3 -13 897.716 179.531  15
   0  -3 -13 1303.51 295.974  24
   0  -3  13 743.350 152.125  14
   0  -3  14 5812.14 280.953  14
   0  -2   0 17940.3 729.216  11
   0  -2  -1 1858.84 247.573  11
   0  -2  -1 1699.82 300.221  10
   0  -2  -2 5918.31 398.298  11
   0  -2   2 5395.50 177.415   3
   0  -2  -2 5800.03 521.704  10
   0  -2   2 5618.59 188.320   1
   0  -2   3 3438.01 267.003   1
   0  -2   3 3226.97 222.279   3
   0  -2  -3 3945.12 456.818  10
   0  -2  -3 3312.25 295.107  11
   0  -2  -4 15914.2 956.110  10
   0  -2  -4 14337.3 575.077   2
   0  -2  -4 14600.3 556.391  11
   0  -2  -5 27698.6 889.895   2
   0  -2   5 26914.3 874.955   3
   0  -2  -6 4099.94 394.230   2
   0  -2  -6 5115.43 723.993  10
   0  -2   6 4393.32 412.035   3
   0  -2  -7 3319.62 397.666   2
   0  -2   7 3272.16 406.925   3
   0  -2   8 1699.84 318.889   3
   0  -2   8 1407.12 364.666   1
   0  -2   9 5017.26 331.425  14
   0  -2  -9 5126.33 460.017  24
   0  -2   9 5049.44 590.459   3
   0  -2  -9 5140.70 355.267  15
   0  -2   9 4518.23 653.605   1
   0  -2  10 11639.8 1091.31   1
   0  -2 -10 12711.9 575.450  15
   0  -2 -10 13548.3 739.300  24
   0  -2  10 12284.5 532.624  14
   0  -2  10 12586.2 1035.24   3
   0  -2 -11 9486.71 527.880  15
   0  -2 -11 9211.61 390.768   6
   0  -2 -11 10766.1 672.628  24
   0  -2  11 9472.01 464.339  14
   0  -2 -12 6684.60 334.135   6
   0  -2  12 6885.56 391.519  14
   0  -2 -12 5855.70 541.486  24
   0  -2 -12 6410.98 440.269  15
   0  -2 -13 3355.40 430.692  24
   0  -2 -13 3694.22 331.536  15
   0  -2 -13 4096.55 259.438   6
   0  -2  13 3970.44 282.486  14
   0  -2 -14 844.378 124.862   6
   0  -2 -14 830.546 175.437  15
   0  -2 -14 874.267 277.197  24
   0  -2 -15 934.637 115.759   6
   0  -2 -15 1063.24 269.844  24
   0  -2 -16 67.2226 198.622  24
   0  -1   0-27.4897 69.9833  11
   0  -1  -1 94552.5 1061.47  11
   0  -1  -1 96378.7 689.950   2
   0  -1  -2 7267.41 307.303   2
   0  -1  -3 18201.0 608.158   2
   0  -1  -3 20789.9 818.245  10
   0  -1  -4 60909.3 1526.04  10
   0  -1  -4 55802.2 1192.78   2
   0  -1  -5 28096.4 950.325   2
   0  -1  -6 28014.6 1024.05   2
   0  -1  -7 18386.1 899.845   2
   0  -1  -8 8998.45 691.074   2
   0  -1  -9 4171.09 521.438   2
   0  -1   9 4321.67 542.704   3
   0  -1 -10 14187.5 550.234  15
   0  -1 -10 13408.0 657.510  24
   0  -1 -10 13997.9 509.316  12
   0  -1 -10 15575.2 1053.90   2
   0  -1  10 15266.7 1090.63   3
   0  -1 -11 2121.01 248.890  15
   0  -1  11 2145.22 488.584   3
   0  -1 -11 1865.53 214.189  12
   0  -1 -11 2031.40 326.276  24
   0  -1  11 2248.85 536.819   1
   0  -1 -12 4500.66 465.116  24
   0  -1 -12 4480.75 357.239  15
   0  -1 -13 653.840 139.703   6
   0  -1 -13 496.646 158.329  15
   0  -1 -13 522.324 270.120  24
   0  -1 -14 3942.96 275.421   6
   0  -1 -14 3851.65 450.842  24
   0  -1 -14 3608.21 318.401  15
   0  -1 -15 2105.81 227.889  15
   0  -1 -15 2255.20 364.158  24
   0  -1 -15 2250.90 197.668   6
   0  -1 -16 1142.28 134.686   6
   0  -1 -16 917.107 238.143  24
   0   0  -1 67626.6 552.110   7
   0   0  -2 24417.9 474.335   7
   0   0  -3 24304.9 678.071   2
   0   0  -3 25702.0 595.015   7
   0   0  -4 2811.66 244.587   7
   0   0  -4 2540.27 272.201   2
   0   0  -5 21852.3 854.235   2
   0   0  -5 22307.9 712.466   7
   0   0  -6 30128.0 901.891   7
   0   0  -6 30007.5 1098.09   2
   0   0  -7 1577.26 294.543   2
   0   0  -7 1488.07 223.856   7
   0   0  -8 1111.99 259.744   2
   0   0   9 210.953 200.573   3
   0   0  -9 47.8887 137.708   2
   0   0 -10 15364.1 654.828  24
   0   0 -10 15306.9 1045.49   2
   0   0  10 16587.9 1125.44   3
   0   0 -10 16101.8 543.288  12
   0   0 -11 12832.4 651.171  24
   0   0 -11 13527.2 524.415  15
   0   0 -11 13274.7 1052.83   2
   0   0  11 14473.1 1139.07   3
   0   0 -11 13242.1 530.977  12
   0   0 -12 6755.90 402.527  12
   0   0 -12 5779.55 489.246  24
   0   0 -12 6581.04 394.089  15
   0   0 -13 27115.8 1041.95  24
   0   0 -13 27574.4 813.063  12
   0   0 -14 5293.22 527.949  24
   0   0 -14 4957.60 322.084   6
   0   0 -15 4268.38 287.622   6
   0   0 -15 3276.01 430.212  24
   0   0 -16 1340.84 157.063   6
   0   0 -16 1775.41 306.839  24
   0   0 -17 262.966 165.956  24
   0   0 -17 6.68755 55.8292   6
   0   1   0-111.932 174.042   7
   0   1  -1 113226. 772.083   2
   0   1  -2 7040.53 292.813   2
   0   1  -3 17071.2 571.298   2
   0   1  -3 17950.3 832.260   7
   0   1  -4 47589.3 1343.55   7
   0   1  -4 49194.7 1068.10   2
   0   1  -5 28947.0 1084.79   7
   0   1  -5 28399.9 923.078   2
   0   1  -6 30684.7 1177.62   7
   0   1  -6 29082.1 1028.80   2
   0   1  -7 17339.1 954.844   7
   0   1  -7 18616.6 910.556   2
   0   1  -8 9153.77 705.166   2
   0   1  -8 8187.04 709.203   7
   0   1  -9 3825.28 500.017   7
   0   1   9 4832.91 602.901   3
   0   1  -9 4081.53 527.140   2
   0   1 -10 15071.2 1064.90   2
   0   1 -10 14061.0 616.820  22
   0   1 -10 15333.9 543.794  12
   0   1 -11 1789.47 214.342  12
   0   1  11 2018.51 442.147   3
   0   1 -11 1407.13 295.883  24
   0   1  11 1623.36 485.786   1
   0   1 -12 5625.36 495.030  24
   0   1 -12 5647.09 375.262  12
   0   1 -13 1027.99 320.244  24
   0   1 -13 565.680 141.150   6
   0   1 -13 593.430 173.053  12
   0   1 -14 4441.38 488.936  24
   0   1 -14 4000.46 317.009  12
   0   1 -14 4337.38 290.521   6
   0   1 -15 2343.80 203.290   6
   0   1 -15 2809.39 401.348  24
   0   1 -16 66.3001 202.251  24
   0   1 -16 798.831 120.931   6
   0   2   0 22800.9 1265.44   7
   0   2  -1 2033.74 453.501   7
   0   2   1 1986.79 395.350   7
   0   2  -2 3788.63 564.120   7
   0   2   2 3602.97 494.129   7
   0   2   2 3947.35 157.370   3
   0   2   2 3953.64 172.304   1
   0   2   3 3124.21 419.890   7
   0   2   3 2371.82 242.156   1
   0   2  -3 3272.70 512.377   7
   0   2   3 2751.23 209.901   3
   0   2   4 15982.1 906.523   7
   0   2   4 14887.2 565.173   3
   0   2  -4 14598.5 992.368   7
   0   2  -5 25877.0 842.583   2
   0   2  -5 26089.6 1340.08   7
   0   2   5 28154.0 890.377   3
   0   2  -6 3267.52 506.807   7
   0   2   6 3242.20 351.875   3
   0   2  -6 3359.87 344.062   2
   0   2   7 4429.75 456.967   3
   0   2  -7 4236.12 592.376   7
   0   2  -8 1742.45 420.433   7
   0   2   8 1718.34 329.159   3
   0   2   8 1502.00 397.700   1
   0   2   9 3972.43 505.097   3
   0   2  -9 4238.36 387.156  22
   0   2  -9 3774.80 265.600  12
   0   2   9 3936.04 674.273   1
   0   2  -9 4433.80 665.381   7
   0   2  -9 3804.37 415.352  21
   0   2 -10 12588.3 663.499  22
   0   2  10 10494.5 1098.71   1
   0   2 -10 12708.6 513.633  12
   0   2  10 12399.8 962.641   3
   0   2 -10 12022.4 1097.85   7
   0   2 -11 10593.7 616.253  22
   0   2 -11 10016.8 484.908  12
   0   2 -11 9042.41 386.045   6
   0   2 -12 6130.84 491.644  22
   0   2 -12 6973.10 410.309  12
   0   2 -12 6259.57 555.636  24
   0   2 -12 6946.94 345.760   6
   0   2 -13 2897.14 276.526  12
   0   2 -13 2715.10 415.759  24
   0   2 -13 3026.36 226.409   6
   0   2 -14 754.762 122.620   6
   0   2 -14 1099.23 297.884  24
   0   2 -14 764.131 155.146  12
   0   2 -15 867.934 110.635   6
   0   2 -15 1298.94 307.185  24
   0   2 -16 139.621 192.455  24
   0   3   0 164.313 357.137   7
   0   3   1 25597.8 1549.62   7
   0   3  -1 28485.4 1702.24   7
   0   3  -2 6740.29 850.127   7
   0   3   2 5349.35 698.245   7
   0   3  -3 26035.2 1619.14   7
   0   3  -4 21345.7 1472.28   7
   0   3  -5 667.912 327.796   7
   0   3  -6 1428.92 260.401  18
   0   3  -6 1271.69 245.246  21
   0   3  -6 1852.94 462.914   7
   0   3  -6 1253.42 256.434  22
   0   3  -7 2696.18 352.758  22
   0   3  -7 2333.87 361.159  21
   0   3  -7 1934.88 510.595   7
   0   3  -8 1372.72 290.728  22
   0   3  -8 1674.68 352.702  21
   0   3  -8 1533.39 491.566   7
   0   3  -9 3829.61 430.463  22
   0   3  -9 3319.49 445.747  21
   0   3 -10 4192.02 449.628  22
   0   3 -10 3546.68 418.841  19
   0   3 -11 407.184 193.836  22
   0   3 -11 303.598 189.907  19
   0   3 -12 4282.60 433.299  22
   0   3 -13 1145.51 343.580  24
   0   3 -14 6742.24 501.572  24
   0   3 -15 1855.82 270.126  24
   0   4   0 4088.10 681.318   7
   0   4  -1 20863.6 1513.10   7
   0   4  -2 8565.72 997.631   7
   0   4  -3 4524.57 748.631   7
   0   4  -3 3875.61 405.079  22
   0   4  -4 28547.7 940.131  18
   0   4  -4 29806.9 1960.13   7
   0   4  -4 28153.1 1082.06  22
   0   4  -5 6261.28 534.640  22
   0   4  -5 5234.22 865.386   7
   0   4  -5 5817.70 555.317  21
   0   4  -5 5955.17 464.936  18
   0   4  -6 7142.01 582.216  22
   0   4  -6 6620.47 608.840  21
   0   4  -7 6227.09 631.582  21
   0   4  -7 5816.12 548.984  22
   0   4  -8 2080.45 412.024  21
   0   4  -8 2195.32 370.772  22
   0   4  -9 8812.60 667.967  23
   0   4  -9 9206.22 681.123  22
   0   4  -9 8306.08 739.089  21
   0   4 -10 921.980 238.079  22
   0   4 -10 940.925 258.506  19
   0   4 -11 3398.78 367.530  19
   0   4 -11 3649.04 394.910  22
   0   4 -12 469.546 163.981  19
   0   4 -13 2807.73 317.263  24
   0   5  -3 2917.95 417.049  21
   0   5  -3 2921.61 356.137  22
   0   5  -4 7242.17 563.906  22
   0   5  -4 6845.72 613.775  21
   0   5  -5 174.066 232.721  21
   0   5  -5 201.728 176.935  22
   0   5  -6 433.442 196.210  22
   0   5  -6 862.928 313.293  21
   0   5  -7 3436.76 485.460  21
   0   5  -7 3314.39 381.821  22
   0   5  -8-85.1189 225.106  21
   0   5  -8 186.583 288.042  23
   0   5  -8 70.6860 152.903  22
   0   5  -8 213.834 210.226  19
   0   5  -9 4909.47 452.538  23
   0   5  -9 4601.81 386.082  22
   0   5  -9 4486.83 423.785  19
   0   5 -10 1345.52 231.858  19
   0   5 -10 1915.16 264.128  22
   0   6  -1 7818.64 594.099  21
   0   6  -2 852.209 303.557  21
   0   6  -3 996.728 271.940  21
   0   6  -4 974.262 228.294  19
   0   6  -4 1031.29 251.906  21
   0   6  -5 2512.14 317.234  21
   0   6  -5 2799.49 384.310  23
   0   6  -5 2704.42 324.565  19
   0   6  -6 282.488 148.684  19
   0   6  -6 855.111 262.508  23
  -1  -6   6 1504.04 232.314  17
  -1  -6   5 597.284 189.843  17
  -1  -6   4 1975.27 280.016  17
   1  -6  -4 945.112 247.166  25
   1  -6  -3 306.879 213.575  25
  -1  -6   3 162.812 163.364  17
  -1  -6   2 1998.32 302.363  17
   1  -6  -2 1923.82 316.645  17
   1  -6  -2 1489.54 311.641  25
   1  -6  -1 766.591 212.525  17
  -1  -6   1 877.104 256.591  17
  -1  -6   0 7319.25 547.105  17
   1  -6   0 7044.90 517.955  17
  -1  -6  -1 223.765 187.890  17
   1  -6   1 605.999 200.568  17
   1  -6   2 8643.23 550.329  17
   1  -6   3 345.899 175.017  17
   1  -6   4 2098.33 306.057  17
   1  -6   5 484.116 177.130  17
   1  -6   6 67.6230 142.704  17
  -1  -5  11 1624.50 156.166  14
  -1  -5  10 2111.99 202.557  14
  -1  -5   9 514.243 135.180  14
  -1  -5   8 540.851 146.889  14
  -1  -5   7 1867.19 218.158  14
   1  -5  -7 928.117 341.045  25
  -1  -5   6 7945.35 395.259  14
   1  -5  -6 5061.05 596.358  25
  -1  -5   5 2124.61 208.968  14
   1  -5  -5 1867.67 368.958  17
   1  -5  -5 1926.76 393.852  25
   1  -5  -4 3766.93 501.198  25
   1  -5  -4 4241.78 495.538  17
   1  -5  -3 2816.13 393.419  17
   1  -5  -3 2778.43 441.243  25
   1  -5  -2 3938.09 529.488  25
   1  -5  -2 4192.58 458.446  17
   1  -5  -1 795.184 309.989  25
  -1  -5   1 1102.34 283.071  17
   1  -5  -1 721.355 219.640  17
  -1  -5   0 11014.4 703.761  17
   1  -5   0 11191.4 803.353  25
   1  -5   1 23097.7 1151.77  25
  -1  -5  -1 23461.2 1022.63  17
  -1  -5  -2 11001.9 727.357  17
   1  -5   2 12059.1 840.633  25
  -1  -5  -3 1756.47 347.728  25
  -1  -5  -3 2183.20 360.810  17
   1  -5   4 4068.21 293.662  14
  -1  -5  -4 3531.70 463.239  17
  -1  -5  -5 7040.06 632.518  25
   1  -5   5 10098.3 470.572  14
   1  -5   6 204.737 123.843  14
   1  -5   7-123.676 138.858  14
   1  -5   8 3518.03 294.730  14
   1  -5   9 962.518 184.709  14
   1  -5  10 389.694 112.472  14
   1  -5  11 156.395 62.7286  14
  -1  -4  13 2051.15 190.339  14
  -1  -4  12 4440.36 303.772  14
  -1  -4  11 6321.91 402.933  14
  -1  -4  10 1990.28 257.298  14
  -1  -4   9 1628.19 264.831  14
   1  -4  -8 5658.95 667.279  25
  -1  -4   8 6774.03 434.640  14
   1  -4  -7 441.435 287.018  25
  -1  -4   7 301.540 162.367  14
   1  -4  -6 3653.88 503.147  17
  -1  -4   6 4307.01 327.647  14
   1  -4  -5 4270.23 469.995  17
  -1  -4   5 4980.77 333.950  14
   1  -4  -5 4003.03 507.141  25
   1  -4  -5 5149.07 931.520  10
  -1  -4   4 579.376 141.975  14
   1  -4  -4 363.280 337.398  10
   1  -4  -4 412.364 227.230  17
  -1  -4   4 341.318 385.718  10
   1  -4  -4 1301.03 342.299  25
   1  -4  -3 12589.8 1258.93  10
   1  -4  -3 10382.2 738.279  25
  -1  -4   3 12876.5 467.529  14
   1  -4  -3 11319.1 643.381  17
  -1  -4   3 11844.8 1256.18  10
  -1  -4   2 8741.06 1052.66  10
   1  -4  -2 7746.04 651.810  25
   1  -4  -2 8704.79 1030.95  10
   1  -4  -1 2068.96 494.971  10
   1  -4  -1 2762.98 392.504  25
  -1  -4   1 2721.57 569.920  10
   1  -4   0 26698.2 1772.10  10
  -1  -4   0 26036.2 1738.47  10
   1  -4   1 5207.43 824.759  10
  -1  -4  -1 5440.94 829.380  10
  -1  -4  -2 12333.4 724.703  25
  -1  -4  -2 13179.0 684.730  17
  -1  -4  -2 12753.6 1263.32  10
   1  -4   2 14129.4 525.980  14
   1  -4   3 11514.3 489.515  14
  -1  -4  -3 11009.5 699.400  25
  -1  -4  -3 10533.6 654.901  17
  -1  -4  -4 1851.26 355.957  25
  -1  -4  -4 1764.79 509.858  10
   1  -4   4 2333.46 249.772  14
  -1  -4  -4 2076.18 345.729  17
  -1  -4  -5 8307.32 682.860  17
   1  -4   5 7687.87 445.814  14
  -1  -4  -5 6416.62 1088.38  10
  -1  -4  -5 5776.15 578.189  25
  -1  -4  -6 7393.83 707.764  25
   1  -4   6 6977.39 455.163  14
  -1  -4  -7 6994.44 707.031  25
  -1  -4  -7 5752.07 378.465  15
   1  -4   7 5890.28 440.905  14
  -1  -4  -8 5191.59 377.995  15
   1  -4   8 4467.80 384.632  14
   1  -4   9 6.83268 155.927  14
  -1  -4  -9 181.883 133.273  15
   1  -4  10 3153.22 319.194  14
   1  -4  11 3015.72 288.452  14
   1  -4  12 453.524 124.144  14
   1  -4  13 1790.72 161.011  14
  -1  -3  14 3838.06 246.383  14
   1  -3 -13 896.469 330.758  24
  -1  -3  13 1070.79 166.119  14
   1  -3 -12 159.032 259.363  24
   1  -3 -12 350.725 161.451  15
  -1  -3  12 404.513 150.665  14
   1  -3 -11 491.136 314.833  24
   1  -3 -11 137.223 137.558  15
  -1  -3  11 180.478 138.857  14
  -1  -3  10 21287.3 743.133  14
   1  -3 -10 21157.0 778.665  15
   1  -3 -10 23279.0 1088.00  24
   1  -3  -9 6254.11 418.729  15
   1  -3  -9 6100.53 690.283  25
  -1  -3   9 6183.75 394.173  14
   1  -3  -9 7205.89 630.790  24
   1  -3  -8 8298.28 662.571  24
   1  -3  -8 8159.43 451.732  15
   1  -3  -8 8252.83 713.345  25
  -1  -3   8 7977.27 430.652  14
   1  -3  -7 9817.97 470.216  15
   1  -3  -7 9587.10 696.488  25
   1  -3  -7 10534.1 701.325  24
   1  -3  -7 8493.09 1172.47  10
  -1  -3   7 9042.89 439.035  14
  -1  -3   6 4647.03 297.066  14
   1  -3  -6 4586.76 303.530  15
   1  -3  -6 4073.26 743.189  10
   1  -3  -6 5277.21 454.230  24
   1  -3  -6 5441.82 478.568  25
   1  -3  -5 14034.5 1226.40  10
   1  -3  -4 11515.5 1035.59  10
   1  -3  -3 50654.9 1564.40  11
   1  -3  -3 48857.5 2019.27  10
   1  -3  -2 3890.53 575.861  10
   1  -3  -2 3604.98 446.092  11
   1  -3  -1 31363.4 1592.80  10
  -1  -3   1 31610.9 1541.39  10
   1  -3  -1 32810.6 1385.12  11
  -1  -3   0 22660.9 1266.31  10
  -1  -3  -1 16872.0 1106.24  10
  -1  -3  -2 2927.94 484.910  10
  -1  -3  -3 17811.2 1222.56  10
  -1  -3  -4 7319.87 842.934  10
  -1  -3  -5 18362.9 1473.59  10
  -1  -3  -6 32033.3 2171.03  10
  -1  -3  -6 31994.2 1061.53  24
  -1  -3  -6 30008.4 773.282  15
   1  -3   6 28807.6 817.427  14
  -1  -3  -7 4210.83 461.496  24
   1  -3   7 4113.86 343.345  14
  -1  -3  -7 5236.81 552.940  25
  -1  -3  -7 4608.81 334.568  15
  -1  -3  -8 6863.95 424.562  15
   1  -3   8 5648.08 403.715  14
  -1  -3  -8 7216.99 592.967  24
   1  -3   9 1682.77 245.430  14
  -1  -3  -9 1875.48 240.635  15
   1  -3  10 4632.32 365.547  14
  -1  -3 -10 5312.92 394.647  15
  -1  -3 -11 306.778 271.500  24
  -1  -3 -11 310.612 141.348  15
   1  -3  11 614.631 182.394  14
  -1  -3 -12 12541.7 583.502  15
   1  -3  12 11919.1 527.296  14
  -1  -3 -12 13724.4 776.983  24
   1  -3  13 1390.83 170.159  14
  -1  -3 -13 1572.13 216.808  15
   1  -3  14 841.883 118.417  14
   1  -2 -16 1228.33 261.069  24
   1  -2 -15 3784.76 430.765  24
   1  -2 -14 218.364 257.508  24
   1  -2 -14 560.726 117.392   6
   1  -2 -14 422.545 161.515  15
   1  -2 -13 12949.3 773.144  24
   1  -2 -13 12703.0 604.254  15
  -1  -2  13 12479.6 501.575  14
   1  -2 -13 12026.1 448.704   6
   1  -2 -12 1320.52 228.469  15
   1  -2 -12 947.020 319.387  24
   1  -2 -12 918.850 138.206   6
  -1  -2  12 1115.72 170.231  14
   1  -2 -11 3185.75 239.888   6
   1  -2 -11 4101.07 470.326  24
  -1  -2  11 3670.89 301.206  14
   1  -2 -11 3283.21 328.018  15
   1  -2 -10 9522.43 497.194  15
  -1  -2  10 10036.7 885.033   3
   1  -2 -10 9409.85 390.238   6
   1  -2 -10 9575.06 651.063  24
  -1  -2  10 9250.96 457.740  14
   1  -2 -10 8867.19 808.965   2
   1  -2  -9 14345.7 941.109   2
  -1  -2   9 14530.2 542.750  14
  -1  -2   9 14015.1 964.427   3
   1  -2  -9 14410.8 764.385  24
   1  -2  -9 14657.1 574.862  15
  -1  -2   8 6539.88 606.964   3
   1  -2  -8 7716.85 639.237   2
   1  -2  -7 884.991 208.803   2
   1  -2  -7 502.863 315.968  10
  -1  -2   7 797.443 210.970   3
   1  -2  -6 15842.9 1173.36  10
   1  -2  -6 15064.7 747.893   2
  -1  -2   6 13416.3 697.392   3
  -1  -2   5 8588.70 492.481   3
   1  -2  -5 9157.23 528.202   2
   1  -2  -5 7980.25 492.692  11
   1  -2  -5 8311.07 761.184  10
   1  -2  -4 676.477 163.436  11
   1  -2  -4 832.008 160.197   2
   1  -2  -4 736.707 249.421  10
  -1  -2   4 879.054 153.836   3
  -1  -2   3 30121.1 652.516   3
   1  -2  -3 31261.0 1235.02  10
   1  -2  -3 30077.4 995.850  11
   1  -2  -3 29623.2 729.729   2
  -1  -2   2 98838.4 828.813   3
   1  -2  -2 98832.2 1832.53  11
   1  -2  -2 98095.1 1020.21   2
   1  -2  -2 97562.5 2163.33  10
   1  -2  -1 10094.6 608.262  11
   1  -2   0 63131.6 1488.39  11
  -1  -2   0 60149.7 1595.08  10
  -1  -2  -1 14888.2 781.403  10
   1  -2   1 15261.1 763.493  11
   1  -2   2 19589.4 922.126  11
   1  -2   2 19679.4 482.737   1
  -1  -2  -2 19535.1 925.141  10
   1  -2   3 19905.1 608.981   1
  -1  -2  -3 20531.9 1033.14  10
   1  -2   4 27378.7 929.113   1
  -1  -2  -4 35322.8 1494.90  10
   1  -2   5 7795.98 587.112   1
  -1  -2  -5 10257.0 888.475  10
   1  -2   6 5033.14 536.305   1
  -1  -2  -6 5640.25 768.918  10
   1  -2   7 2559.00 448.940   1
  -1  -2  -8 8369.72 412.391  15
   1  -2   8 6841.12 733.944   1
   1  -2   8 8694.51 748.906   3
   1  -2   8 7690.58 402.791  14
  -1  -2  -9 3921.18 395.638  24
   1  -2   9 3683.63 546.222   3
   1  -2   9 3169.83 543.611   1
   1  -2   9 3505.07 291.858  14
  -1  -2  -9 3671.44 294.085  15
   1  -2  10 2467.81 248.823  14
  -1  -2 -10 2517.27 261.976  15
  -1  -2 -10 2544.71 356.109  24
  -1  -2 -11 4237.09 443.617  24
  -1  -2 -11 4399.45 363.833  15
   1  -2  11 4252.67 317.605  14
  -1  -2 -12 824.236 283.170  24
   1  -2  12 1330.40 179.244  14
  -1  -2 -12 1480.44 241.977  15
  -1  -2 -13 3584.11 337.001  15
  -1  -2 -13 3630.85 433.257  24
  -1  -2 -13 3644.92 236.225   6
  -1  -2 -14 789.146 119.516   6
  -1  -2 -14 751.189 168.068  15
  -1  -2 -14 1136.12 296.591  24
  -1  -2 -15 4443.65 304.190  15
  -1  -2 -15 3913.93 377.153  24
  -1  -2 -15 4452.50 213.152   6
   1  -1 -17 27.1198 176.248  24
   1  -1 -16 349.732 247.036  24
   1  -1 -16 78.7935 71.1593   6
   1  -1 -15 1851.18 192.156   6
   1  -1 -15 2037.33 354.404  24
   1  -1 -14 3469.10 451.580  24
   1  -1 -14 3339.65 298.108  15
   1  -1 -14 3079.25 252.978   6
   1  -1 -13 4527.05 487.285  24
   1  -1 -13 4712.40 369.630  15
   1  -1 -13 4369.32 304.933   6
   1  -1 -12 23984.4 967.613  24
   1  -1 -12 25319.5 811.377  15
   1  -1 -12 25450.3 695.137   6
   1  -1 -11 678.003 225.486  24
  -1  -1  11 555.098 239.265   3
   1  -1 -11 578.966 145.106  15
   1  -1 -11 768.855 288.745   2
  -1  -1  10 4716.41 600.924   3
   1  -1 -10 5358.87 429.671  24
   1  -1 -10 5531.85 338.369  15
   1  -1 -10 5273.81 627.465   2
   1  -1  -9 13058.9 905.218   2
  -1  -1   9 12091.4 884.725   3
  -1  -1   8 1100.38 261.906   3
   1  -1  -8 1407.20 315.696   2
  -1  -1   7 4716.30 467.305   3
   1  -1  -7 4830.49 511.956   2
  -1  -1   6 14801.8 739.147   3
   1  -1  -6 14223.8 777.301   2
   1  -1  -6 14165.4 608.308   9
   1  -1  -5 13286.7 805.969  10
  -1  -1   5 15027.7 664.923   3
   1  -1  -5 14332.6 588.992   9
  -1  -1   4 37679.6 926.020   3
   1  -1  -4 39206.0 1142.88  10
  -1  -1   3 25648.8 654.526   3
   1  -1  -3 27525.8 836.257  10
  -1  -1   2 50759.3 743.856   3
   1  -1  -2 51198.1 1090.20  10
  -1  -1   1 49883.3 576.550   3
  -1  -1   0 53993.7 986.690  10
   1  -1   0 53276.3 655.622   1
  -1  -1  -1 325381. 2530.41  10
   1  -1   1 324742. 1766.28   1
  -1  -1  -1 323256. 1903.26   8
  -1  -1  -2 164120. 1575.48   8
   1  -1   2 163360. 1749.59   1
   1  -1   2 165752. 1881.19  11
   1  -1   3 18936.4 719.587  11
   1  -1   3 19694.2 728.888   1
  -1  -1  -4 24024.2 770.603   2
  -1  -1  -4 23302.8 1038.39  10
  -1  -1  -5 13431.8 656.101   2
  -1  -1  -6 23636.0 962.460   2
  -1  -1  -7 16470.1 884.955   2
   1  -1   8 5093.37 642.971   1
   1  -1   9 2093.28 466.003   1
   1  -1  10 2781.42 580.369   1
  -1  -1 -10 3358.64 355.626  24
  -1  -1 -10 3061.66 244.038  12
   1  -1  10 3364.15 552.384   3
  -1  -1 -10 3374.11 283.953  15
  -1  -1 -11 2849.13 252.336  12
   1  -1  11 2708.57 597.944   1
  -1  -1 -11 2810.53 276.904  15
  -1  -1 -11 2456.68 324.961  24
   1  -1  11 3398.06 604.424   3
  -1  -1 -12 2059.52 344.599  24
  -1  -1 -12 1988.04 252.102  15
  -1  -1 -12 1876.02 223.856  12
  -1  -1 -13 12.1913 226.511  24
  -1  -1 -13-33.6635 131.785  15
  -1  -1 -14 8363.11 380.102   6
  -1  -1 -14 7558.77 443.272  15
  -1  -1 -15 1128.96 291.906  24
  -1  -1 -15 781.662 149.832  15
  -1  -1 -15 815.868 127.386   6
  -1  -1 -16 4278.21 224.512   6
  -1  -1 -16 2788.55 321.004  24
   1   0 -17-121.615 210.940  24
   1   0 -16 5180.13 288.249   6
   1   0 -16 5146.13 498.397  24
   1   0 -15 309.344 125.560   6
   1   0 -15 339.391 271.394  24
   1   0 -14 6364.66 377.747   6
   1   0 -14 6605.98 579.579  24
   1   0 -13 24341.2 701.432   6
   1   0 -13 25438.0 1037.97  24
   1   0 -12 33.6463 102.799  12
   1   0 -12 1914.73 365.988  24
   1   0 -11 1800.72 287.612  24
   1   0 -11 1417.56 189.881  12
  -1   0  11 1165.25 328.328   3
   1   0 -11 1533.74 350.546   2
   1   0 -10 220.806 188.564   2
   1   0 -10-100.920 170.866  24
  -1   0  10-14.6559 202.367   3
   1   0 -10 98.7443 83.7652  12
  -1   0   9 48935.5 1728.24   3
   1   0  -9 46537.8 1724.68   2
   1   0  -8 27464.0 1290.21   2
  -1   0   8 27664.9 1189.21   3
   1   0  -7 8042.49 560.520   7
  -1   0   7 7766.48 583.184   3
   1   0  -7 7662.27 645.046   2
   1   0  -6 43199.9 1191.80   7
  -1   0   6 45802.1 1238.81   3
  -1   0   5 5194.04 385.725   3
   1   0  -5 4615.66 356.219   7
   1   0  -4 51104.6 1084.60   7
   1   0  -3 1193.13 169.773   7
   1   0  -2 27198.1 600.313   7
   1   0  -1 1181.96 94.5869   1
   1   0   0 2394.41 146.348   1
   1   0   0 2465.38 133.258   9
   1   0   1 14824.2 414.260   1
  -1   0  -2 137.542 90.7956   2
   1   0   2 74.4502 46.6024  11
  -1   0  -2 0.06514 105.126   7
  -1   0  -3 39593.0 740.764   7
  -1   0  -3 38498.0 807.502   2
  -1   0  -4 15727.4 486.495   7
  -1   0  -4 14983.5 595.499   2
  -1   0  -5 204840. 1980.83   7
  -1   0  -5 207664. 2459.80   2
  -1   0  -6 21388.1 892.111   2
  -1   0  -6 20039.9 672.494   7
  -1   0  -7 2527.59 355.287   2
  -1   0  -8 164.214 173.932   2
   1   0   9 26811.7 1551.85   1
  -1   0 -10 151.719 98.9187  15
   1   0  10 285.096 253.893   1
  -1   0 -10-2.10172 160.816  24
  -1   0 -10 109.994 73.3159  12
   1   0  11 8630.56 996.241   1
   1   0  11 10593.6 990.571   3
  -1   0 -11 8922.46 434.521  12
  -1   0 -11 8842.72 450.539  15
  -1   0 -12 1590.83 309.546  24
  -1   0 -12 1540.64 210.982  15
  -1   0 -12 1797.49 219.320  12
  -1   0 -13 87.2275 111.738  12
  -1   0 -13 149.287 110.904  15
  -1   0 -13-58.0306 221.882  24
  -1   0 -14 1593.15 333.798  24
  -1   0 -14 1516.18 214.109  12
  -1   0 -15 4588.27 280.684   6
  -1   0 -15 4280.12 432.548  24
  -1   0 -16 7585.13 316.435   6
  -1   0 -16 5189.27 412.733  24
  -1   0 -17 23.8357 51.4893   6
   1   1 -17 690.584 232.251  24
   1   1 -16 207.638 89.6055   6
   1   1 -16 155.809 230.456  24
   1   1 -15 1832.42 195.506   6
   1   1 -15 2466.03 390.871  24
   1   1 -14 3152.82 253.662   6
   1   1 -14 3438.95 484.922  24
   1   1 -13 4906.78 327.312   6
   1   1 -13 5000.65 506.618  24
   1   1 -13 4461.32 338.193  12
   1   1 -12 24961.3 697.717   6
   1   1 -12 24917.6 1006.11  24
   1   1 -12 24267.1 757.372  12
   1   1 -11 132.933 222.294  24
  -1   1  11 569.980 277.822   3
   1   1 -11 348.422 112.353  12
   1   1 -11 229.688 214.969   2
   1   1 -10 4066.63 284.928  12
   1   1 -10 4098.44 349.095  22
  -1   1  10 3938.11 590.228   3
   1   1 -10 3785.00 530.800   2
   1   1  -9 11599.5 867.303   7
  -1   1   9 12704.1 944.516   3
   1   1  -9 12023.6 876.659   2
   1   1  -8 1497.08 300.084   2
   1   1  -8 1395.78 312.819   7
  -1   1   8 1768.43 353.599   3
  -1   1   7 5957.50 536.959   3
   1   1  -7 5750.65 570.764   7
   1   1  -7 5662.02 549.746   2
   1   1  -6 13511.8 770.704   2
  -1   1   6 14687.2 732.925   3
   1   1  -6 13401.3 801.288   7
  -1   1   5 11502.1 577.945   3
   1   1  -5 12091.3 711.801   7
   1   1  -4 39668.7 1184.56   7
  -1   1   4 39048.2 929.636   3
  -1   1   3 29101.4 704.138   3
  -1   1   2 50703.0 765.438   3
   1   1  -1 52554.3 1079.90   7
  -1   1   1 52897.2 598.682   3
   1   1   0 54153.9 656.518   1
  -1   1   0 54772.9 550.390   3
   1   1   0 53697.6 997.959   7
   1   1   1 342169. 2222.64   7
   1   1   1 340862. 1859.01   1
  -1   1  -2 173127. 2996.58   7
   1   1   2 172185. 1161.59   7
  -1   1  -2 170607. 1583.62   8
   1   1   2 169833. 1910.17   1
   1   1   3 17177.6 708.160   1
  -1   1  -3 18031.4 1019.56   7
  -1   1  -4 24121.8 768.881   2
  -1   1  -4 22255.1 1090.08   7
  -1   1  -5 14303.9 666.296   2
  -1   1  -5 14411.6 831.252   7
  -1   1  -6 22634.8 922.144   2
  -1   1  -6 22466.2 1026.44   7
  -1   1  -7 13971.0 800.055   2
  -1   1  -7 13551.0 826.033   7
  -1   1  -8 5476.26 560.734   7
   1   1   8 4817.86 646.084   1
   1   1   9 2051.98 512.528   1
  -1   1 -10 3583.96 321.866  22
  -1   1 -10 3481.55 272.704  12
   1   1  10 3662.55 684.223   1
   1   1  10 3908.03 581.378   3
   1   1  11 2271.88 577.306   1
  -1   1 -11 2861.99 363.500  24
   1   1  11 3065.93 542.391   3
  -1   1 -11 3098.63 272.963  12
  -1   1 -12 1537.62 209.797  12
  -1   1 -12 1448.22 302.664  24
  -1   1 -13-309.046 211.543  24
  -1   1 -13 346.626 154.070  12
  -1   1 -14 8488.79 391.589   6
  -1   1 -14 8312.03 445.878  12
  -1   1 -15 658.834 247.441  24
  -1   1 -15 1076.29 143.722   6
  -1   1 -16 3988.59 220.168   6
  -1   1 -16 2533.29 306.537  24
   1   2 -16 1485.18 285.969  24
   1   2 -15 3628.50 426.607  24
   1   2 -14 429.268 104.182   6
   1   2 -14 420.511 280.927  24
   1   2 -13 13717.4 803.600  24
   1   2 -13 12261.9 526.384  12
   1   2 -13 12390.7 452.579   6
   1   2 -12 1075.75 150.415   6
   1   2 -12 1068.32 174.530  12
   1   2 -11 2818.42 260.472  12
   1   2 -11 2978.32 358.775  22
   1   2 -11 2711.08 218.788   6
  -1   2  10 8711.03 792.507   3
   1   2 -10 7889.66 912.155   7
   1   2 -10 8197.71 404.999  12
   1   2 -10 8394.69 537.843  22
   1   2 -10 8315.80 517.935  19
   1   2 -10 7805.02 338.259   6
  -1   2   9 14631.3 963.562   3
   1   2  -9 14388.2 688.844  22
   1   2  -9 14509.0 950.410   2
   1   2  -9 12774.7 623.677  19
   1   2  -9 13645.4 477.691  12
   1   2  -9 14831.4 1205.02   7
   1   2  -8 7356.17 831.710   7
   1   2  -8 7037.73 618.920   2
  -1   2   8 7209.47 634.195   3
   1   2  -7 615.131 206.133   2
   1   2  -7 668.786 306.229   7
  -1   2   7 660.961 202.910   3
   1   2  -6 15249.0 717.580   2
   1   2  -6 15517.9 1038.69   7
  -1   2   6 13986.5 705.667   3
   1   2  -5 7918.45 480.613   2
  -1   2   5 7660.45 467.614   3
   1   2  -5 7156.12 675.548   7
   1   2  -4 325.576 114.378   2
   1   2  -4 322.742 199.123   7
  -1   2   4 291.978 105.775   3
   1   2  -3 28062.7 665.628   2
   1   2  -3 29124.6 1234.69   7
  -1   2   3 29481.9 655.327   3
   1   2  -2 97472.8 860.361   2
  -1   2   2 96664.6 890.818   3
   1   2  -2 96055.4 2177.13   7
  -1   2   1 9272.11 852.022   7
   1   2  -1 8969.81 669.995   7
   1   2   0 58333.6 1627.06   7
  -1   2   0 60743.6 2149.28   7
   1   2   1 15629.3 816.883   7
  -1   2  -1 15652.7 1223.61   7
   1   2   2 19004.5 485.262   1
  -1   2  -2 19882.7 1358.65   7
   1   2   2 17858.1 811.689   7
  -1   2  -3 18355.5 1315.30   7
   1   2   3 18706.0 610.116   1
   1   2   3 17161.9 665.239   7
  -1   2  -4 27563.9 1581.50   7
   1   2   4 24621.7 896.610   1
  -1   2  -5 7717.26 826.322   7
   1   2   5 6562.88 552.556   1
  -1   2  -6 5365.38 699.033   7
   1   2   6 5509.98 594.449   1
   1   2   7 2078.35 417.036   1
  -1   2  -7 1702.35 436.772   7
   1   2   8 8703.55 706.764   3
   1   2   8 7748.61 847.504   1
  -1   2  -8 8829.59 531.824  22
  -1   2  -8 7926.95 837.520   7
  -1   2  -9 3849.61 404.277  21
   1   2   9 4142.66 538.098   3
  -1   2  -9 4212.10 386.019  22
  -1   2  -9 3945.91 622.245   7
  -1   2  -9 3961.27 277.106  12
   1   2   9 3819.26 667.508   1
  -1   2 -10 2163.77 224.457  12
  -1   2 -10 2205.11 308.199  22
  -1   2 -11 4528.30 338.205  12
  -1   2 -11 4536.39 420.953  22
  -1   2 -12 867.937 219.000  22
  -1   2 -12 1458.12 209.437  12
  -1   2 -12 1036.15 301.481  24
  -1   2 -13 3734.52 244.385   6
  -1   2 -13 4117.26 453.286  24
  -1   2 -13 3733.23 302.968  12
  -1   2 -14 621.454 107.602   6
  -1   2 -14 841.907 160.395  12
  -1   2 -14 865.384 266.426  24
  -1   2 -15 4455.58 214.854   6
  -1   2 -15 4181.54 388.763  24
   1   3 -15 568.396 228.314  24
   1   3 -14 5112.50 484.817  24
   1   3 -13 1130.86 331.466  24
   1   3 -12 539.896 238.337  22
   1   3 -12 871.509 237.641  19
   1   3 -11 239.936 192.428  19
   1   3 -11 444.730 217.287  22
   1   3 -10 22631.6 979.093  22
   1   3 -10 21092.4 945.259  19
   1   3  -9 5820.66 534.588  23
   1   3  -9 6400.52 519.532  22
   1   3  -8 8350.74 664.382  21
   1   3  -8 8342.19 1001.63   7
   1   3  -8 7991.44 576.971  22
   1   3  -7 10493.0 1089.74   7
   1   3  -7 9272.45 592.748  22
   1   3  -7 9989.89 675.594  21
   1   3  -6 4487.06 701.769   7
   1   3  -6 4926.03 419.253  22
   1   3  -6 4057.01 430.519  21
   1   3  -5 13115.4 1114.93   7
   1   3  -4 11272.6 1014.46   7
   1   3  -3 52503.2 2096.98   7
  -1   3   3 48534.1 2492.77   7
   1   3  -2 4236.06 586.447   7
  -1   3   2 3334.19 701.699   7
   1   3  -1 39475.9 1681.16   7
  -1   3   1 36437.9 2116.31   7
  -1   3   0 24203.6 1738.06   7
   1   3   0 23366.0 1241.90   7
  -1   3  -1 16234.4 1457.61   7
   1   3   1 15965.2 981.723   7
  -1   3  -2 3246.23 701.291   7
  -1   3  -3 21898.9 1663.46   7
  -1   3  -4 8194.34 1017.23   7
  -1   3  -5 16464.9 1378.47   7
  -1   3  -6 28340.2 1829.45   7
  -1   3  -6 28696.3 883.945  20
  -1   3  -6 25848.4 986.614  22
  -1   3  -6 26400.6 896.511  18
  -1   3  -7 4676.04 766.319   7
  -1   3  -7 4027.62 430.863  21
  -1   3  -7 4130.70 446.802  22
  -1   3  -8 5227.96 529.405  21
  -1   3  -8 5963.66 531.201  22
  -1   3  -8 5971.34 873.452   7
  -1   3  -9 2011.85 211.139  12
  -1   3  -9 2389.92 386.831  22
  -1   3  -9 2056.45 398.245  21
  -1   3 -10 4823.93 476.567  22
  -1   3 -10 5070.00 323.572  12
  -1   3 -11 295.013 117.203  12
  -1   3 -11 192.531 168.034  22
  -1   3 -12 12770.8 493.857  12
  -1   3 -12 12285.2 692.130  22
  -1   3 -13 1232.08 313.694  24
  -1   3 -13 1457.78 170.692  12
  -1   3 -14 1207.33 252.558  24
   1   4 -13 2677.99 340.741  24
   1   4 -12 4166.96 353.063  19
   1   4 -11 6686.79 533.558  22
   1   4 -11 6377.80 496.446  19
   1   4 -10 1987.43 391.308  23
   1   4 -10 2729.74 381.607  22
   1   4 -10 1976.09 344.921  19
   1   4  -9 1843.18 391.982  19
   1   4  -9 2156.65 375.349  22
   1   4  -9 2045.99 432.640  23
   1   4  -8 7017.31 678.227  21
   1   4  -8 7452.79 598.205  22
   1   4  -7 23.6529 223.005  21
   1   4  -7 253.324 211.386  22
   1   4  -6 4369.09 450.790  22
   1   4  -6 4338.28 549.252  21
   1   4  -5 4743.09 784.098   7
   1   4  -5 4254.63 437.968  22
   1   4  -5 4777.45 544.261  21
   1   4  -4 351.517 313.961   7
   1   4  -4 603.978 231.686  22
   1   4  -4 839.387 384.003  21
   1   4  -3 12199.7 661.803  22
   1   4  -3 11590.7 1141.63   7
   1   4  -2 10194.3 1012.53   7
  -1   4   1 2537.18 610.223   7
   1   4  -1 2547.99 505.395   7
  -1   4   0 23816.0 1883.19   7
  -1   4  -1 5072.49 835.851   7
  -1   4  -2 14993.4 1459.40   7
  -1   4  -2 13261.3 612.187  18
  -1   4  -3 11299.6 1264.24   7
  -1   4  -3 10103.6 559.038  18
  -1   4  -4 3161.71 667.126   7
  -1   4  -4 2782.76 330.305  18
  -1   4  -5 9030.33 515.922  20
  -1   4  -5 7768.13 621.959  22
  -1   4  -5 9499.51 1161.34   7
  -1   4  -5 8312.15 565.608  18
  -1   4  -6 7082.63 589.432  22
  -1   4  -6 6729.34 621.798  21
  -1   4  -6 7001.31 537.563  18
  -1   4  -7 4434.91 563.535  21
  -1   4  -7 4819.64 521.800  22
  -1   4  -8 5334.22 601.746  21
  -1   4  -8 4823.93 521.063  22
  -1   4  -9 697.546 297.673  21
  -1   4  -9 170.894 228.164  22
  -1   4 -10 3417.56 415.676  22
  -1   4 -10 3203.49 392.538  19
  -1   4 -11 3896.96 392.044  22
  -1   4 -11 3685.78 367.168  19
  -1   4 -12 292.955 202.133  24
  -1   4 -12 568.992 200.648  22
   1   5 -11 1741.02 214.883  19
   1   5 -10 2487.92 289.871  19
   1   5 -10 2422.06 294.566  23
   1   5  -9 1079.72 352.716  23
   1   5  -9 830.694 241.434  19
   1   5  -9 829.951 216.083  22
   1   5  -8 155.858 295.295  23
   1   5  -8 257.273 224.963  19
   1   5  -8 205.879 161.350  22
   1   5  -7 1837.04 386.208  21
   1   5  -7 1604.93 286.623  22
   1   5  -7 1584.70 396.549  23
   1   5  -6 7713.81 666.408  21
   1   5  -6 7082.52 506.058  22
   1   5  -5 2731.90 342.466  22
   1   5  -5 2217.03 400.333  21
   1   5  -4 3974.88 520.022  21
   1   5  -4 4674.83 430.152  22
   1   5  -3 2093.26 367.315  21
   1   5  -2 4508.32 484.719  21
   1   5  -1 694.846 242.651  21
  -1   5  -1 25649.8 1074.90  22
  -1   5  -2 13058.2 754.275  22
  -1   5  -3 2170.85 344.022  22
  -1   5  -4 3502.26 477.349  21
  -1   5  -4 3354.08 429.288  22
  -1   5  -5 9221.55 743.700  21
  -1   5  -5 8898.60 626.502  22
  -1   5  -6 19.0346 181.194  22
  -1   5  -6 383.108 313.271  21
  -1   5  -7 306.860 217.790  22
  -1   5  -7 138.345 272.769  21
  -1   5  -8 2965.68 442.363  21
  -1   5  -8 2965.85 421.100  23
  -1   5  -8 2857.12 353.182  22
  -1   5  -9 1018.44 239.157  22
  -1   5  -9 1097.10 260.202  19
  -1   5 -10 288.026 144.634  22
  -1   5 -10 57.5934 139.596  19
   1   6  -6 1193.28 277.796  23
   1   6  -6 1250.95 208.314  19
   1   6  -5 543.315 196.913  19
   1   6  -5 517.770 266.707  23
   1   6  -4 1699.46 356.573  23
   1   6  -4 2357.17 322.444  19
   1   6  -3 312.075 197.009  21
   1   6  -3 44.2718 188.220  19
  -1   6   0 9435.58 679.742  21
  -1   6  -1 589.266 247.510  21
  -1   6  -2 10329.8 679.226  21
  -1   6  -3 1107.98 284.531  21
  -1   6  -4 2071.68 324.651  21
  -1   6  -5 361.979 157.064  21
  -1   6  -6 145.963 205.451  23
  -1   6  -6 247.672 164.304  19
   2  -6  -5 416.530 207.899  25
  -2  -6   5 984.706 200.179  17
   2  -6  -4 1001.84 270.356  25
  -2  -6   4 1035.82 215.698  17
  -2  -6   3 1054.72 215.085  17
   2  -6  -3 555.134 221.130  25
  -2  -6   2 2369.29 326.491  17
   2  -6  -2 1651.40 300.729  25
   2  -6  -2 2280.92 312.583  17
  -2  -6   1 295.732 198.092  17
   2  -6  -1 548.132 217.811  17
   2  -6  -1 346.968 221.418  25
   2  -6   0 78.1053 214.468  25
  -2  -6   0-97.1996 182.556  17
   2  -6   0 8.67868 156.422  17
   2  -6   1 1485.51 264.433  17
   2  -6   2 3986.37 382.377  17
   2  -6   3 2772.82 330.593  17
   2  -6   4 467.683 200.250  17
   2  -6   5 1836.36 285.899  17
   2  -6   6 2072.30 265.361  17
  -2  -5  11 6576.27 296.496  14
  -2  -5  10 1116.88 155.150  14
  -2  -5   9 53.7305 87.9112  14
   2  -5  -8 3188.73 490.119  25
  -2  -5   8 5038.29 309.298  14
  -2  -5   7 4734.63 302.643  14
   2  -5  -7 3599.78 506.773  25
   2  -5  -6 826.769 334.868  25
  -2  -5   6 1533.35 177.268  14
  -2  -5   5 1461.04 172.420  14
   2  -5  -5 1183.18 311.904  17
   2  -5  -5 1051.57 334.803  25
   2  -5  -4 2554.24 396.106  17
   2  -5  -4 1904.80 381.145  25
   2  -5  -3 1098.51 363.654  25
   2  -5  -3 1181.25 284.191  17
  -2  -5   2 5308.93 489.612  17
   2  -5  -2 4448.85 553.154  25
   2  -5  -2 4758.07 476.296  17
   2  -5  -1 12796.5 736.620  17
   2  -5  -1 11883.0 862.286  25
  -2  -5   1 13696.9 788.726  17
   2  -5   0 4123.29 557.248  25
  -2  -5   0 4477.30 474.025  17
  -2  -5  -1 1227.77 308.553  17
   2  -5   1 1584.42 399.834  25
  -2  -5  -2 516.890 240.134  17
   2  -5   2 829.481 333.276  25
  -2  -5  -3 8653.07 717.836  17
   2  -5   3 8601.96 740.917  25
   2  -5   3 9850.42 454.697  14
   2  -5   4 5591.53 365.765  14
   2  -5   5 2063.70 248.858  14
   2  -5   6 5526.74 378.280  14
   2  -5   7 534.844 159.833  14
   2  -5   8 124.187 118.879  14
   2  -5   9 2702.73 231.070  14
   2  -5  10 2000.25 180.882  14
  -2  -4  13 3607.25 250.127  14
  -2  -4  12 3323.03 276.006  14
  -2  -4  11 9521.13 478.932  14
  -2  -4  10 1216.85 218.901  14
   2  -4  -9 4605.48 602.430  25
  -2  -4   9 5896.87 397.930  14
   2  -4  -8 2314.33 467.301  25
  -2  -4   8 3478.59 307.216  14
  -2  -4   7 9050.90 470.663  14
   2  -4  -7 6865.75 669.274  25
   2  -4  -6 16491.6 893.747  17
   2  -4  -6 15507.1 940.542  25
  -2  -4   6 17780.0 637.170  14
  -2  -4   5 1895.57 211.625  14
   2  -4  -5 844.452 459.896  10
   2  -4  -5 1483.28 361.305  25
   2  -4  -5 1576.22 312.097  17
  -2  -4   4 8993.09 410.087  14
   2  -4  -4 8319.40 676.526  25
   2  -4  -4 7649.37 1032.45  10
  -2  -4   4 7056.87 921.512  10
   2  -4  -4 8639.89 592.738  17
   2  -4  -3 3426.85 454.502  25
   2  -4  -3 3131.54 360.582  17
   2  -4  -3 3573.66 713.005  10
  -2  -4   3 3834.31 687.590  10
   2  -4  -2 11649.2 789.776  25
  -2  -4   2 11410.6 1154.03  10
   2  -4  -2 12045.0 1216.19  10
  -2  -4   1 9949.41 1076.27  10
   2  -4  -1 10278.5 1152.52  10
  -2  -4   0 7836.00 952.456  10
   2  -4   0 6708.69 942.414  10
   2  -4   1 8103.26 1036.02  10
  -2  -4  -1 7750.31 521.968  17
  -2  -4  -1 7615.54 973.549  10
   2  -4   2 7261.97 401.764  14
  -2  -4  -2 7559.89 986.355  10
  -2  -4  -2 7373.06 528.109  17
  -2  -4  -3 6684.94 983.992  10
   2  -4   3 6416.78 392.906  14
  -2  -4  -3 5844.32 513.892  17
   2  -4   4 1486.96 216.512  14
  -2  -4  -4 1130.49 567.728  10
  -2  -4  -4 1222.00 292.464  25
  -2  -4  -4 1278.15 308.713  17
   2  -4   5 3117.90 325.025  14
  -2  -4  -5 1169.86 355.112  25
   2  -4   6 14625.9 678.871  14
   2  -4   7 5687.95 434.646  14
  -2  -4  -8 1689.95 229.565  15
   2  -4   8 1704.29 278.791  14
   2  -4   9 1802.99 249.284  14
  -2  -4  -9 1758.18 233.780  15
  -2  -4 -10 1088.92 178.411  15
   2  -4  10 889.366 190.224  14
   2  -4  11 1057.34 180.663  14
   2  -4  12 202.194 100.784  14
  -2  -3  14 3124.11 237.416  14
   2  -3 -14 3438.30 413.295  24
   2  -3 -13 2005.09 362.470  24
  -2  -3  13 2161.41 228.317  14
  -2  -3  12 29151.4 824.387  14
   2  -3 -12 30992.7 1214.14  24
  -2  -3  11 4255.52 343.465  14
   2  -3 -11 4830.72 528.675  24
  -2  -3  10 5799.50 403.327  14
   2  -3 -10 5375.49 564.647  24
   2  -3  -9 6042.84 650.211  25
   2  -3  -9 6715.03 438.723  15
  -2  -3   9 6214.89 387.337  14
   2  -3  -9 7101.24 622.879  24
   2  -3  -8 1233.36 323.999  25
   2  -3  -8 1577.29 390.210  24
  -2  -3   8 1255.84 183.204  14
   2  -3  -7 3575.24 293.649  15
   2  -3  -7 3648.55 780.187  10
   2  -3  -7 4030.37 463.731  25
  -2  -3   7 3595.00 275.641  14
   2  -3  -7 4388.39 474.266  24
   2  -3  -6-70.4829 217.522  24
  -2  -3   6-220.977 113.148  14
   2  -3  -6-21.9520 262.068  16
   2  -3  -6 53.9994 205.798  25
   2  -3  -6-10.1831 224.894  10
   2  -3  -5 2552.86 551.020  10
   2  -3  -4 823.541 334.497  10
   2  -3  -4 647.189 244.655  11
   2  -3  -3 786.966 249.304  11
   2  -3  -3 359.768 243.579  10
   2  -3  -2 15493.8 998.712  11
   2  -3  -2 17304.7 1216.11  10
  -2  -3   2 17386.5 1144.58  10
  -2  -3   1 71536.2 2259.40  10
   2  -3  -1 73105.4 2494.17  10
   2  -3  -1 71964.6 2165.45  11
  -2  -3   0 3005.48 476.639  10
   2  -3   0 2993.14 462.237  11
  -2  -3  -1 21180.9 1263.70  10
   2  -3   1 23163.2 1315.10  11
  -2  -3  -2 19303.3 1245.48  10
  -2  -3  -3 5562.23 707.809  10
  -2  -3  -4 19516.3 1434.07  10
  -2  -3  -5 1297.65 273.104  17
  -2  -3  -5 1052.23 253.996  25
   2  -3   5 1464.39 208.988  14
  -2  -3  -5 1228.22 475.672  10
  -2  -3  -6 5945.45 358.380  15
   2  -3   6 6019.18 406.723  14
  -2  -3  -7 3378.08 290.791  15
   2  -3   7 3422.94 320.859  14
  -2  -3  -7 2718.13 360.966  24
  -2  -3  -8 3701.00 316.585  15
   2  -3   8 3832.25 349.691  14
  -2  -3  -8 2760.28 341.964  24
  -2  -3  -9 717.395 250.064  24
  -2  -3  -9 973.372 173.088  15
   2  -3   9 967.723 206.467  14
   2  -3  10 2206.40 267.256  14
  -2  -3 -10 2696.56 296.058  15
  -2  -3 -10 2704.56 406.391  24
  -2  -3 -11 631.501 173.112  15
   2  -3  11 369.908 182.404  14
   2  -3  12 4456.77 318.010  14
  -2  -3 -12 4757.01 355.949  15
   2  -3  13 228.131 96.4198  14
  -2  -3 -13 456.424 149.992  15
  -2  -3 -14 2291.19 215.771  15
   2  -2 -16 3606.02 374.256  24
   2  -2 -15 5627.61 500.841  24
   2  -2 -14 1422.74 355.175  24
   2  -2 -13 908.190 144.068   6
   2  -2 -13 498.258 277.131  24
   2  -2 -13 944.997 207.067  15
  -2  -2  13 988.696 181.478  14
  -2  -2  12 632.793 143.436  14
   2  -2 -12 812.070 194.475  15
   2  -2 -12 618.556 129.841   6
   2  -2 -12 934.903 305.073  24
   2  -2 -11 7090.33 448.335  15
   2  -2 -11 7066.63 357.026   6
  -2  -2  11 7592.89 415.925  14
   2  -2 -11 7650.80 599.567  24
   2  -2 -10 1828.33 346.774  24
  -2  -2  10 2519.80 450.467   3
   2  -2 -10 2453.70 435.165   2
  -2  -2  10 2460.77 248.724  14
   2  -2 -10 2604.82 216.079   6
   2  -2 -10 2080.32 242.258  15
   2  -2  -9 7886.17 420.569  15
  -2  -2   9 7625.69 397.031  14
   2  -2  -9 7075.60 538.244  24
  -2  -2   9 7456.56 695.006   3
   2  -2  -9 8042.67 724.808   2
   2  -2  -9 6129.80 569.889  25
   2  -2  -8 16837.7 573.690  15
   2  -2  -8 18415.6 1041.61   2
  -2  -2   8 16249.4 923.463   3
   2  -2  -8 17564.7 784.735  24
  -2  -2   7 231.918 157.198   3
   2  -2  -7 599.668 356.074  10
   2  -2  -7 431.969 164.970   2
  -2  -2   6 11066.0 634.925   3
   2  -2  -6 12124.3 1005.00  10
   2  -2  -6 11061.2 716.646   2
  -2  -2   5 18727.4 746.957   3
   2  -2  -5 18315.9 1091.13  10
   2  -2  -4 795.478 257.287  10
  -2  -2   4 732.234 151.216   3
  -2  -2   3 16350.1 525.198   3
   2  -2  -3 15355.3 926.779  10
   2  -2  -2 24105.8 1133.51  10
  -2  -2   2 21563.2 516.368   3
   2  -2  -1 7703.03 618.599  11
  -2  -2   1 7334.72 538.128  10
   2  -2   0 1279.93 112.941   1
   2  -2   0 1799.44 324.161  11
  -2  -2   0 1441.15 240.416  10
  -2  -2  -1 1770.75 163.881   8
   2  -2   1 1777.25 322.548  11
   2  -2   1 1467.14 157.585   1
  -2  -2  -1 1537.50 277.534  10
   2  -2   2 42826.0 1441.06  11
   2  -2   2 43641.9 976.046   1
  -2  -2  -2 42819.3 1406.45  10
  -2  -2  -3 20070.8 1066.05  10
   2  -2   3 18384.8 672.927   1
   2  -2   3 21544.5 1051.59  11
  -2  -2  -4 6731.41 739.648  10
   2  -2   4 6104.47 445.429   1
   2  -2   5 15689.9 795.278   1
  -2  -2  -5 14949.3 1154.48  10
   2  -2   6 2066.91 359.160   1
   2  -2   7 15327.8 978.739   1
  -2  -2  -8 530.430 140.590  15
   2  -2   8 439.403 124.164  14
  -2  -2  -8 347.289 192.137  24
   2  -2   8 455.652 220.588   1
   2  -2   9 3311.15 288.014  14
   2  -2   9 3737.53 567.253   1
  -2  -2  -9 3150.67 287.753  15
  -2  -2  -9 2777.32 350.577  24
  -2  -2 -10 1015.49 253.585  24
  -2  -2 -10 991.926 178.778  15
   2  -2  10 993.714 173.985  14
  -2  -2 -11 4442.81 354.298  15
   2  -2  11 4454.55 311.684  14
  -2  -2 -11 4648.90 477.383  24
  -2  -2 -12 2907.50 302.669  15
   2  -2  12 2844.40 249.101  14
  -2  -2 -12 2655.03 364.892  24
  -2  -2 -13 6679.44 438.363  15
  -2  -2 -13 5919.45 513.493  24
  -2  -2 -13 6782.33 309.818   6
  -2  -2 -14 2240.24 244.571  15
  -2  -2 -14 2599.78 182.392   6
  -2  -2 -14 2430.29 335.754  24
  -2  -2 -15 163.361 104.092  15
   2  -1 -17 1791.61 285.696  24
   2  -1 -16 8225.09 595.515  24
   2  -1 -15 2242.15 209.936   6
   2  -1 -15 2568.35 394.603  24
   2  -1 -14 691.378 338.541  24
   2  -1 -14 757.803 155.609   6
   2  -1 -13 8322.60 639.820  24
   2  -1 -13 7967.54 404.964   6
   2  -1 -13 7820.15 458.991  15
   2  -1 -12 12140.1 548.797  15
   2  -1 -12 12973.1 755.065  24
   2  -1 -12 12429.0 492.408   6
   2  -1 -11 10876.2 946.842   2
   2  -1 -11 10000.7 487.402  15
  -2  -1  11 10509.3 936.878   3
   2  -1 -11 11241.2 450.192   6
   2  -1 -11 11009.6 647.443  24
   2  -1 -10 5771.48 346.456  15
   2  -1 -10 6946.54 735.582   2
  -2  -1  10 6123.70 676.146   3
  -2  -1  10 6407.29 330.375  14
   2  -1 -10 6819.60 331.597   6
   2  -1 -10 6587.02 488.670  24
   2  -1  -9 10148.7 862.599   2
  -2  -1   9 10062.9 809.000   3
  -2  -1   8 26028.3 1199.73   3
   2  -1  -8 25972.7 1272.65   2
  -2  -1   7 33037.9 1232.30   3
   2  -1  -7 32738.6 1177.46   9
   2  -1  -6 14501.0 790.888   9
  -2  -1   6 16029.1 782.811   3
   2  -1  -5 39721.5 1332.53  10
  -2  -1   5 40456.0 1107.41   3
   2  -1  -5 40552.5 1255.37   9
   2  -1  -4 3726.51 356.758  10
  -2  -1   4 3563.31 305.613   3
   2  -1  -4 4103.89 409.906   9
  -2  -1   3 33134.5 785.222   3
   2  -1  -3 30623.8 903.637  10
  -2  -1   2 13253.6 445.641   3
   2  -1  -2 13561.4 606.007  10
  -2  -1   1 15672.1 521.195  10
   2  -1  -1 16710.0 465.251   1
  -2  -1   0 24724.2 554.497   3
   2  -1   0 23681.2 671.947   1
  -2  -1   0 23943.3 672.955  10
  -2  -1  -1 209814. 2309.98  10
   2  -1   1 212070. 1920.32   1
   2  -1   2 121555. 1860.77  11
   2  -1   2 119282. 1564.51   1
  -2  -1  -3 34211.6 971.231   8
   2  -1   3 32975.4 972.564   1
  -2  -1  -3 31513.7 1199.31  10
   2  -1   3 34364.6 997.938  11
   2  -1   4 8731.89 585.579   1
   2  -1   4 8909.66 556.345  11
  -2  -1  -4 9748.13 571.072   8
   2  -1   5 16933.5 913.242   1
   2  -1   6 48378.5 1693.88   1
   2  -1   7 6202.86 691.868   1
   2  -1   8 17811.7 1217.28   1
  -2  -1  -9 158.018 87.7237  15
   2  -1   9 40.9776 233.446   1
  -2  -1  -9 53.0754 75.6982  12
  -2  -1 -10 2901.55 349.648  24
  -2  -1 -10 4039.11 286.408  12
   2  -1  10 4122.88 650.901   1
  -2  -1 -10 3931.32 316.773  15
  -2  -1 -11 751.902 167.810  15
  -2  -1 -11 377.727 249.974  24
  -2  -1 -11 586.443 134.467  12
  -2  -1 -12 3711.08 407.415  24
  -2  -1 -12 4135.33 312.028  12
  -2  -1 -12 4365.20 359.468  15
  -2  -1 -13 171.048 129.135  15
  -2  -1 -13-112.151 221.812  24
  -2  -1 -14 1632.37 224.120  15
  -2  -1 -14 945.139 266.667  24
  -2  -1 -15 1506.05 192.885  15
  -2  -1 -15 1685.14 157.845   6
  -2  -1 -16 2056.77 174.158  15
  -2  -1 -16 2664.31 168.146   6
   2   0 -17 10927.6 595.634  24
   2   0 -16 455.635 125.671   6
   2   0 -16 735.458 330.823  24
   2   0 -15 3174.13 265.019   6
   2   0 -15 2593.60 425.206  24
   2   0 -14 1626.89 382.122  24
   2   0 -14 783.792 173.699   6
   2   0 -13 13624.7 801.665  24
   2   0 -13 11847.8 505.611   6
   2   0 -12 2490.49 360.619  24
   2   0 -12 1944.33 210.256   6
   2   0 -11 26944.3 683.396   6
   2   0 -11 26195.4 1442.63   2
   2   0 -11 29425.9 993.646  24
   2   0 -11 26142.8 744.041  12
  -2   0  11 27865.3 1520.41   3
   2   0 -10 55995.7 2077.58   2
  -2   0  10 54692.5 1984.13   3
   2   0 -10 54694.4 1257.67  24
   2   0 -10 56636.5 1013.49  12
   2   0 -10 55680.5 923.440   6
   2   0  -9 13163.5 972.758   2
  -2   0   9 12606.4 889.785   3
   2   0  -8 19219.8 1083.63   2
  -2   0   8 19503.8 1007.56   3
  -2   0   7 523.256 205.724   3
  -2   0   6 2487.57 315.671   3
   2   0  -6 2440.15 333.604   7
  -2   0   5 4061.57 356.891   3
   2   0  -5 4361.51 402.391   7
   2   0  -4 73621.2 1444.83   7
  -2   0   4 69851.1 1285.05   3
   2   0  -3 4006.42 335.548   7
   2   0  -2 55711.3 878.486   1
   2   0  -1 66540.8 984.387   1
   2   0   0 2262.66 217.710   1
   2   0   0 2434.99 200.462   9
   2   0   1 8983.52 395.118   1
   2   0   2 999999. 4774.81   1
   2   0   3 311934. 1918.24  11
   2   0   3 313243. 3107.05   1
  -2   0  -3 309533. 2977.06   7
  -2   0  -4 236.812 142.177   8
   2   0   4 541.830 212.917   1
  -2   0  -4 99.4200 108.881   7
  -2   0  -5 28410.5 704.293   7
   2   0   5 29470.6 1222.39   1
   2   0   6 212.747 247.539   1
   2   0   7 31603.4 1486.18   1
   2   0   8 426.029 269.258   1
   2   0   9 419.081 332.823   1
   2   0  10-102.025 256.126   1
  -2   0 -10 95.5017 81.6596  12
  -2   0 -10-9.98902 98.3052  15
  -2   0 -10 138.663 173.835  24
  -2   0 -11 486.530 233.075  24
  -2   0 -11 610.076 157.867  15
  -2   0 -11 543.899 135.258  12
   2   0  11 813.048 357.481   1
  -2   0 -12 3757.25 414.343  24
  -2   0 -12 4212.00 330.060  15
  -2   0 -12 4385.53 337.974  12
  -2   0 -13 7840.40 443.157  15
  -2   0 -13 7916.20 555.033  24
  -2   0 -13 8507.52 462.888  12
  -2   0 -14 126.153 216.077  24
  -2   0 -14 74.4261 109.950  12
  -2   0 -14 259.952 121.806  15
  -2   0 -15 3632.32 244.113   6
  -2   0 -16 1613.12 145.399   6
   2   1 -17 1517.02 279.676  24
   2   1 -16 8796.73 604.679  24
   2   1 -15 2292.73 223.223   6
   2   1 -15 2539.27 430.992  24
   2   1 -14 1278.57 181.386   6
   2   1 -14 1368.31 366.711  24
   2   1 -13 7871.12 412.800   6
   2   1 -13 8463.41 667.446  24
   2   1 -12 11913.4 523.260  12
   2   1 -12 12416.1 499.731   6
  -2   1  11 12601.9 1078.12   3
   2   1 -11 11286.7 932.140   2
   2   1 -11 11213.0 671.461  24
   2   1 -11 11676.0 468.251   6
   2   1 -11 11112.6 481.434  12
  -2   1  10 8534.73 821.439   3
   2   1 -10 7537.94 346.656   6
   2   1 -10 6951.40 352.804  12
   2   1 -10 7536.56 758.867   2
   2   1 -10 6551.12 735.800   7
   2   1  -9 9901.13 836.212   2
  -2   1   9 10485.9 843.535   3
   2   1  -9 9002.26 805.490   7
   2   1  -8 26485.3 1284.09   7
  -2   1   8 26956.0 1217.85   3
   2   1  -8 26008.3 1269.52   2
   2   1  -7 32375.8 1339.11   7
  -2   1   7 32103.9 1209.62   3
  -2   1   6 15975.2 765.691   3
   2   1  -6 17220.6 941.989   7
   2   1  -5 45379.2 1426.92   7
  -2   1   5 43410.4 1145.70   3
   2   1  -4 3443.60 388.991   7
  -2   1   4 3294.38 298.631   3
   2   1  -3 36239.8 1078.76   7
  -2   1   3 34980.7 824.450   3
  -2   1   2 12552.2 431.783   3
   2   1  -2 13985.2 623.487   7
   2   1  -1 17375.3 623.094   7
  -2   1   1 17587.5 480.365   3
   2   1  -1 16657.6 458.184   1
  -2   1   0 23992.7 556.580   3
   2   1   0 23711.9 681.131   1
   2   1   0 23799.9 643.560   7
   2   1   1 231690. 1646.27   7
   2   1   1 230584. 2067.11   1
   2   1   2 130276. 1679.50   1
  -2   1  -2 133048. 2724.99   7
  -2   1  -3 32830.1 952.413   8
  -2   1  -3 33472.4 1500.24   7
   2   1   3 32626.8 1004.68   1
   2   1   4 7318.60 552.108   1
  -2   1  -4 7696.42 777.220   7
  -2   1  -4 8494.88 549.651   8
  -2   1  -5 20729.6 1152.68   7
   2   1   5 18618.0 964.414   1
  -2   1  -6 43529.1 1498.31   7
   2   1   6 43404.2 1588.97   1
  -2   1  -7 6740.15 597.434   7
   2   1   7 5772.40 638.600   1
   2   1   8 18594.3 1237.36   1
  -2   1  -9 121.430 80.3249  12
   2   1   9-477.183 372.027   1
  -2   1 -10 4019.01 298.659  12
   2   1  10 4241.14 711.343   1
  -2   1 -11 749.846 155.070  12
  -2   1 -11 623.215 235.206  24
  -2   1 -12 4681.29 347.658  12
  -2   1 -12 3796.19 407.750  24
  -2   1 -13-76.4039 189.624  24
  -2   1 -13-30.3719 109.852  12
  -2   1 -14 2165.22 247.934  12
  -2   1 -14 1405.61 288.883  24
  -2   1 -15 1893.03 168.483   6
  -2   1 -15 1887.38 205.447  12
  -2   1 -16 2597.29 166.557   6
   2   2 -16 3901.72 389.250  24
   2   2 -15 6846.23 561.851  24
   2   2 -14 2557.43 404.126  24
   2   2 -13 1742.41 483.507  24
   2   2 -13 1670.52 192.471   6
   2   2 -12 425.865 126.785  12
   2   2 -12 645.593 131.085   6
   2   2 -11 5538.74 435.649  19
   2   2 -11 5414.21 309.096   6
   2   2 -11 5908.63 506.821  22
   2   2 -11 5404.95 336.201  12
   2   2 -10 2749.89 341.020  22
   2   2 -10 3193.64 603.102   7
   2   2 -10 2991.70 223.879   6
  -2   2  10 3231.44 493.914   3
   2   2 -10 2443.30 315.534  19
  -2   2   9 7432.90 681.992   3
   2   2  -9 8009.14 718.333   2
   2   2  -9 8023.84 507.639  22
   2   2  -9 7246.06 519.012  23
   2   2  -9 6873.74 819.210   7
   2   2  -9 6746.61 479.538  19
   2   2  -8 18530.7 712.827  22
   2   2  -8 17431.2 1244.10   7
  -2   2   8 16086.8 910.009   3
   2   2  -8 16922.9 982.949   2
   2   2  -7 372.999 200.963   2
   2   2  -7 129.903 185.176   7
  -2   2   7 171.459 102.381   3
   2   2  -6 9716.37 827.535   7
  -2   2   6 9638.05 592.674   3
   2   2  -6 9822.73 655.245   2
   2   2  -5 19236.8 1099.92   7
  -2   2   5 19877.4 781.579   3
   2   2  -5 20083.4 842.842   2
   2   2  -4 523.613 242.983   7
  -2   2   4 439.630 123.219   3
   2   2  -3 15272.9 867.087   7
  -2   2   3 15276.4 519.955   3
  -2   2   2 20051.0 526.339   3
   2   2  -2 21897.6 981.383   7
   2   2  -1 7480.48 550.325   7
   2   2   0 2636.94 306.762   7
   2   2   0 2239.94 139.202   1
  -2   2  -1 2174.16 183.377   8
   2   2   1 2036.87 188.646   1
   2   2   1 2244.65 271.597   7
  -2   2  -1 2421.61 549.452   7
  -2   2  -2 52283.9 2343.21   7
   2   2   2 49349.9 986.088   7
   2   2   2 49776.3 1056.49   1
   2   2   3 18895.7 690.468   1
  -2   2  -3 21302.0 1581.09   7
  -2   2  -4 4862.27 801.163   7
   2   2   4 4926.02 405.430   1
  -2   2  -5 13292.9 1216.49   7
   2   2   5 12998.2 739.572   1
   2   2   6 2420.84 383.494   1
  -2   2  -6 2413.53 489.380   7
  -2   2  -7 16324.1 1220.49   7
   2   2   7 16637.5 1039.48   1
  -2   2  -8 464.069 121.393  12
  -2   2  -8 411.340 231.165   7
  -2   2  -8 488.555 188.693  21
   2   2   8 429.859 229.213   1
  -2   2  -8 365.798 163.568  22
  -2   2  -9 3043.09 375.080  21
  -2   2  -9 2482.45 227.609  12
   2   2   9 3054.92 564.039   1
  -2   2  -9 2257.38 315.086  22
  -2   2 -10 1354.09 249.493  22
  -2   2 -10 1067.55 174.443  12
  -2   2 -11 4465.66 334.322  12
  -2   2 -11 5722.82 475.741  22
  -2   2 -12 2467.22 312.395  22
  -2   2 -12 2432.65 347.172  24
  -2   2 -12 2843.25 279.487  12
  -2   2 -13 7532.35 330.287   6
  -2   2 -13 7447.20 415.546  12
  -2   2 -14 2538.21 180.665   6
  -2   2 -14 2479.78 240.522  12
  -2   2 -14 2009.50 308.518  24
  -2   2 -15 210.394 88.4448  12
   2   3 -15 318.377 207.294  24
   2   3 -14 3180.08 424.118  24
   2   3 -13 1401.38 360.977  24
   2   3 -12 26176.2 949.075  19
   2   3 -11 3583.04 403.201  19
   2   3 -11 4024.30 444.950  22
   2   3 -10 6539.56 595.636  23
   2   3 -10 6224.32 532.615  22
   2   3 -10 5997.21 544.470  19
   2   3  -9 6297.59 570.871  23
   2   3  -9 7819.66 582.217  22
   2   3  -9 6741.08 550.453  19
   2   3  -8 990.303 286.116  23
   2   3  -8 750.435 304.682   7
   2   3  -8 1032.04 270.058  21
   2   3  -8 987.190 217.982  22
   2   3  -7 4714.61 474.284  21
   2   3  -7 4140.98 384.846  22
   2   3  -7 3956.20 696.821   7
   2   3  -6 132.169 229.851   7
   2   3  -6 24.9348 134.584  22
   2   3  -6-55.5477 199.256  21
   2   3  -5 2462.72 501.582   7
   2   3  -4 752.529 308.974   7
  -2   3   4 1017.97 507.835   7
   2   3  -3 313.620 212.479   7
  -2   3   3-104.595 418.415   7
   2   3  -2 18163.6 1114.72   7
  -2   3   2 15888.2 1523.29   7
   2   3  -1 73189.3 2140.95   7
  -2   3   1 69827.9 3123.16   7
   2   3   0 2751.53 413.961   7
  -2   3   0 2645.96 762.529   7
   2   3   1 21319.2 1005.64   7
  -2   3  -1 18696.8 1686.63   7
  -2   3  -2 21190.4 1801.54   7
  -2   3  -3 6322.76 1007.58   7
  -2   3  -4 20229.3 1731.31   7
  -2   3  -5 1483.23 543.862   7
  -2   3  -5 1790.98 244.473  20
  -2   3  -5 1602.31 239.928  18
  -2   3  -6 4615.82 802.761   7
  -2   3  -6 5101.23 398.162  20
  -2   3  -6 4828.76 406.533  18
  -2   3  -7 2915.05 394.156  21
  -2   3  -7 3583.48 687.813   7
  -2   3  -7 3053.05 238.721  12
  -2   3  -7 2848.00 356.919  18
  -2   3  -7 2887.31 396.791  22
  -2   3  -7 2763.85 327.442  20
  -2   3  -8 5173.30 815.822   7
  -2   3  -8 3986.09 465.467  22
  -2   3  -8 4936.29 305.167  12
  -2   3  -8 3673.38 448.556  21
  -2   3  -9 1372.40 182.905  12
  -2   3  -9 990.467 307.574  21
  -2   3  -9 1135.53 282.927  22
  -2   3 -10 2454.10 371.836  22
  -2   3 -10 2877.54 254.056  12
  -2   3 -11 652.375 151.659  12
  -2   3 -11 382.508 196.037  22
  -2   3 -12 5822.08 465.106  22
  -2   3 -12 5310.79 330.068  12
  -2   3 -12 4525.99 431.930  24
  -2   3 -13 273.120 104.775  12
  -2   3 -13 242.440 185.941  24
  -2   3 -14 2107.87 166.310  12
   2   4 -13 3951.68 381.883  24
   2   4 -12 3074.72 319.337  19
   2   4 -11 8706.95 575.579  19
   2   4 -11 8450.56 597.402  23
   2   4 -10 1306.34 362.728  23
   2   4 -10 1102.15 292.318  22
   2   4 -10 1050.27 293.360  19
   2   4  -9 6197.71 542.846  22
   2   4  -9 5855.19 591.316  23
   2   4  -9 5787.43 554.861  19
   2   4  -8 3615.65 516.179  21
   2   4  -8 3578.49 538.256  23
   2   4  -8 3349.33 413.352  22
   2   4  -8 3737.24 455.962  19
   2   4  -7 7385.00 573.544  22
   2   4  -7 7791.36 697.470  21
   2   4  -6 16787.7 833.874  22
   2   4  -6 17609.0 996.518  21
   2   4  -5 1870.79 510.071   7
   2   4  -5 1523.47 272.922  22
   2   4  -5 1924.55 349.302  21
   2   4  -4 8953.99 673.859  21
   2   4  -4 8575.70 1009.73   7
   2   4  -4 9002.13 557.056  22
   2   4  -3 3448.41 609.539   7
   2   4  -3 3622.39 399.653  21
   2   4  -2 12347.6 1075.54   7
  -2   4   2 12455.0 1636.85   7
  -2   4   1 9656.91 1442.61   7
  -2   4   0 7086.53 1204.70   7
  -2   4  -1 7664.02 1185.38   7
  -2   4  -2 7744.93 1168.75   7
  -2   4  -3 6033.68 422.293  20
  -2   4  -3 6253.61 1032.21   7
  -2   4  -3 5619.78 438.944  18
  -2   4  -4 1232.24 497.300   7
  -2   4  -4 967.055 189.900  20
  -2   4  -4 1095.72 235.207  18
  -2   4  -5 3555.61 354.969  20
  -2   4  -5 3360.80 376.577  18
  -2   4  -6 13564.7 846.526  22
  -2   4  -6 14340.8 890.794  21
  -2   4  -6 13498.0 757.633  18
  -2   4  -7 6119.85 658.671  21
  -2   4  -7 6611.58 589.238  22
  -2   4  -8 1202.67 312.113  22
  -2   4  -8 1613.13 387.972  21
  -2   4  -9 1971.44 409.516  21
  -2   4  -9 1672.07 348.215  22
  -2   4 -10 750.343 235.262  19
  -2   4 -10 1239.26 304.784  22
  -2   4 -11 938.692 225.491  22
  -2   4 -12 517.122 181.075  22
   2   5 -11 7788.18 402.568  19
   2   5 -10 1110.07 269.528  23
   2   5 -10 1336.54 237.156  19
   2   5  -9-84.1326 265.988  23
   2   5  -9 153.628 191.928  19
   2   5  -8 5098.96 534.707  23
   2   5  -8 4895.03 406.161  22
   2   5  -8 4756.07 457.474  19
   2   5  -7 5277.61 417.805  22
   2   5  -7 4989.61 571.459  23
   2   5  -7 5454.69 506.870  19
   2   5  -6 1635.25 342.852  21
   2   5  -6 2047.87 277.130  22
   2   5  -6 1813.39 339.801  19
   2   5  -5 1048.95 306.381  21
   2   5  -4 2958.08 400.509  21
   2   5  -3 886.931 264.870  21
   2   5  -2 5914.12 515.830  21
  -2   5  -1 1169.32 241.884  18
  -2   5  -2 1189.80 248.230  18
  -2   5  -3 8667.47 667.813  22
  -2   5  -3 9370.79 576.279  18
  -2   5  -4 5651.38 457.042  18
  -2   5  -5 2056.92 410.145  21
  -2   5  -5 1592.74 346.053  22
  -2   5  -6 5296.08 507.298  22
  -2   5  -6 5114.58 586.768  21
  -2   5  -7 725.444 258.653  22
  -2   5  -7 1085.96 332.660  21
  -2   5  -8-17.4437 176.691  22
  -2   5  -8 118.287 208.421  21
  -2   5  -9 2686.23 306.932  22
  -2   5  -9 2500.15 309.284  19
  -2   5 -10 1481.60 220.376  22
   2   6  -6 3402.19 284.650  19
   2   6  -6 2852.85 337.087  23
   2   6  -5 923.049 216.387  19
   2   6  -5 1157.02 281.075  23
   2   6  -4 1037.69 305.111  23
   2   6  -4 1476.46 247.367  19
   2   6  -3 1129.11 345.038  23
   2   6  -2 2392.43 426.631  23
  -2   6   0-88.2666 225.297  21
  -2   6  -1 1921.79 352.823  21
  -2   6  -2 4591.69 487.060  21
  -2   6  -3 3370.60 405.481  21
  -2   6  -4 446.562 203.621  21
  -2   6  -4 705.569 193.923  22
  -2   6  -5 2091.23 299.770  21
  -2   6  -6 2848.37 290.253  19
   3  -6  -5 95.1907 178.364  25
  -3  -6   4 849.691 200.392  17
   3  -6  -4 1105.80 279.524  25
   3  -6  -3 523.014 242.471  25
  -3  -6   3 332.219 157.191  17
   3  -6  -2 1638.41 256.311  17
   3  -6  -2 1232.35 286.590  25
  -3  -6   2 1577.52 268.899  17
   3  -6  -1 1164.76 275.636  25
   3  -6  -1 1520.32 258.204  17
   3  -6   0 1910.04 329.931  25
   3  -6   0 2463.04 302.685  17
   3  -6   1 389.344 244.821  25
   3  -6   1 64.6428 139.162  17
   3  -6   2 3906.48 439.518  25
   3  -6   2 4570.06 397.253  17
   3  -6   3 1771.24 263.373  17
   3  -6   4 2470.36 298.699  17
   3  -6   5 1709.32 255.747  17
  -3  -5  11 440.842 94.9401  14
  -3  -5  10 3594.39 237.444  14
  -3  -5   9 890.142 145.332  14
   3  -5  -8 1139.97 369.266  25
  -3  -5   8 1486.82 177.097  14
   3  -5  -7 2988.63 503.307  25
  -3  -5   7 4243.04 274.255  14
  -3  -5   6 11.4174 127.142  17
   3  -5  -6 345.156 309.044  25
  -3  -5   6 200.880 92.7564  14
   3  -5  -5 5670.05 609.071  25
   3  -5  -5 6847.32 564.857  17
  -3  -5   5 6278.09 475.250  17
  -3  -5   4 2287.65 319.001  17
   3  -5  -4 2469.40 364.347  17
   3  -5  -3 4393.63 550.270  25
  -3  -5   3 4787.31 451.357  17
   3  -5  -3 4983.89 476.562  17
  -3  -5   2 6298.93 529.710  17
   3  -5  -2 5953.31 643.709  25
   3  -5  -2 6243.72 535.719  17
   3  -5  -1 999.082 273.836  17
   3  -5  -1 491.627 294.986  25
  -3  -5   1 979.683 264.532  17
   3  -5   0 859.709 319.078  25
  -3  -5   0 1448.40 334.252  17
  -3  -5  -1 3895.63 464.195  17
   3  -5   1 4101.15 536.865  25
   3  -5   2 516.028 347.393  25
  -3  -5  -2 309.475 241.374  17
   3  -5   3 13608.6 569.234  14
   3  -5   4 5206.20 379.480  14
   3  -5   5 24.2072 125.166  14
   3  -5   6 1664.06 231.129  14
   3  -5   7 4605.62 342.555  14
   3  -5   8 9793.97 449.764  14
   3  -5   9 1079.64 154.174  14
   3  -5  10 82.5256 67.4551  14
  -3  -4  13 2507.54 211.125  14
  -3  -4  12 1483.06 192.925  14
  -3  -4  11 4411.87 322.328  14
  -3  -4  10 23783.9 743.876  14
  -3  -4   9 6365.13 400.508  14
   3  -4  -9 4458.89 607.036  25
  -3  -4   8 7368.83 431.020  14
   3  -4  -8 6208.19 684.286  25
  -3  -4   7 1900.78 223.837  14
   3  -4  -7 1789.84 451.828  25
  -3  -4   6 5921.47 363.346  14
   3  -4  -6 4592.47 569.389  25
  -3  -4   5 4895.40 315.546  14
   3  -4  -5 4022.66 522.928  25
   3  -4  -5 4036.56 441.130  17
  -3  -4   4 877.644 152.408  14
   3  -4  -4 608.651 320.734  25
   3  -4  -4 620.420 389.984  10
   3  -4  -4 417.090 179.939  17
   3  -4  -3 674.143 212.178  17
   3  -4  -3 578.217 291.911  25
   3  -4  -3 425.188 350.284  10
   3  -4  -2 1293.49 321.761  25
   3  -4  -2 2036.25 488.126  11
   3  -4  -2 1970.00 591.098  10
  -3  -4   1 4825.47 412.907  17
   3  -4  -1 5405.44 872.156  10
  -3  -4   1 5707.65 821.295  10
  -3  -4   0 11632.5 1170.43  10
   3  -4   0 11961.7 1273.61  10
  -3  -4   0 11899.9 655.891  17
   3  -4   1 3335.63 294.024  14
  -3  -4  -1 3206.96 646.847  10
  -3  -4  -1 3831.93 406.883  17
   3  -4   2 24399.8 818.183  14
  -3  -4  -2 24581.1 1828.90  10
  -3  -4  -2 26746.1 1050.44  17
   3  -4   3 21655.7 807.858  14
  -3  -4  -3 21434.5 1781.95  10
  -3  -4  -3 22419.7 1030.16  17
   3  -4   4 5786.67 443.222  14
  -3  -4  -4 5742.40 573.662  17
   3  -4   5 17418.7 772.765  14
   3  -4   6 800.263 220.979  14
   3  -4   7 691.194 228.154  14
  -3  -4  -8 4435.05 335.484  15
   3  -4   8 3479.91 346.538  14
  -3  -4  -9 1405.37 199.594  15
   3  -4   9 1255.18 219.518  14
  -3  -4 -10 1287.67 174.296  15
   3  -4  10 1180.43 202.162  14
   3  -4  11 984.064 171.713  14
   3  -4  12 858.120 129.531  14
   3  -3 -14 8769.44 581.065  24
  -3  -3  14 8164.17 365.034  14
   3  -3 -13 4668.36 503.672  24
  -3  -3  13 4116.28 304.206  14
  -3  -3  12 2355.18 250.824  14
   3  -3 -12 1766.48 408.339  24
   3  -3 -11 1313.40 360.823  24
  -3  -3  11 1275.21 199.764  14
  -3  -3  10 3738.45 306.075  14
   3  -3 -10 2933.40 430.171  24
  -3  -3   9 8725.42 443.326  14
   3  -3  -9 7491.32 694.082  25
   3  -3  -9 7525.70 604.631  24
  -3  -3   8 8815.59 434.777  14
   3  -3  -8 8963.36 655.819  24
   3  -3  -8 8793.94 723.528  25
   3  -3  -7 23799.8 1067.99  16
   3  -3  -7 20634.3 1637.30  10
  -3  -3   7 21566.4 647.954  14
   3  -3  -7 22702.8 905.144  24
   3  -3  -6 1999.09 401.950  16
  -3  -3   6 1905.61 196.761  14
   3  -3  -6 1689.33 329.044  25
   3  -3  -6 1665.33 298.385  24
   3  -3  -6 1748.48 473.907  10
   3  -3  -5 15502.9 1043.81  11
   3  -3  -5 15335.3 661.204  24
   3  -3  -5 16920.0 831.258  16
  -3  -3   5 18674.8 557.762  14
   3  -3  -5 16109.8 1283.09  10
   3  -3  -5 18387.0 905.992  25
   3  -3  -4 1394.60 329.227  11
   3  -3  -4 1801.45 464.235  10
  -3  -3   4 1937.62 421.489  10
   3  -3  -3 9903.24 869.585  11
   3  -3  -3 9709.29 962.305  10
  -3  -3   3 11467.6 902.644  10
   3  -3  -2 7678.14 781.371  11
  -3  -3   2 8258.92 761.604  10
   3  -3  -2 8384.31 889.748  10
  -3  -3   1 20854.5 1220.07  10
   3  -3  -1 20960.6 1305.82  11
   3  -3   0 3117.55 537.087  11
  -3  -3   0 3330.17 510.991  10
  -3  -3  -1 4236.72 607.164  10
   3  -3   1 4314.15 626.228  11
   3  -3   2 1727.86 429.201  11
  -3  -3  -2 1812.88 450.200  10
  -3  -3  -3 14905.6 1213.69  10
  -3  -3  -4 8013.01 552.499  17
  -3  -3  -4 8066.46 1009.89  10
   3  -3   4 9125.57 492.745  14
   3  -3   5 4397.14 362.257  14
  -3  -3  -6 2893.36 266.714  15
   3  -3   6 2874.60 327.007  14
  -3  -3  -7 1182.35 189.653  15
   3  -3   7 964.989 218.387  14
  -3  -3  -8 12203.9 567.539  15
   3  -3   8 11550.0 607.102  14
  -3  -3  -9 1496.09 220.158  15
   3  -3   9 1186.74 224.022  14
  -3  -3 -10 2396.53 271.680  15
   3  -3  10 2194.88 272.047  14
  -3  -3 -11 1008.15 195.125  15
   3  -3  11 837.208 166.017  14
   3  -3  12 906.018 166.637  14
  -3  -3 -12 979.367 180.556  15
  -3  -3 -13 55.8235 98.0759  15
   3  -3  13 128.092 85.3167  14
  -3  -3 -14 1792.26 176.968  15
   3  -2 -16 961.803 270.536  24
   3  -2 -15 8048.73 594.589  24
   3  -2 -14 1262.48 342.334  24
  -3  -2  14 1349.48 172.563  14
  -3  -2  13 1911.42 214.937  14
   3  -2 -13 2344.78 421.264  24
   3  -2 -12 929.099 156.756   6
  -3  -2  12 917.484 184.867  14
   3  -2 -12 1156.55 344.400  24
  -3  -2  11 36819.6 916.752  14
   3  -2 -11 36424.7 819.849   6
   3  -2 -11 35062.3 1259.75  24
   3  -2 -10 9193.42 483.051  15
   3  -2 -10 9458.46 659.073  24
   3  -2 -10 7493.05 751.768   2
  -3  -2  10 8403.09 438.806  14
   3  -2 -10 8109.55 374.235   6
   3  -2  -9 4197.05 321.649  15
   3  -2  -9 4068.53 567.204   2
  -3  -2   9 4168.16 301.621  14
   3  -2  -9 4275.07 442.919  24
  -3  -2   9 3908.30 505.605   3
   3  -2  -9 3549.37 424.121  25
   3  -2  -8 5306.12 323.075  15
   3  -2  -8 6179.52 476.055  24
  -3  -2   8 5475.54 318.962  14
  -3  -2   8 4944.74 525.807   3
   3  -2  -8 4549.66 564.123   2
  -3  -2   7 14348.8 802.150   3
   3  -2  -7 13269.0 1138.75  10
   3  -2  -7 14063.9 911.147   2
  -3  -2   6 11393.8 664.121   3
   3  -2  -6 11498.8 934.743  10
  -3  -2   5 8782.01 548.202   3
   3  -2  -5 8350.00 730.395  10
  -3  -2   4 12569.5 590.368   3
   3  -2  -4 11252.5 811.759  10
  -3  -2   3 3517.49 283.348   3
   3  -2  -3 3503.67 465.195  10
  -3  -2   3 3292.45 379.269  10
  -3  -2   2 12738.2 502.618   3
  -3  -2   2 14187.4 735.251  10
  -3  -2   1 30545.7 1075.01  10
   3  -2   0 74371.5 2106.12  11
  -3  -2   0 76569.1 1778.01  10
   3  -2   0 79576.4 1192.66   1
   3  -2   1 40648.9 1053.36   1
  -3  -2  -1 43431.8 1422.41  10
   3  -2   1 44348.0 1563.76  11
   3  -2   2 29866.0 1002.65   1
  -3  -2  -2 32490.9 947.336   8
   3  -2   2 31194.6 1343.36  11
  -3  -2  -2 31323.7 1346.62  10
  -3  -2  -3 4444.45 378.937   8
   3  -2   3 3838.42 379.295   1
   3  -2   3 4514.53 549.641  11
  -3  -2  -3 4388.36 595.136  10
   3  -2   4 38004.4 1226.81   1
  -3  -2  -4 36874.3 1768.68  10
   3  -2   4 38505.4 1566.98  11
   3  -2   5 9447.43 672.263   1
   3  -2   6 1033.91 275.098   1
  -3  -2  -7 3693.15 273.212  15
   3  -2   7 3148.82 468.106   1
   3  -2   7 3467.77 291.540  14
  -3  -2  -8 8285.07 439.858  15
   3  -2   8 7829.04 440.112  14
   3  -2   8 7640.72 757.379   1
  -3  -2  -9 181.132 110.409  15
   3  -2   9 270.568 122.597  14
   3  -2  10 1176.63 180.450  14
  -3  -2 -10 1367.18 208.667  15
  -3  -2 -11 3061.87 304.473  15
   3  -2  11 2840.31 257.956  14
  -3  -2 -12 653.153 175.566  15
  -3  -2 -13 1733.82 236.949  15
  -3  -2 -14 216.227 68.4980   6
  -3  -2 -14 64.3365 113.478  15
  -3  -2 -15 1756.42 185.428  15
   3  -1 -17 15.3280 177.231  24
   3  -1 -16 1140.17 303.626  24
   3  -1 -15 758.849 325.888  24
   3  -1 -14 3161.56 263.724   6
   3  -1 -14 2706.91 451.763  24
   3  -1 -13 139.477 100.631   6
   3  -1 -13 216.147 323.799  24
   3  -1 -12 8814.66 463.755  15
   3  -1 -12 9321.33 654.657  24
   3  -1 -11 27575.3 778.733  15
   3  -1 -11 26396.1 1515.52   2
  -3  -1  11 27049.2 704.568  14
   3  -1 -11 28571.9 1062.95  24
  -3  -1  11 25848.1 1453.42   3
   3  -1 -11 25764.4 694.124   6
   3  -1 -10 9529.21 442.598  15
  -3  -1  10 9045.11 823.070   3
  -3  -1  10 9962.86 420.945  14
   3  -1 -10 9454.96 597.459  24
   3  -1 -10 9498.25 904.945   2
   3  -1 -10 9785.17 403.058   6
   3  -1  -9 7682.17 787.993   2
  -3  -1   9 8279.21 744.419   3
   3  -1  -8 12151.1 853.756   9
  -3  -1   8 12498.7 842.681   3
  -3  -1   7 7370.49 602.753   3
   3  -1  -7 7003.57 654.979   9
  -3  -1   6 10978.5 664.738   3
   3  -1  -6 9537.98 760.776   9
  -3  -1   5 19147.6 794.031   3
   3  -1  -5 17388.5 850.069  10
   3  -1  -5 17391.9 983.064   9
   3  -1  -4 2350.97 281.231  10
  -3  -1   4 2413.36 264.012   3
   3  -1  -4 2904.21 412.327   9
  -3  -1   3 10305.9 493.211   3
   3  -1  -3 10203.6 521.123  10
  -3  -1   2 16860.9 479.166  10
   3  -1  -2 16083.0 577.641   1
  -3  -1   1 63354.9 1112.18   3
   3  -1  -1 61446.3 1152.85   1
  -3  -1   1 62083.6 1025.09  10
  -3  -1   0 2524.88 237.828   3
   3  -1   0 2517.06 291.472   1
  -3  -1   0 2605.34 263.250  10
  -3  -1  -1 35236.5 1092.39  10
   3  -1   1 35414.0 1007.44   1
   3  -1   2 10694.1 555.975   1
   3  -1   2 10658.1 650.600  11
  -3  -1  -3 39169.8 1196.92   8
   3  -1   3 39292.1 1126.64   1
   3  -1   3 41092.2 1229.64  11
  -3  -1  -4 60153.9 1517.74   8
   3  -1   4 61369.3 1532.20   1
   3  -1   4 57377.6 1416.20  11
  -3  -1  -5 33062.2 1221.72   8
   3  -1   5 33152.5 1248.36   1
   3  -1   6 28004.3 1260.53   1
   3  -1   7 3427.71 510.826   1
  -3  -1  -8 953.691 148.267  15
   3  -1   8 948.503 356.265   1
  -3  -1  -9 3372.23 288.764  15
   3  -1   9 3722.65 573.806   1
  -3  -1  -9 3394.14 247.596  12
  -3  -1 -10 540.290 145.143  15
  -3  -1 -10 624.500 132.469  12
   3  -1  10 706.926 340.009   1
  -3  -1 -11 1326.57 202.407  15
  -3  -1 -11 1156.06 176.095  12
  -3  -1 -12 2655.69 286.157  15
  -3  -1 -12 2307.89 237.667  12
  -3  -1 -13 57.0291 114.717  15
  -3  -1 -14 2461.77 261.234  15
  -3  -1 -15 463.204 114.649  15
  -3  -1 -15 605.208 99.8448   6
  -3  -1 -16 467.359 76.4353   6
   3   0 -17 10239.2 564.633  24
   3   0 -16 445.765 255.535  24
   3   0 -15 105.795 304.291  24
   3   0 -15 293.008 128.370   6
   3   0 -14 2575.95 253.215   6
   3   0 -14 3281.66 438.542  24
   3   0 -13 10399.3 475.550   6
   3   0 -13 11852.2 737.403  24
   3   0 -12 8391.45 415.425   6
   3   0 -12 9717.13 642.739  24
   3   0 -11 37494.5 1854.89   2
  -3   0  11 39470.6 1776.62   3
   3   0 -11 38727.9 834.915   6
   3   0 -11 38208.2 1135.55  24
   3   0 -10 899.551 293.403   2
   3   0 -10 700.351 218.391  24
  -3   0  10 1115.01 322.667   3
   3   0 -10 824.944 130.753   6
  -3   0   9 1759.92 343.442   3
  -3   0   8 2235.82 354.761   3
  -3   0   7 55452.9 1578.16   3
  -3   0   6 259299. 3155.48   3
  -3   0   5 53375.5 1308.77   3
  -3   0   4 34596.8 963.781   3
  -3   0   3 53258.4 1077.29   3
   3   0  -2 19000.6 629.878   1
   3   0  -1 13406.6 588.634   9
   3   0  -1 12673.2 556.306   1
   3   0   0 222.116 143.408   9
   3   0   0 197.561 149.234   1
   3   0   1 28725.8 883.297   1
   3   0   2 48032.6 1167.53   1
   3   0   3 9144.79 410.534  11
   3   0   3 9836.29 580.699   1
  -3   0  -4 18598.5 870.908   8
  -3   0  -4 16329.3 779.620   7
   3   0   4 17273.6 843.940   1
   3   0   4 16301.9 527.616  11
  -3   0  -5 2442.98 375.936   8
   3   0   5 2120.40 363.874   1
   3   0   6 7.17236 189.479   1
   3   0   7 144396. 3173.05   1
   3   0   8-240.479 264.037   1
  -3   0  -9 118.774 89.8765  15
  -3   0  -9 195.415 99.2449  12
   3   0   9 305.956 284.590   1
  -3   0 -10-24.6939 93.4619  15
   3   0  10-103.242 258.040   1
  -3   0 -10-21.9134 86.2296  12
  -3   0 -11 3159.73 283.465  12
  -3   0 -11 2582.91 283.220  15
  -3   0 -12 1671.32 237.192  15
  -3   0 -12 2098.32 245.834  12
  -3   0 -13 881.654 176.839  15
  -3   0 -13 794.790 172.618  12
  -3   0 -14 498.898 152.689  15
  -3   0 -14 594.473 150.639  12
  -3   0 -15-2.97092 72.6468   6
  -3   0 -16-35.7494 52.5892   6
   3   1 -17 727.992 220.877  24
   3   1 -16 553.920 257.634  24
   3   1 -15 863.373 345.799  24
   3   1 -14 2534.14 244.361   6
   3   1 -14 2250.74 436.590  24
   3   1 -13 38.8000 285.328  24
   3   1 -13 108.232 121.040   6
   3   1 -12 9355.28 633.855  24
   3   1 -12 7891.72 410.804   6
   3   1 -11 27413.2 1522.90   2
  -3   1  11 29221.9 1611.39   3
   3   1 -11 27686.8 722.925   6
   3   1 -11 28386.5 1032.51  24
   3   1 -10 8234.55 826.303   2
  -3   1  10 9472.53 857.589   3
   3   1 -10 8553.45 474.727  19
   3   1 -10 8688.08 380.669   6
   3   1 -10 8337.03 392.877  12
   3   1  -9 6444.06 740.450   7
  -3   1   9 6894.45 674.108   3
   3   1  -9 6440.46 695.721   2
   3   1  -8 11322.4 907.646   7
  -3   1   8 10594.3 773.366   3
   3   1  -7 6998.02 692.861   7
  -3   1   7 6327.14 550.718   3
   3   1  -6 10314.3 789.355   7
  -3   1   6 10312.1 639.786   3
   3   1  -5 24219.2 1074.91   7
  -3   1   5 22808.8 882.763   3
   3   1  -4 2377.20 344.909   7
  -3   1   4 2356.05 270.719   3
   3   1  -3 8566.36 568.804   7
  -3   1   3 8376.21 443.079   3
  -3   1   2 16859.8 575.873   3
   3   1  -2 16178.9 572.311   1
   3   1  -1 61432.7 1259.29   7
  -3   1   1 60979.7 1074.22   3
   3   1  -1 61998.9 1156.23   1
   3   1   0 2915.23 264.244   7
  -3   1   0 2717.10 242.446   3
   3   1   0 2995.84 313.081   1
   3   1   1 39685.4 1085.70   1
   3   1   2 12511.7 620.407   1
   3   1   2 12611.8 416.190   9
  -3   1  -3 35783.1 1183.35   8
   3   1   3 38805.0 1143.44   1
  -3   1  -4 61722.1 1560.87   8
  -3   1  -4 59022.1 2235.99   7
  -3   1  -5 30658.6 1201.39   8
   3   1   5 32690.4 1253.40   1
  -3   1  -6 23027.2 1238.37   7
   3   1   6 28345.0 1295.52   1
   3   1   7 2849.32 470.429   1
   3   1   8 916.328 329.609   1
  -3   1  -8 836.872 135.561  12
  -3   1  -9 3515.06 268.170  15
  -3   1  -9 3400.58 258.360  12
   3   1   9 3570.16 586.395   1
   3   1  10 469.649 265.311   1
  -3   1 -10 272.143 110.945  12
  -3   1 -11 1178.43 188.572  12
  -3   1 -12 2657.86 277.821  12
  -3   1 -13 55.8584 115.039  12
  -3   1 -14 2599.77 256.851  12
  -3   1 -15 655.695 103.238   6
  -3   1 -15 837.513 151.728  12
  -3   1 -16 495.314 73.2603   6
   3   2 -16 1556.26 280.372  24
   3   2 -15 7539.13 566.487  24
   3   2 -14 933.438 289.846  24
   3   2 -13 2875.10 435.802  24
   3   2 -12 609.445 143.374   6
   3   2 -12 628.352 205.936  19
   3   2 -11 34288.5 1077.67  19
   3   2 -11 35480.7 784.527   6
  -3   2  10 8216.10 770.159   3
   3   2 -10 9644.88 589.962  22
   3   2 -10 8379.59 374.029   6
   3   2 -10 7247.68 926.350   7
   3   2 -10 8700.35 592.600  23
   3   2 -10 8755.42 557.762  19
   3   2  -9 3522.81 518.746   2
   3   2  -9 3232.14 627.869   7
   3   2  -9 3694.19 418.341  23
  -3   2   9 3193.79 457.675   3
   3   2  -9 4264.84 381.535  22
   3   2  -9 3367.96 358.077  19
   3   2  -8 3812.11 516.912   2
   3   2  -8 3918.95 626.256   7
  -3   2   8 3829.23 457.100   3
   3   2  -8 5206.76 393.646  22
   3   2  -8 4639.83 380.590  19
   3   2  -7 14635.2 1120.48   7
  -3   2   7 14605.1 816.932   3
   3   2  -7 15061.2 931.669   2
   3   2  -6 10615.9 906.141   7
  -3   2   6 10339.5 644.245   3
   3   2  -5 7868.15 730.973   7
  -3   2   5 8141.16 535.161   3
   3   2  -4 11270.6 820.139   7
  -3   2   4 11473.8 569.658   3
   3   2  -3 3205.14 424.636   7
  -3   2   3 3502.21 286.398   3
   3   2  -2 13005.1 788.876   7
  -3   2   2 11030.8 475.508   3
   3   2  -1 29542.9 1111.44   7
  -3   2   1 29824.9 739.302   3
   3   2   0 80419.5 1643.61   7
   3   2   0 84278.4 1225.80   1
   3   2   1 42174.7 1023.86   7
   3   2   1 40583.5 1073.34   1
   3   2   2 30198.1 1034.27   1
  -3   2  -2 30843.4 936.953   8
  -3   2  -3 5132.01 416.678   8
  -3   2  -3 5371.88 884.425   7
   3   2   3 5199.17 423.575   1
  -3   2  -4 38771.4 2254.79   7
   3   2   4 37281.4 1217.66   1
  -3   2  -5 9284.16 1099.49   7
   3   2   5 8223.88 628.314   1
  -3   2  -6 934.679 372.160   7
   3   2   6 1466.05 307.816   1
  -3   2  -7 2517.01 519.515   7
   3   2   7 3092.39 467.283   1
  -3   2  -7 2527.17 276.335  20
  -3   2  -7 2537.98 293.174  18
  -3   2  -8 7936.02 382.944  12
  -3   2  -8 8742.48 512.208  20
   3   2   8 8986.58 822.202   1
  -3   2  -8 8312.26 549.161  22
  -3   2  -9 173.958 145.213  22
  -3   2  -9 217.482 116.601  12
  -3   2 -10 1490.99 207.882  12
  -3   2 -10 1427.80 275.428  22
  -3   2 -11 3643.51 305.575  12
  -3   2 -12 837.028 164.738  12
  -3   2 -13 1867.62 225.480  12
  -3   2 -14 91.9343 64.6543   6
  -3   2 -14-0.29572 89.8895  12
  -3   2 -15 2121.25 182.689  12
   3   3 -15 989.287 228.741  24
   3   3 -14 8880.18 576.908  24
   3   3 -13 4596.28 495.398  24
   3   3 -12 2110.79 303.455  19
   3   3 -11 1557.19 342.585  23
   3   3 -11 1396.24 301.452  19
   3   3 -10 4005.46 490.479  23
   3   3 -10 4018.78 443.477  19
   3   3 -10 3524.23 415.058  22
   3   3  -9 7189.72 619.062  23
   3   3  -9 7131.16 552.533  22
   3   3  -9 7500.05 591.638  19
   3   3  -8 9116.32 1038.13   7
   3   3  -8 8754.23 679.943  23
   3   3  -8 9588.50 600.430  22
   3   3  -8 8989.06 613.047  19
   3   3  -7 20768.4 1512.90   7
   3   3  -7 23178.1 867.883  22
   3   3  -7 20753.4 974.700  21
   3   3  -7 20166.7 872.656  19
   3   3  -6 1832.55 471.576   7
   3   3  -6 2044.31 328.431  21
   3   3  -6 1865.46 254.519  22
   3   3  -5 17616.1 1287.47   7
   3   3  -5 19196.3 827.579  21
  -3   3   4 2143.02 712.778   7
   3   3  -4 2259.43 447.465   7
   3   3  -3 10136.7 901.348   7
  -3   3   3 9467.48 1320.79   7
   3   3  -2 8001.71 767.326   7
  -3   3   2 8095.61 1181.66   7
   3   3  -1 26683.5 1293.72   7
  -3   3   1 24312.0 1954.53   7
   3   3   0 3973.92 473.006   7
  -3   3   0 3656.27 850.191   7
  -3   3  -1 5213.02 1037.56   7
  -3   3  -2 1124.16 543.011   7
  -3   3  -3 15204.0 1662.80   7
  -3   3  -4 7964.85 1218.76   7
  -3   3  -4 8742.34 504.137  20
  -3   3  -4 8346.94 493.778  18
  -3   3  -5 4781.27 949.641   7
  -3   3  -5 4609.56 389.349  18
  -3   3  -5 4555.49 387.022  20
  -3   3  -6 3843.61 801.182   7
  -3   3  -6 3626.49 360.754  20
  -3   3  -6 3418.81 370.912  18
  -3   3  -7 469.767 330.112   7
  -3   3  -7 1123.76 303.646  22
  -3   3  -7 685.423 240.047  21
  -3   3  -7 599.156 186.711  18
  -3   3  -7 1020.90 224.590  20
  -3   3  -8 11812.0 763.992  22
  -3   3  -8 12223.5 795.590  21
  -3   3  -8 11313.6 479.875  12
  -3   3  -9 1374.70 285.554  22
  -3   3  -9 1576.10 194.348  12
  -3   3  -9 1797.46 377.535  21
  -3   3 -10 2488.57 247.438  12
  -3   3 -10 2243.42 363.223  22
  -3   3 -11 925.159 214.538  22
  -3   3 -11 984.449 171.761  12
  -3   3 -12 973.178 157.350  12
  -3   3 -12 968.933 215.779  22
  -3   3 -13 277.204 96.2542  12
  -3   3 -14 1974.91 149.333  12
   3   4 -13 2275.54 317.059  24
   3   4 -12 1712.01 266.758  19
   3   4 -11 4336.35 408.062  19
   3   4 -11 4015.72 427.853  23
   3   4 -10 21165.9 1015.61  23
   3   4 -10 20732.7 947.556  19
   3   4  -9 6292.03 619.223  23
   3   4  -9 6912.53 594.052  19
   3   4  -8 6622.47 669.704  23
   3   4  -8 8023.47 586.482  22
   3   4  -8 7905.61 630.577  19
   3   4  -7 2158.12 410.984  21
   3   4  -7 1891.54 295.296  22
   3   4  -7 2174.06 411.773  19
   3   4  -7 2829.32 524.923  23
   3   4  -6 6262.48 490.647  22
   3   4  -6 6977.81 637.407  21
   3   4  -5 4372.84 391.971  22
   3   4  -5 3970.12 468.713  21
   3   4  -4 1600.27 471.681   7
   3   4  -4 808.829 259.832  21
   3   4  -3 1393.42 449.503   7
   3   4  -3 983.360 266.161  21
  -3   4   2 1624.81 859.647   7
  -3   4   1 6103.61 1285.53   7
  -3   4   0 12065.1 1675.24   7
  -3   4  -1 3418.41 980.118   7
  -3   4  -2 22217.5 862.833  20
  -3   4  -2 23647.0 2198.03   7
  -3   4  -3 20598.5 2027.50   7
  -3   4  -3 19830.5 826.475  20
  -3   4  -3 19661.1 852.437  18
  -3   4  -4 7088.27 504.959  20
  -3   4  -4 6733.65 525.160  18
  -3   4  -5 17419.7 808.973  20
  -3   4  -5 17228.9 860.539  18
  -3   4  -6 1163.48 300.090  22
  -3   4  -6 1236.96 270.319  20
  -3   4  -6 1069.57 279.426  18
  -3   4  -7 529.445 283.517  21
  -3   4  -7 716.930 305.349  22
  -3   4  -8 4271.02 520.630  22
  -3   4  -8 4076.88 531.554  21
  -3   4  -9 906.628 271.770  22
  -3   4  -9 1385.07 357.719  21
  -3   4 -10 1321.80 277.822  22
  -3   4 -11 1153.04 214.839  22
   3   5 -10 3778.13 373.472  23
   3   5 -10 3439.71 317.767  19
   3   5  -9 1249.83 311.285  23
   3   5  -9 1051.95 223.647  19
   3   5  -8 1097.13 318.181  23
   3   5  -8 1590.54 297.206  19
   3   5  -7 4953.95 543.696  23
   3   5  -7 5082.57 469.168  19
   3   5  -6 142.392 359.017  23
   3   5  -6 127.749 219.013  19
   3   5  -5 7659.70 702.411  23
   3   5  -5 6983.34 543.164  19
   3   5  -4 2508.11 371.043  21
   3   5  -4 3312.31 415.112  19
   3   5  -3 4850.28 452.945  19
   3   5  -2 7450.30 539.956  19
  -3   5   0 1064.08 227.469  18
  -3   5  -1 2763.70 344.418  18
  -3   5  -2 121.296 159.261  18
  -3   5  -3 13677.9 742.663  18
  -3   5  -4 5921.16 484.573  18
  -3   5  -4 5068.72 559.809  22
  -3   5  -5 321.646 258.986  22
  -3   5  -5-30.0128 236.345  21
  -3   5  -6 995.848 283.368  22
  -3   5  -6 1287.36 353.594  21
  -3   5  -7 4107.02 433.456  22
  -3   5  -7 4141.97 485.064  21
  -3   5  -8 9949.89 598.614  22
  -3   5  -8 9479.94 639.146  21
  -3   5  -9 1324.88 213.191  22
  -3   5  -9 955.999 199.621  19
  -3   5 -10 117.247 104.309  22
   3   6  -6 3877.29 356.110  23
   3   6  -5 604.786 246.982  23
   3   6  -4 1301.53 304.512  23
   3   6  -3 711.200 308.451  23
   3   6  -2 1749.50 348.191  23
   3   6  -1 2201.30 421.654  23
  -3   6  -1 201.337 188.542  21
  -3   6  -2 5385.35 437.973  22
  -3   6  -2 5650.46 499.155  21
  -3   6  -3 2261.22 277.362  22
  -3   6  -3 2685.85 349.831  21
  -3   6  -4 2696.90 272.191  22
  -3   6  -4 2554.40 319.084  21
  -3   6  -5 1853.49 261.223  21
   4  -6  -5 533.737 214.930  25
   4  -6  -4 2476.05 351.602  25
   4  -6  -3 825.274 256.188  25
   4  -6  -2 200.954 195.826  25
   4  -6  -1-204.996 242.061  25
   4  -6  -1 154.472 134.356  17
   4  -6   0 3926.80 451.180  25
   4  -6   0 3692.87 335.945  17
   4  -6   1 1798.02 343.431  25
   4  -6   1 1507.77 233.934  17
   4  -6   2 496.498 248.881  25
   4  -6   2 504.937 153.818  17
   4  -6   3 500.512 156.710  17
  -4  -5  10 2820.60 201.257  14
  -4  -5   9 5813.73 292.978  14
   4  -5  -8 103.128 264.369  25
  -4  -5   8 143.692 79.8642  14
   4  -5  -7 195.872 281.382  25
  -4  -5   7 506.926 105.993  14
   4  -5  -6 5176.69 612.953  25
   4  -5  -5 8193.63 740.089  25
   4  -5  -4 2501.40 478.518  25
  -4  -5   4 1826.34 284.873  17
   4  -5  -3 230.113 323.330  25
   4  -5  -3 300.335 182.444  17
  -4  -5   3 310.592 181.754  17
   4  -5  -2 2387.15 478.133  25
  -4  -5   2 3115.28 372.688  17
   4  -5  -2 2453.16 335.666  17
   4  -5  -1 4534.34 604.761  25
  -4  -5   1 5096.27 493.200  17
   4  -5  -1 4833.07 449.775  17
   4  -5   0-9.26424 292.871  25
  -4  -5   0 470.248 299.537  17
   4  -5   1 15822.3 1018.51  25
  -4  -5  -1 18024.8 988.317  17
   4  -5   2 967.050 176.664  14
   4  -5   3 184.470 120.532  14
   4  -5   4 180.066 135.559  14
   4  -5   5 927.980 195.190  14
   4  -5   6 5982.96 389.460  14
   4  -5   7 1244.30 187.902  14
   4  -5   8 4243.00 278.716  14
   4  -5   9 168.102 75.0161  14
  -4  -4  13 1627.89 167.996  14
  -4  -4  12 700.110 143.341  14
  -4  -4  11 8581.02 435.470  14
  -4  -4  10 2787.75 266.911  14
  -4  -4   9 12764.8 545.176  14
   4  -4  -9 9465.07 830.294  25
  -4  -4   8 1808.87 231.332  14
   4  -4  -8 1252.26 391.557  25
  -4  -4   7 13345.2 551.104  14
   4  -4  -7 11289.7 873.416  25
  -4  -4   6 5794.61 357.948  14
   4  -4  -6 6305.76 672.065  25
   4  -4  -5 3482.46 553.447  16
  -4  -4   5 3331.64 261.381  14
   4  -4  -5 3011.57 533.737  25
   4  -4  -4 22342.7 1135.64  16
  -4  -4   4 21630.4 629.191  14
   4  -4  -3 3866.42 538.139  16
   4  -4  -3 3363.82 516.648  25
   4  -4  -3 2959.40 643.161  11
   4  -4  -3 2399.63 595.582  10
   4  -4  -3 3014.00 332.193  17
  -4  -4   3 3231.80 341.008  17
   4  -4  -2 2366.78 479.229  16
  -4  -4   2 2049.60 298.211  17
   4  -4  -2 2027.85 431.726  25
   4  -4  -2 1990.67 532.979  11
   4  -4  -2 1854.07 545.903  10
   4  -4  -1 5192.74 656.417  16
   4  -4  -1 3765.49 748.562  11
   4  -4  -1 4108.29 790.745  10
  -4  -4   1 3697.67 382.095  17
   4  -4   0 1619.74 529.404  11
   4  -4   0 1018.78 461.799  10
  -4  -4   0 1104.88 248.918  17
   4  -4   1 1803.39 250.151  14
  -4  -4  -1 1555.02 308.360  17
   4  -4   2 1380.94 249.782  14
  -4  -4  -2 913.951 279.981  17
   4  -4   3 1365.81 248.560  14
   4  -4   4 10321.7 624.099  14
   4  -4   5 3039.43 355.210  14
   4  -4   6 829.322 236.917  14
   4  -4   7 2227.74 299.980  14
   4  -4   8 2090.73 278.886  14
   4  -4   9 2530.76 268.544  14
  -4  -4 -10 802.713 134.337  15
   4  -4  10 824.324 159.979  14
   4  -4  11 490.888 115.899  14
  -4  -3  14 1937.04 188.223  14
  -4  -3  13 1854.75 213.797  14
   4  -3 -13 2081.37 372.092  24
  -4  -3  12 639.441 170.843  14
   4  -3 -12 892.502 333.965  24
  -4  -3  11 11821.8 531.806  14
   4  -3 -11 11625.7 766.731  24
   4  -3 -10 24931.9 1238.28  25
  -4  -3  10 26921.0 788.399  14
   4  -3  -9 24459.6 1124.46  16
   4  -3  -9 22117.2 1140.66  25
  -4  -3   9 21873.1 695.012  14
   4  -3  -9 24065.2 1014.73  24
   4  -3  -8 5390.17 587.686  25
  -4  -3   8 5106.46 343.838  14
   4  -3  -8 5154.02 495.805  24
   4  -3  -8 5280.31 568.789  16
  -4  -3   7 14116.0 533.107  14
   4  -3  -7 13251.5 864.231  25
   4  -3  -7 12531.4 736.428  24
   4  -3  -7 14486.8 873.508  16
   4  -3  -6 5842.99 564.646  16
  -4  -3   6 5530.87 330.331  14
   4  -3  -6 4785.58 431.553  24
   4  -3  -6 5508.88 568.459  25
   4  -3  -6 4563.90 712.798  10
   4  -3  -5 3723.98 466.278  16
  -4  -3   5 4204.68 278.360  14
   4  -3  -5 4348.83 675.418  10
   4  -3  -5 2974.07 436.264  25
   4  -3  -5 3634.08 603.947  11
   4  -3  -4 502.224 274.478  16
   4  -3  -4 720.737 258.141  25
   4  -3  -4 357.330 262.937  11
   4  -3  -4 553.176 264.927  10
   4  -3  -3 1223.45 308.830  16
   4  -3  -3 1253.54 409.552  11
   4  -3  -3 858.264 305.352  10
   4  -3  -2 2065.28 478.707  11
   4  -3  -2 2137.47 529.248  10
   4  -3  -1 1013.66 368.580  11
  -4  -3   1 1284.33 325.463  10
   4  -3   0 813.452 302.724  11
  -4  -3   0 1067.23 345.971  10
   4  -3   1 35613.1 1840.21  11
  -4  -3  -1 36503.8 1773.04  10
  -4  -3  -2 4518.71 715.052  10
   4  -3   2 4674.36 689.927  11
   4  -3   3 2154.70 491.684  11
   4  -3   3 2271.75 267.787  14
  -4  -3  -3 1876.19 547.576  10
  -4  -3  -3 1915.21 302.470  17
   4  -3   4 11430.0 588.339  14
   4  -3   5 263.385 128.851  14
  -4  -3  -6 20033.4 678.397  15
   4  -3   6 18547.0 778.700  14
  -4  -3  -7 10550.5 507.131  15
   4  -3   7 9045.36 578.544  14
  -4  -3  -8 521.122 150.710  15
   4  -3   8 373.273 160.781  14
  -4  -3  -9 1536.96 220.057  15
   4  -3   9 1633.60 258.140  14
  -4  -3 -10 1192.62 206.853  15
   4  -3  10 929.369 195.049  14
  -4  -3 -11 125.114 106.112  15
   4  -3  11 137.726 114.101  14
  -4  -3 -12 529.438 144.911  15
   4  -3  12 660.487 139.182  14
  -4  -3 -13 295.871 115.503  15
   4  -2 -16 776.675 241.092  24
   4  -2 -15 1066.27 119.408   5
   4  -2 -15 501.332 257.261  24
  -4  -2  14 325.361 103.175  14
   4  -2 -14 1052.66 340.855  24
  -4  -2  13 4970.57 338.881  14
   4  -2 -13 4477.62 511.968  24
  -4  -2  12 5281.43 366.624  14
   4  -2 -12 6000.30 577.854  24
  -4  -2  11 121.112 117.373  14
   4  -2 -11 143.543 253.532  24
  -4  -2  10 1089.71 184.881  14
   4  -2 -10 1030.03 315.328  24
  -4  -2   9 6484.59 368.490  14
   4  -2  -9 6663.98 576.290  25
  -4  -2   9 5468.00 605.193   3
   4  -2  -9 7204.32 546.023  24
   4  -2  -9 5078.33 641.821   2
   4  -2  -8 26706.9 1020.24  16
  -4  -2   8 27322.3 705.040  14
  -4  -2   8 28615.2 1269.98   3
   4  -2  -8 26801.2 953.142  24
   4  -2  -8 24993.3 1004.68  25
   4  -2  -8 26537.7 899.970  23
  -4  -2   7 2471.30 354.675   3
  -4  -2   6 22580.5 1005.13   3
   4  -2  -6 22403.9 1267.91  10
  -4  -2   5 1852.77 279.562   3
   4  -2  -5 1875.95 358.026  10
  -4  -2   4 7202.90 501.666   3
   4  -2  -4 7302.32 648.102  10
  -4  -2   3 15711.2 669.236   3
   4  -2  -3 15735.8 963.025  10
  -4  -2   2 15165.9 631.787   3
  -4  -2   2 17004.6 779.151  10
   4  -2  -1 1665.03 211.001   1
  -4  -2   1 1666.76 288.765  10
  -4  -2   0 8752.95 664.629  10
   4  -2   0 7806.66 468.033   1
   4  -2   1 27827.3 1001.60   1
   4  -2   1 31086.2 1433.59  11
  -4  -2  -1 30276.2 1353.62  10
  -4  -2  -2 9232.00 619.734   8
   4  -2   2 8335.12 610.357   1
   4  -2   2 8657.11 775.864  11
  -4  -2  -2 9610.60 852.887  10
   4  -2   3 5147.61 520.969   1
  -4  -2  -3 5969.28 503.610   8
   4  -2   3 4895.85 575.228  11
   4  -2   4 21719.1 1220.29  11
  -4  -2  -4 22913.1 1031.97   8
   4  -2   4 21227.7 1065.99   1
   4  -2   5 45727.9 1650.66   1
  -4  -2  -6 4128.15 293.446  15
   4  -2   6 3772.36 307.888  14
   4  -2   6 4684.56 563.756   1
  -4  -2  -7 18935.5 645.347  15
   4  -2   7 17696.7 670.074  14
   4  -2   8 3709.11 318.639  14
   4  -2   8 4757.20 640.584   1
  -4  -2  -8 4655.41 351.343  15
  -4  -2  -9 4223.10 348.267  15
   4  -2   9 3578.91 314.910  14
  -4  -2 -10 713.290 177.809  15
   4  -2  10 576.500 135.664  14
  -4  -2 -11 2308.12 288.255  15
   4  -2  11 2133.66 225.060  14
  -4  -2 -12 1873.99 252.080  15
  -4  -2 -13 3728.05 324.339  15
  -4  -2 -14 399.000 125.040  15
  -4  -2 -15 1556.38 159.969  15
   4  -1 -17 1155.84 230.343  24
   4  -1 -16 3267.77 395.290  24
   4  -1 -15 3560.36 441.846  24
   4  -1 -14 10342.6 692.191  24
   4  -1 -13 4360.35 506.789  24
  -4  -1  12 10877.7 468.403  14
   4  -1 -12 10238.9 469.330   6
   4  -1 -12 10391.6 702.908  24
   4  -1 -11 15276.7 1217.08   2
  -4  -1  11 15022.6 556.410  14
   4  -1 -11 16066.8 563.749   6
   4  -1 -11 15799.8 814.232  24
  -4  -1  11 16127.0 1163.72   3
  -4  -1  10 12248.6 491.183  14
   4  -1 -10 13016.3 483.865   6
   4  -1 -10 12669.2 687.290  24
  -4  -1  10 12838.5 994.999   3
   4  -1 -10 12312.5 1061.30   2
  -4  -1   9 23079.0 646.532  14
   4  -1  -9 23027.0 605.654   6
   4  -1  -9 21431.2 811.836  24
  -4  -1   9 23918.8 1269.50   3
  -4  -1   8 12045.0 854.478   3
   4  -1  -8 11591.8 908.944   9
  -4  -1   7 7232.33 613.523   3
   4  -1  -7 6321.61 700.046   9
  -4  -1   6 7242.30 572.885   3
   4  -1  -6 6159.07 670.019   9
  -4  -1   5 93746.6 1855.78   3
   4  -1  -5 91825.0 2362.52   9
   4  -1  -4 892.417 321.629   9
  -4  -1   4 1260.77 233.769   3
   4  -1  -4 1223.40 208.326  10
  -4  -1   3 25735.2 881.154   3
   4  -1  -3 24815.4 801.637  10
  -4  -1   2 28440.5 873.942   3
   4  -1  -2 26193.8 846.426   1
  -4  -1   1 14492.2 628.779   3
   4  -1  -1 15713.4 692.327   1
  -4  -1   0 3473.09 320.329   3
   4  -1   0 3158.31 361.746   1
   4  -1   1 3838.08 419.610   1
   4  -1   2 13583.2 753.110   1
   4  -1   3 38305.8 1278.40   1
   4  -1   3 35679.5 1248.59  11
   4  -1   4 11820.9 762.091   1
   4  -1   4 11618.0 701.062  11
  -4  -1  -5 32019.4 1333.69   8
   4  -1   5 30140.0 1267.32   1
   4  -1   5 28935.7 1103.46  11
   4  -1   6 6616.75 657.113   1
   4  -1   7 5376.47 638.022   1
  -4  -1  -8 16115.5 591.978  15
   4  -1   8 16708.7 1154.48   1
  -4  -1  -9 567.614 150.735  15
  -4  -1  -9 613.346 138.872  12
   4  -1   9 653.379 348.756   1
  -4  -1 -10 3538.18 325.240  15
  -4  -1 -10 4129.49 288.372  12
  -4  -1 -11 821.011 186.272  15
  -4  -1 -11 893.143 160.235  12
  -4  -1 -12 869.326 198.943  15
  -4  -1 -12 817.268 150.495  12
  -4  -1 -13 509.021 167.854  15
  -4  -1 -14 1320.96 192.111  15
  -4  -1 -15 240.289 101.193  15
  -4  -1 -15 213.988 68.3373   6
   4   0 -17 2655.31 313.622  24
   4   0 -17 2322.52 156.487   5
   4   0 -16 1150.52 293.960  24
   4   0 -15 11268.0 718.845  24
   4   0 -14 2270.67 376.131  24
   4   0 -13 8977.32 454.076   6
   4   0 -13 8887.84 674.161  24
   4   0 -12 7510.43 408.988   6
   4   0 -12 6445.41 542.140  24
   4   0 -11 23882.1 685.188   6
   4   0 -11 25535.6 949.886  24
  -4   0  11 22764.6 1364.26   3
   4   0 -11 22598.1 1510.11   2
   4   0 -10 349.617 244.325   9
   4   0 -10 295.184 295.027   2
   4   0 -10-37.5718 92.2882   6
   4   0 -10 150.923 170.501  24
  -4   0  10 69.0715 159.396   3
   4   0  -9 125.114 82.5140   6
  -4   0   9-111.267 197.654   3
  -4   0   8 32726.1 1372.44   3
  -4   0   7 1007.31 259.074   3
  -4   0   6 40958.8 1317.27   3
  -4   0   5 38246.5 1187.98   3
  -4   0   4 36173.4 1072.83   3
   4   0  -3 6444.81 534.559   9
   4   0  -3 5680.58 432.855   1
  -4   0   3 6508.01 437.858   3
  -4   0   2 43249.4 1052.81   3
   4   0  -2 43051.5 1084.74   1
   4   0  -2 43351.9 1266.04   9
  -4   0   1 5546.53 390.982   3
   4   0  -1 4721.79 410.982   1
   4   0  -1 5384.40 443.980   9
   4   0   0 1450.86 227.989   9
   4   0   0 1651.80 286.517   1
  -4   0   0 1878.15 251.482   3
   4   0   1 193.172 189.070   1
   4   0   2 68705.4 1650.80   1
   4   0   3 32019.9 1154.91   1
   4   0   4 10776.3 722.903   1
  -4   0  -4 10515.2 761.090   8
  -4   0  -5 39752.2 1493.56   8
   4   0   5 40774.7 1462.19   1
  -4   0  -6 1113.61 306.470   8
   4   0   6 1339.78 330.641   1
   4   0   7 11660.3 918.724   1
   4   0   8 4722.93 670.591   1
  -4   0  -8 5382.56 293.433  12
  -4   0  -8 4897.57 280.892   4
   4   0   9 6838.43 809.720   1
  -4   0  -9 6248.47 386.036  15
  -4   0  -9 5906.27 340.152  12
   4   0  10 4237.43 646.987   1
  -4   0 -10 4695.87 357.936  15
  -4   0 -10 4930.93 330.425  12
  -4   0 -11 621.638 154.420  15
  -4   0 -11 569.387 146.251  12
  -4   0 -12 267.869 132.981  15
  -4   0 -12 264.522 135.933  12
  -4   0 -13 795.269 168.785  15
  -4   0 -13 820.006 160.344  12
  -4   0 -14 866.851 155.071  12
  -4   0 -14 702.955 144.069  15
  -4   0 -15 2561.81 178.094   6
   4   1 -17 727.942 204.526  24
   4   1 -16 3721.40 408.176  24
   4   1 -15 4178.36 465.961  24
   4   1 -14 9623.81 687.840  24
   4   1 -13 4162.30 481.572  24
   4   1 -12 12393.2 523.848   6
   4   1 -12 12219.0 727.761  24
   4   1 -11 13036.2 1106.34   2
   4   1 -11 13993.8 532.164   6
  -4   1  11 14686.5 1131.40   3
   4   1 -11 13969.7 734.102  24
   4   1 -10 13032.7 666.445  24
   4   1 -10 13483.9 488.606   6
  -4   1  10 14059.2 1038.29   3
   4   1 -10 14906.8 697.945  23
   4   1 -10 13108.0 1068.66   2
   4   1  -9 24320.6 846.367  23
   4   1  -9 25099.2 617.773   6
  -4   1   9 25313.4 1291.37   3
   4   1  -9 26218.5 821.275  19
   4   1  -8 10804.8 942.316   7
  -4   1   8 10687.9 791.716   3
   4   1  -7 7214.42 741.872   7
  -4   1   7 6871.56 590.130   3
   4   1  -6 7253.99 695.888   7
  -4   1   6 6964.15 563.793   3
   4   1  -5 90330.6 2241.85   7
  -4   1   5 94553.7 1895.30   3
   4   1  -4 926.326 237.646   7
  -4   1   4 1216.84 231.105   3
   4   1  -3 24509.7 1044.84   7
  -4   1   3 24430.6 844.693   3
   4   1  -2 27718.9 1022.94   7
  -4   1   2 28228.9 852.704   3
   4   1  -2 27747.5 868.919   1
  -4   1   1 12487.2 577.262   3
   4   1  -1 13125.4 631.630   1
  -4   1   0 3429.35 319.687   3
   4   1   0 3331.78 364.612   1
   4   1   1 3446.08 314.744   9
   4   1   1 3503.64 399.467   1
   4   1   2 13286.7 761.105   1
   4   1   2 13421.2 540.372   9
  -4   1  -3 42329.7 1901.53   7
   4   1   3 43466.7 1392.57   1
  -4   1  -4 15905.6 900.417   8
  -4   1  -4 15303.2 1220.88   7
   4   1   4 15141.0 870.272   1
  -4   1  -5 31899.3 1340.25   8
  -4   1  -5 31420.5 1722.27   7
   4   1   5 30341.4 1293.24   1
   4   1   6 4433.21 548.106   1
   4   1   7 4739.38 598.235   1
   4   1   8 14742.1 1081.25   1
  -4   1  -8 14772.5 510.929  12
   4   1   9 559.718 292.471   1
  -4   1  -9 553.336 122.427  12
  -4   1 -10 3847.49 309.239  15
  -4   1 -10 3799.20 303.888  12
  -4   1 -11 751.224 157.526  15
  -4   1 -11 952.805 177.561  12
  -4   1 -12 962.521 184.198  12
  -4   1 -13 243.254 127.101  12
  -4   1 -14 1412.79 188.069  12
  -4   1 -15 175.100 68.5570   6
  -4   1 -15 151.932 84.0288  12
   4   2 -16 793.804 225.136  24
   4   2 -15 1067.86 258.591  24
   4   2 -15 1710.18 143.898   5
   4   2 -14 239.968 258.372  24
   4   2 -13 5205.50 514.467  24
   4   2 -12 5369.33 475.862  23
   4   2 -12 4844.42 522.995  24
   4   2 -11 10.4248 207.245  23
   4   2 -11 362.662 205.413  19
   4   2 -10 1493.18 448.725   7
   4   2 -10 1349.65 313.655  23
   4   2 -10 1446.49 268.055  19
   4   2  -9 6202.56 838.326   7
  -4   2   9 5369.06 602.390   3
   4   2  -9 6801.66 558.168  23
   4   2  -9 6706.59 496.142  19
   4   2  -9 4917.21 626.590   2
   4   2  -8 26401.2 1622.43   7
   4   2  -8 26475.5 887.276  22
  -4   2   8 26999.6 1232.62   3
   4   2  -8 26754.3 994.115  23
   4   2  -8 25137.9 882.238  19
   4   2  -8 27061.4 1366.71   2
   4   2  -7 2257.64 489.153   7
  -4   2   7 2289.51 358.410   3
   4   2  -6 19163.0 1289.80   7
  -4   2   6 22329.2 1021.47   3
   4   2  -5 1584.31 376.726   7
  -4   2   5 1845.41 289.112   3
   4   2  -4 6321.17 650.675   7
  -4   2   4 6330.12 473.419   3
   4   2  -3 15965.1 953.592   7
  -4   2   3 14907.2 659.605   3
   4   2  -2 17117.7 911.623   7
  -4   2   2 14867.1 637.231   3
   4   2  -1 1239.16 260.812   7
  -4   2   1 1549.13 221.043   3
   4   2  -1 1599.91 215.656   1
   4   2   0 7828.32 529.954   7
   4   2   0 7749.15 475.781   1
   4   2   1 26693.4 1005.48   1
  -4   2  -2 9979.96 675.522   8
   4   2   2 9195.59 658.843   1
  -4   2  -2 11012.1 1217.28   7
  -4   2  -3 7253.00 563.538   8
  -4   2  -3 6881.62 1044.89   7
   4   2   3 6153.85 570.321   1
  -4   2  -4 23748.2 1075.43   8
  -4   2  -4 22802.8 1874.40   7
   4   2   4 22215.4 1087.12   1
  -4   2  -5 42122.9 2554.27   7
   4   2   5 46131.3 1630.06   1
  -4   2  -6 3618.69 331.623  20
  -4   2  -6 4525.76 800.234   7
   4   2   6 4313.85 544.403   1
  -4   2  -6 4087.04 351.802  18
  -4   2  -7 16281.3 1363.51   7
  -4   2  -7 14573.2 739.736  22
   4   2   7 17572.0 1130.96   1
  -4   2  -7 16184.3 703.230  20
  -4   2  -7 16080.4 723.308  18
  -4   2  -8 4678.55 314.237  12
  -4   2  -8 3175.46 363.775  22
   4   2   8 4921.94 677.214   1
  -4   2  -8 3755.32 376.946  20
  -4   2  -9 5320.98 361.972  12
  -4   2 -10 877.535 169.545  12
  -4   2 -11 2203.39 252.702  12
  -4   2 -12 1884.20 229.663  12
  -4   2 -13 3996.83 299.796  12
  -4   2 -14 366.633 108.392  12
  -4   2 -15 1546.56 140.278  12
   4   3 -15 1261.12 244.412  24
   4   3 -14 2107.20 316.643  24
   4   3 -13 2167.35 364.778  24
   4   3 -12 1298.00 281.973  23
   4   3 -12 709.281 238.897  19
   4   3 -11 10670.7 700.224  23
   4   3 -11 10185.7 669.193  19
   4   3 -10 26738.7 1136.78  23
   4   3 -10 28072.2 1088.84  19
   4   3  -9 21483.7 954.023  19
   4   3  -9 25193.7 1121.97  23
   4   3  -8 5359.73 470.075  22
   4   3  -8 5246.95 572.976  23
   4   3  -8 5400.58 485.794  19
   4   3  -7 17511.6 1402.36   7
   4   3  -7 15978.4 885.378  23
   4   3  -7 15910.3 725.001  22
   4   3  -7 15561.0 771.073  19
   4   3  -6 4863.97 743.566   7
   4   3  -6 5838.50 545.371  23
   4   3  -6 5521.06 409.431  22
   4   3  -6 5007.05 438.522  19
   4   3  -5 4843.52 692.866   7
   4   3  -5 3941.46 333.820  22
   4   3  -5 4213.59 397.210  21
   4   3  -5 4102.06 380.894  19
   4   3  -4 442.375 252.728   7
   4   3  -4 377.893 181.874  19
   4   3  -3 1503.48 368.380   7
   4   3  -2 2313.86 420.786   7
  -4   3   2 2678.79 810.790   7
  -4   3   1 276.644 396.811   7
   4   3  -1 775.110 265.802   7
  -4   3   0 1445.77 622.718   7
  -4   3  -1 37229.0 2709.52   7
  -4   3  -2 4787.91 1052.64   7
  -4   3  -3 2671.30 834.936   7
  -4   3  -3 2432.54 233.317  13
  -4   3  -4 11135.4 1587.63   7
  -4   3  -4 10947.5 604.324  20
  -4   3  -4 11372.7 620.826  18
  -4   3  -5-5.17666 338.401   7
  -4   3  -5 240.858 161.404  20
  -4   3  -5 354.522 165.916  18
  -4   3  -6 18300.6 1792.78   7
  -4   3  -6 18647.8 847.126  20
  -4   3  -6 20537.3 902.899  18
  -4   3  -7 9922.09 730.698  22
  -4   3  -7 11070.1 753.072  21
  -4   3  -7 10994.0 669.213  20
  -4   3  -7 11036.9 703.629  18
  -4   3  -8 242.081 113.699  12
  -4   3  -8 420.245 221.039  22
  -4   3  -8 520.678 235.058  21
  -4   3  -8 431.591 202.159  20
  -4   3  -9 1616.50 201.736  12
  -4   3  -9 1884.00 347.765  22
  -4   3 -10 1210.52 263.197  22
  -4   3 -10 1643.55 204.436  12
  -4   3 -11 222.254 121.355  12
  -4   3 -11-152.667 162.103  22
  -4   3 -12 1056.05 162.174  12
  -4   3 -13 389.487 103.993  12
   4   4 -13 2052.98 278.673  24
   4   4 -12 1088.88 240.907  23
   4   4 -12 866.560 277.414  24
   4   4 -11 8713.62 588.984  23
   4   4 -11 8205.54 564.145  19
   4   4 -10 3119.36 446.301  23
   4   4 -10 2768.47 387.286  19
   4   4  -9 13125.6 867.702  23
   4   4  -9 11865.2 750.227  19
   4   4  -8 2636.93 482.918  23
   4   4  -8 2070.42 392.851  19
   4   4  -7 11668.5 861.762  23
   4   4  -7 10995.4 635.415  22
   4   4  -7 11794.9 740.389  19
   4   4  -6 5840.06 641.973  23
   4   4  -6 5845.11 448.204  22
   4   4  -6 5328.70 520.548  19
   4   4  -5 2020.71 436.243  23
   4   4  -5 2786.56 387.444  21
   4   4  -5 2476.52 376.070  19
   4   4  -4 19261.4 866.330  19
  -4   4   3 2802.57 1183.85   7
   4   4  -3 3324.04 368.544  19
  -4   4   2 448.418 571.273   7
  -4   4   1 3849.85 1114.98   7
  -4   4   0 1518.24 740.719   7
  -4   4  -1 2308.31 838.928   7
  -4   4  -2 647.065 213.312  20
  -4   4  -3 1620.11 287.352  20
  -4   4  -3 1320.31 265.488  18
  -4   4  -4 9336.48 618.746  20
  -4   4  -4 9458.03 654.311  18
  -4   4  -5 3469.81 402.182  20
  -4   4  -5 3281.64 412.279  18
  -4   4  -6 160.840 234.532  22
  -4   4  -6 375.915 281.477  21
  -4   4  -6 710.261 245.053  20
  -4   4  -6 426.586 223.918  18
  -4   4  -7 2127.90 211.422  12
  -4   4  -7 2360.29 413.375  22
  -4   4  -7 2410.43 395.772  21
  -4   4  -8 2418.53 210.444  12
  -4   4  -8 2129.10 376.788  22
  -4   4  -8 1495.98 345.247  21
  -4   4  -9 2785.53 220.151  12
  -4   4  -9 2540.44 372.169  22
  -4   4  -9 2109.75 344.140  21
  -4   4 -10 896.078 133.202  12
  -4   4 -10 484.935 177.422  22
  -4   4 -11 216.824 118.982  22
   4   5 -10 2796.96 315.282  23
   4   5 -10 2587.76 277.796  19
   4   5  -9 5399.57 471.701  23
   4   5  -9 5197.87 406.157  19
   4   5  -8 452.404 282.868  23
   4   5  -8 476.802 204.093  19
   4   5  -7 479.522 345.788  23
   4   5  -7 304.244 206.425  19
   4   5  -6 6094.16 618.571  23
   4   5  -6 5992.25 476.068  19
   4   5  -5 8669.61 722.784  23
   4   5  -5 10804.3 658.948  19
   4   5  -4 2917.08 495.948  23
   4   5  -4 2325.74 319.947  19
   4   5  -3 311.609 302.941  23
   4   5  -3 918.413 231.454  19
   4   5  -2 3536.07 540.314  23
   4   5  -1 4159.40 492.570  23
   4   5   0 53.8531 270.328  23
  -4   5   0 372.232 202.078  18
  -4   5  -1 15439.8 757.802  18
  -4   5  -2 1059.77 231.450  20
  -4   5  -2 733.499 252.084  18
  -4   5  -3 371.282 169.852  20
  -4   5  -3 480.879 192.053  18
  -4   5  -4 232.801 234.169  22
  -4   5  -4 84.2528 144.589  20
  -4   5  -4 200.185 199.301  18
  -4   5  -5 1132.32 308.248  22
  -4   5  -5 804.533 276.772  21
  -4   5  -5 937.681 236.486  18
  -4   5  -6 4879.91 485.845  22
  -4   5  -6 4711.65 505.070  21
  -4   5  -7 968.025 251.114  22
  -4   5  -7 793.542 255.544  21
  -4   5  -8 4034.01 383.680  22
  -4   5  -8 3482.92 347.476  21
  -4   5  -9 266.436 120.738  22
   4   6  -5 604.358 230.863  23
   4   6  -4 3303.61 366.264  23
   4   6  -3 669.964 274.050  23
   4   6  -2 696.345 299.802  23
  -4   6  -1 1571.94 269.836  22
  -4   6  -1 1658.01 305.221  21
  -4   6  -2 340.445 172.346  22
  -4   6  -2 354.796 169.590  21
  -4   6  -3 449.191 160.468  22
  -4   6  -3 459.915 171.588  21
  -4   6  -4 367.875 150.848  21
   5  -6  -4 4184.69 390.612  25
   5  -6  -3-109.247 181.440  25
   5  -6  -2 729.300 246.582  25
   5  -6  -1 940.369 249.996  25
   5  -6   0 91.3681 199.098  25
   5  -6   1 1701.14 306.058  25
  -5  -5   9 2066.02 172.959  14
   5  -5  -8 1484.48 344.100  25
  -5  -5   8 1714.31 161.821  14
  -5  -5   7 3100.38 206.366  14
   5  -5  -7 2016.55 400.901  25
   5  -5  -6 1078.62 376.447  25
   5  -5  -5 5640.44 622.716  25
   5  -5  -4 734.644 359.288  25
   5  -5  -3 7511.63 753.511  25
   5  -5  -2 3202.21 549.655  25
   5  -5  -1 1819.10 458.738  25
   5  -5  -1 1824.47 276.472  17
   5  -5   0 4254.29 587.265  25
   5  -5   1 1290.33 422.403  25
   5  -5   2 236.289 150.523  14
   5  -5   3 3687.28 329.618  14
   5  -5   4 3441.47 320.071  14
   5  -5   5 1192.94 198.697  14
   5  -5   6 4488.33 318.296  14
   5  -5   7 1720.15 190.691  14
   5  -5   8 962.928 131.043  14
  -5  -4  13 1661.48 169.024  14
  -5  -4  12 6743.69 346.378  14
  -5  -4  11 3220.95 265.425  14
  -5  -4  10 140.351 117.132  14
  -5  -4   9 1302.38 197.744  14
   5  -4  -9 1453.66 381.179  25
   5  -4  -8 19105.8 1088.08  25
  -5  -4   8 20215.1 688.217  14
  -5  -4   7 6304.01 385.408  14
   5  -4  -7 7177.39 696.448  25
   5  -4  -6 6209.17 692.935  16
  -5  -4   6 5499.97 352.730  14
   5  -4  -6 5062.87 610.382  25
   5  -4  -5 2380.75 483.088  16
  -5  -4   5 2057.52 222.300  14
   5  -4  -5 2189.64 483.279  25
   5  -4  -4 4261.27 571.869  16
   5  -4  -4 3438.41 569.754  25
   5  -4  -3 3060.25 558.010  16
   5  -4  -3 2382.10 481.507  25
   5  -4  -2 4170.93 594.063  16
   5  -4  -1 1774.61 436.363  16
  -5  -4   1 1520.24 288.350  17
   5  -4   0 3147.24 488.261  16
   5  -4   0 2754.89 307.683  14
  -5  -4   0 2438.00 345.042  17
   5  -4   1 43.0742 136.843  14
  -5  -4  -1-104.139 204.297  17
   5  -4   2 7644.46 538.888  14
   5  -4   3 8357.60 575.206  14
   5  -4   4 3693.17 404.526  14
   5  -4   5 14077.3 716.023  14
   5  -4   6 1564.78 268.049  14
   5  -4   7 5123.45 402.432  14
   5  -4   8 1175.07 203.267  14
   5  -4   9 489.989 152.857  14
   5  -4  10 64.5226 95.2223  14
   5  -4  11 172.323 84.5376  14
  -5  -3  14 241.051 99.0209  14
  -5  -3  13 180.598 112.999  14
  -5  -3  12 3259.05 277.779  14
   5  -3 -12 3224.84 444.884  24
  -5  -3  11 2234.90 252.365  14
   5  -3 -11 1989.42 372.247  24
   5  -3 -10-309.975 281.342  25
  -5  -3  10 139.259 131.983  14
   5  -3 -10 171.948 272.153  24
   5  -3  -9 1528.35 363.146  16
  -5  -3   9 1280.35 197.756  14
   5  -3  -9 870.021 321.146  25
   5  -3  -9 1190.44 312.227  24
   5  -3  -8 15367.5 934.255  16
  -5  -3   8 15603.1 594.354  14
   5  -3  -8 13911.1 787.412  24
   5  -3  -8 15564.2 943.386  25
   5  -3  -7 24125.1 1168.10  16
  -5  -3   7 24688.3 716.887  14
   5  -3  -7 24419.6 1079.21  23
   5  -3  -7 25609.9 1178.08  25
  -5  -3   6 6028.78 359.860  14
   5  -3  -6 5772.61 587.495  23
   5  -3  -6 5393.09 571.781  25
   5  -3  -6 5399.45 799.407  11
   5  -3  -5 34986.7 1311.64  16
  -5  -3   5 33435.9 785.577  14
   5  -3  -5 32214.7 1256.23  23
   5  -3  -5 31613.5 1284.83  25
   5  -3  -4 1541.75 376.729  16
  -5  -3   4 1522.32 176.738  14
   5  -3  -4 1452.17 349.954  25
   5  -3  -4 2181.23 607.682  11
   5  -3  -3 3142.57 430.096  16
   5  -3  -3 3397.70 702.083  11
   5  -3  -3 3194.39 565.352  10
   5  -3  -2 8172.33 631.880  16
   5  -3  -2 7890.01 1003.31  11
   5  -3  -2 6271.35 831.208  10
   5  -3  -1 2336.20 400.726  16
   5  -3  -1 2781.09 599.894  11
   5  -3   0 1666.76 362.265  16
   5  -3   0 1140.41 205.663  14
   5  -3   0 1468.96 415.470  11
   5  -3   1 12467.8 598.657  14
   5  -3   1 12899.5 1169.90  11
  -5  -3  -1 10544.0 612.403  17
   5  -3   2 328.403 137.270  14
   5  -3   2 357.316 279.783  11
   5  -3   3 791.079 193.925  14
   5  -3   3 991.913 386.629  11
   5  -3   4 2544.79 303.621  14
   5  -3   5 12811.0 625.654  14
  -5  -3  -6 23306.6 745.415  15
   5  -3   6 23728.8 867.547  14
  -5  -3  -7 323.711 131.376  15
   5  -3   7 235.976 198.674  14
  -5  -3  -8 136.072 98.7357  15
   5  -3   8 175.956 161.709  14
  -5  -3  -9 1428.99 209.046  15
   5  -3   9 1770.04 259.058  14
  -5  -3 -10 1109.13 183.752  15
   5  -3  10 1392.32 215.624  14
  -5  -3 -11 751.986 161.621  15
   5  -3  11 758.816 153.199  14
  -5  -3 -12 83.0849 82.0645  15
   5  -3  12 124.872 80.3577  14
  -5  -3 -13 548.017 101.794  15
   5  -2 -15 2127.10 144.101   5
   5  -2 -15 2725.49 347.361  24
  -5  -2  14 2579.54 237.139  14
   5  -2 -14 2798.38 366.234  24
   5  -2 -14 2298.19 183.770   5
  -5  -2  13 11020.4 493.977  14
   5  -2 -13 9577.04 653.189  24
   5  -2 -13 10374.8 408.602   5
  -5  -2  12 10868.5 528.739  14
   5  -2 -12 9915.34 694.172  24
  -5  -2  11 4402.10 357.609  14
   5  -2 -11 4230.11 493.340  24
  -5  -2  10 1207.54 203.556  14
   5  -2 -10 1443.49 297.482  24
   5  -2 -10 1258.69 276.191  23
   5  -2  -9 39105.5 1305.78  16
  -5  -2   9 39064.3 923.099  14
   5  -2  -9 38209.4 1188.07  24
   5  -2  -9 38778.0 1201.69  23
   5  -2  -9 40417.9 1850.15   2
   5  -2  -8 26500.7 1108.72  16
  -5  -2   8 25840.5 722.326  14
  -5  -2   8 25981.2 1289.93   3
   5  -2  -8 27566.9 957.311  24
   5  -2  -8 29630.0 1038.12  23
  -5  -2   7 1052.91 161.551  14
   5  -2  -7 780.211 316.674  23
  -5  -2   7 1482.83 308.873   3
  -5  -2   6 2300.95 357.560   3
  -5  -2   5 2955.79 394.966   3
  -5  -2   4 16519.1 820.972   3
  -5  -2   3 6805.49 507.210   3
   5  -2  -3 7354.59 677.120  10
  -5  -2   2 7567.10 503.306   3
   5  -2  -1 4743.13 412.638   1
   5  -2   0 11072.0 640.337   1
   5  -2   1 2165.19 441.979  11
   5  -2   1 2227.62 322.399   1
  -5  -2  -2 19328.9 1055.87   8
   5  -2   2 19134.6 1021.03   1
   5  -2   2 20586.7 1246.26  11
  -5  -2  -3 8661.71 693.483   8
   5  -2   3 7161.67 674.572   1
   5  -2   3 7655.23 770.146  11
   5  -2   4 4629.98 596.298   1
  -5  -2  -4 4775.56 556.422   8
   5  -2   4 4028.02 583.411  11
  -5  -2  -5 2819.44 239.178  15
   5  -2   5 2673.00 265.860  14
   5  -2   5 2555.95 481.759  11
   5  -2   5 2765.06 483.637   1
  -5  -2  -6 13607.6 551.179  15
   5  -2   6 14464.5 613.600  14
   5  -2   6 14292.5 1109.17   1
  -5  -2  -7 13519.8 572.581  15
   5  -2   7 13720.5 610.348  14
   5  -2   7 13037.6 1102.12   1
  -5  -2  -8 3514.67 312.995  15
   5  -2   8 3193.05 307.064  14
  -5  -2  -9 229.306 135.913  15
   5  -2   9 262.791 147.860  14
   5  -2  10 917.515 176.325  14
  -5  -2 -10 1485.30 245.566  15
  -5  -2 -11 1472.63 237.907  15
  -5  -2 -12 425.605 154.260  15
  -5  -2 -13 159.383 108.958  15
  -5  -2 -14 939.690 147.340  15
   5  -1 -16 4882.66 416.493  24
   5  -1 -16 4970.01 238.623   5
   5  -1 -15 1868.79 339.919  24
   5  -1 -14 3152.37 425.610  24
  -5  -1  13 361.638 141.177  14
   5  -1 -13 179.300 229.289  24
  -5  -1  12 4249.44 315.273  14
   5  -1 -12 4413.63 495.915  24
  -5  -1  11 22726.7 715.622  14
   5  -1 -11 21235.9 935.723  24
  -5  -1  10 13315.7 545.750  14
  -5  -1  10 12593.9 1012.60   3
   5  -1 -10 13145.2 703.282  24
   5  -1 -10 12793.2 643.521  23
  -5  -1   9 18182.9 609.132  14
  -5  -1   9 18639.8 1175.09   3
   5  -1  -9 18513.3 750.070  23
   5  -1  -9 18837.5 778.048  24
  -5  -1   8 9669.59 413.340  14
  -5  -1   8 9788.30 802.211   3
   5  -1  -8 10153.8 952.202   9
   5  -1  -7 3420.64 580.421   9
  -5  -1   7 4096.06 494.268   3
   5  -1  -6 2641.46 499.522   9
  -5  -1   6 2675.52 386.584   3
  -5  -1   5 11534.1 727.623   3
   5  -1  -5 12871.9 967.430   9
  -5  -1   4 50752.5 1436.85   3
   5  -1  -4 56170.1 1899.76   9
  -5  -1   3 1353.98 256.673   3
  -5  -1   2 3454.91 361.754   3
   5  -1  -2 3192.00 359.916   1
  -5  -1   1 9457.11 579.387   3
   5  -1  -1 10416.9 632.603   1
   5  -1   0 1786.48 300.022   1
  -5  -1   0 2009.99 283.384   3
   5  -1   1 32007.5 1311.24   1
   5  -1   2 17395.3 1007.30   1
   5  -1   3 5608.82 557.073  11
   5  -1   3 5428.66 583.986   1
  -5  -1  -4 10065.4 806.229   8
   5  -1   4 8998.66 677.751  11
   5  -1   4 10242.2 803.749   1
  -5  -1  -5 6228.73 655.124   8
   5  -1   5 6232.22 658.375   1
  -5  -1  -6 4539.16 599.764   8
   5  -1   6 4932.07 626.961   1
  -5  -1  -7 15171.5 480.248   4
   5  -1   7 15516.6 1130.27   1
  -5  -1  -8 11379.4 536.251  15
  -5  -1  -8 12076.0 461.429   4
   5  -1   8 12565.3 1101.41   1
  -5  -1  -9 6532.90 432.685  15
  -5  -1 -10 1905.73 263.502  15
  -5  -1 -11 248.499 127.237  15
  -5  -1 -12 413.834 179.362  15
  -5  -1 -13 73.0825 108.512  15
  -5  -1 -14 1176.75 172.729  15
   5   0 -17 3905.27 185.662   5
   5   0 -16 4890.95 435.953  24
   5   0 -16 4654.09 254.256   5
   5   0 -15 4084.93 434.746  24
   5   0 -14 4412.68 484.173  24
   5   0 -13 596.560 298.881  24
   5   0 -12 156.004 222.076  24
   5   0 -11 8225.89 573.941  24
   5   0 -11 7905.96 522.665  23
  -5   0  10 23752.0 1355.80   3
   5   0 -10 25503.2 913.604  24
   5   0 -10 26410.5 893.166  23
   5   0 -10 24156.9 1578.81   9
   5   0  -9 1231.66 434.484   9
  -5   0   9 884.243 148.494  14
   5   0  -9 1033.79 245.545  24
   5   0  -9 991.647 231.506  23
  -5   0   9 1031.56 307.678   3
  -5   0   8 5990.09 616.496   3
   5   0  -8 5123.92 727.749   9
   5   0  -7 4668.20 652.970   9
  -5   0   7 4753.51 524.522   3
   5   0  -6 3068.71 554.562   9
  -5   0   6 3276.50 416.940   3
   5   0  -5 4794.89 624.475   9
  -5   0   5 4622.99 469.265   3
  -5   0   4 219259. 2929.44   3
   5   0  -4 213180. 3592.23   9
  -5   0   3 170079. 2428.54   3
   5   0  -3 167190. 3109.52   9
   5   0  -3 171473. 2505.40   1
   5   0  -2 149.323 191.944   9
   5   0  -2 424.016 167.714   1
  -5   0   2 340.634 144.268   3
  -5   0   1 8913.52 563.489   3
   5   0  -1 8602.16 587.661   1
   5   0  -1 8322.20 605.631   9
   5   0   0 837.874 220.031   9
   5   0   0 1114.90 277.505   1
  -5   0   0 1036.93 227.518   3
   5   0   1 396.954 233.323   1
   5   0   2 1752.23 357.075   1
   5   0   3 8766.36 715.369   1
  -5   0  -4 19230.6 1156.08   8
   5   0   4 22513.7 1153.98   1
  -5   0  -5 5598.73 641.792   8
   5   0   5 5037.02 584.989   1
  -5   0  -6 5419.84 658.132   8
   5   0   6 4894.52 615.042   1
   5   0   7 11766.4 995.185   1
  -5   0  -7 13626.4 455.507  12
  -5   0  -7 12676.2 442.967   4
  -5   0  -8 69.6746 79.4869  12
   5   0   8 195.577 272.675   1
  -5   0  -8-70.0388 81.5562   4
  -5   0  -9 16113.2 642.843  15
  -5   0  -9 16375.9 573.177  12
   5   0   9 15906.1 1250.71   1
  -5   0 -10 5788.81 401.243  15
  -5   0 -10 5828.03 367.785  12
  -5   0 -11 1277.34 216.094  15
  -5   0 -11 1626.48 215.976  12
  -5   0 -12 219.027 127.889  15
  -5   0 -12 46.0160 95.1521  12
  -5   0 -13 362.122 132.131  15
  -5   0 -13 305.491 115.032  12
  -5   0 -14 202.118 92.2264  15
  -5   0 -14 454.087 109.480  12
  -5   0 -15 305.519 69.7326   6
   5   1 -16 5074.52 422.167  24
   5   1 -16 5502.18 255.262   5
   5   1 -15 2239.60 357.790  24
   5   1 -14 2686.79 409.824  24
   5   1 -13 480.587 273.758  24
   5   1 -12 3253.33 410.696  24
   5   1 -12 3276.78 384.111  23
   5   1 -11 22266.5 883.670  23
   5   1 -11 21213.5 889.687  24
  -5   1  10 11861.8 978.243   3
   5   1 -10 12092.7 646.736  24
   5   1 -10 12948.4 683.763  23
   5   1  -9 21718.7 842.634  23
  -5   1   9 20021.4 1184.80   3
   5   1  -9 20161.4 807.562  24
  -5   1   8 8983.39 756.889   3
   5   1  -8 9881.58 556.992  23
   5   1  -8 9998.59 529.343  19
  -5   1   7 3860.80 488.444   3
  -5   1   6 2691.57 377.015   3
  -5   1   5 11773.1 747.557   3
  -5   1   4 52568.6 1456.04   3
  -5   1   3 1549.05 258.855   3
  -5   1   2 2708.55 321.603   3
   5   1  -2 2976.75 336.697   1
  -5   1   1 8722.30 550.838   3
   5   1  -1 10408.2 635.429   1
   5   1   0 1606.54 279.669   9
   5   1   0 1652.60 298.585   1
  -5   1   0 1631.38 256.781   3
   5   1   1 31938.5 1326.34   1
   5   1   1 34673.9 1114.41   9
   5   1   2 17598.7 1036.16   1
   5   1   3 5448.65 598.444   1
  -5   1  -4 10177.9 830.369   8
  -5   1  -4 9416.20 1077.97   7
   5   1   4 11192.2 859.975   1
  -5   1  -5 6695.40 700.793   8
   5   1   5 6145.01 669.780   1
  -5   1  -6 4954.26 634.681   8
   5   1   6 5041.55 637.737   1
  -5   1  -7 15019.7 484.248   4
   5   1   7 14901.0 1107.27   1
  -5   1  -7 12793.3 585.332  20
  -5   1  -8 12803.0 510.277  12
  -5   1  -8 13155.2 486.000   4
   5   1   8 12645.8 1063.09   1
  -5   1  -9 6154.75 368.365  12
  -5   1 -10 1774.81 243.487  15
  -5   1 -10 1655.76 220.620  12
  -5   1 -11 209.178 131.222  15
  -5   1 -11-70.7840 119.794  12
  -5   1 -12-26.0164 110.177  15
  -5   1 -12 63.2624 113.004  12
  -5   1 -13 500.286 138.182  12
  -5   1 -14 1384.95 164.890  12
   5   2 -15 1953.65 302.666  24
   5   2 -14 3068.68 390.690  24
   5   2 -14 2684.82 189.701   5
   5   2 -13 9338.40 640.965  24
   5   2 -13 8838.61 361.505   5
   5   2 -12 9003.26 650.310  24
   5   2 -12 8476.55 585.795  23
   5   2 -11 4633.76 491.200  24
   5   2 -11 5003.34 494.559  23
   5   2 -10 2051.99 374.432  23
   5   2 -10 1890.12 325.483  19
   5   2  -9 40995.6 2158.62   7
  -5   2   9 40974.6 1684.51   3
   5   2  -9 39335.9 1290.88  23
   5   2  -9 41830.9 1221.36  19
   5   2  -8 27477.6 1680.03   7
  -5   2   8 26052.2 1291.97   3
   5   2  -8 29316.3 1081.10  23
   5   2  -8 29133.7 983.910  19
   5   2  -7 936.085 300.567  23
   5   2  -7 951.377 368.271   7
  -5   2   7 1446.51 334.669   3
   5   2  -7 1057.58 223.553  19
   5   2  -6 1789.75 457.581   7
   5   2  -6 2515.23 350.212  23
  -5   2   6 2302.05 367.460   3
  -5   2   5 2848.04 372.508   3
   5   2  -5 2178.87 452.232   7
   5   2  -4 16631.8 1116.28   7
  -5   2   4 17889.5 858.326   3
   5   2  -3 6783.44 685.809   7
  -5   2   3 7127.83 514.485   3
   5   2  -2 6894.01 642.171   7
  -5   2   2 6519.38 474.965   3
   5   2  -1 4202.50 463.234   7
   5   2  -1 4816.89 418.764   1
   5   2   0 9839.88 607.116   1
   5   2   1 2778.75 368.227   1
  -5   2  -2 20067.1 1087.54   8
   5   2   2 20869.4 1092.94   1
  -5   2  -2 23556.3 1873.42   7
  -5   2  -3 7763.31 675.372   8
   5   2   3 5717.75 609.559   1
  -5   2  -3 5793.15 1043.31   7
   5   2   4 5026.65 605.211   1
  -5   2  -4 4695.40 568.556   8
  -5   2  -4 4487.36 929.335   7
   5   2   5 2432.72 438.568   1
  -5   2  -5 2235.19 686.792   7
  -5   2  -5 2713.05 317.798  20
  -5   2  -5 2458.33 285.153  18
  -5   2  -6 12072.9 1414.30   7
  -5   2  -6 12501.6 638.875  20
  -5   2  -6 12858.6 644.920  18
   5   2   6 12907.2 1030.90   1
  -5   2  -7 11915.2 694.316  22
  -5   2  -7 13031.2 689.944  20
   5   2   7 13843.5 1117.93   1
  -5   2  -7 12016.4 672.233  18
  -5   2  -8 3450.37 289.824  12
  -5   2  -8 4164.22 407.537  20
  -5   2  -9 510.935 137.276  12
  -5   2 -10 1225.87 187.382  12
  -5   2 -11 1702.40 222.795  12
  -5   2 -12 349.811 140.490  12
  -5   2 -13 99.5745 96.8644  12
  -5   2 -14 1492.69 155.711  12
   5   3 -14 341.891 216.005  24
   5   3 -13 109.879 241.957  24
   5   3 -13 500.881 194.111  23
   5   3 -12 3964.11 459.826  24
   5   3 -12 3938.03 430.578  23
   5   3 -11 2308.00 403.795  23
   5   3 -11 2494.80 375.933  19
   5   3 -10-223.854 302.643  23
   5   3 -10-136.736 227.392  19
   5   3  -9 2364.99 465.638  23
   5   3  -9 1993.34 345.197  19
   5   3  -8 16253.5 937.454  23
   5   3  -8 15263.6 799.858  19
   5   3  -7 22753.6 1678.65   7
   5   3  -7 23888.2 1103.38  23
   5   3  -7 23204.8 948.752  19
   5   3  -6 5337.70 788.537   7
   5   3  -6 5152.79 544.194  23
   5   3  -6 5915.72 481.394  19
   5   3  -5 30604.8 1803.05   7
   5   3  -5 29749.7 1143.00  23
   5   3  -5 30824.9 1015.16  19
   5   3  -4 2162.05 496.861   7
   5   3  -4 1572.75 347.150  23
   5   3  -4 1730.24 271.975  19
   5   3  -3 2920.87 533.583   7
   5   3  -3 3743.98 429.242  23
   5   3  -3 4116.99 353.694  19
   5   3  -2 6616.07 720.075   7
   5   3  -2 6986.43 514.168  23
  -5   3   1 1960.23 734.374   7
  -5   3   0 1907.25 771.010   7
  -5   3  -1 12788.5 1691.65   7
  -5   3  -1 14544.1 570.669  13
  -5   3  -2 366.395 136.917  13
  -5   3  -2-308.544 573.072   7
  -5   3  -3 253.858 517.529   7
  -5   3  -3 983.874 183.723  13
  -5   3  -4 2622.29 888.123   7
  -5   3  -4 2365.17 335.863  20
  -5   3  -4 2662.74 341.219  18
  -5   3  -5 12008.5 1678.42   7
  -5   3  -5 11896.4 699.230  20
  -5   3  -5 12398.2 709.288  18
  -5   3  -6 20514.4 930.436  20
  -5   3  -6 22266.7 983.933  18
  -5   3  -7 211.475 229.445  22
  -5   3  -7 284.112 208.232  20
  -5   3  -7 413.444 258.014  18
  -5   3  -8 118.870 110.157  12
  -5   3  -8 38.3062 190.836  22
  -5   3  -8 66.4787 173.803  20
  -5   3  -9 1932.63 226.451  12
  -5   3  -9 1592.58 299.248  22
  -5   3 -10 1211.59 181.034  12
  -5   3 -10 1161.01 240.676  22
  -5   3 -11 1130.16 173.825  12
  -5   3 -12 295.235 102.354  12
  -5   3 -13 794.218 110.158  12
   5   4 -12 7732.22 483.652  24
   5   4 -12 7458.28 454.264  23
   5   4 -11 2428.89 357.265  23
   5   4 -10 24.9271 287.825  23
   5   4 -10 101.869 189.895  19
   5   4  -9 1643.75 385.304  23
   5   4  -9 1557.25 320.349  19
   5   4  -8 21962.8 1100.58  23
   5   4  -8 22423.9 1013.24  19
   5   4  -7 6733.88 705.582  23
   5   4  -7 6777.70 570.432  19
   5   4  -6 5412.16 594.399  23
   5   4  -6 6238.83 532.339  19
   5   4  -5 2256.11 453.974  23
   5   4  -5 2165.91 323.459  19
   5   4  -4 4724.63 585.377  23
   5   4  -4 4738.37 436.425  19
   5   4  -3 2639.38 455.547  23
   5   4  -3 2488.46 316.279  19
   5   4  -2 2172.76 398.630  23
  -5   4   1 1217.50 199.469  13
   5   4  -1 1422.07 329.263  23
  -5   4   0 2677.05 266.425  13
  -5   4  -1-23.2290 116.909  13
  -5   4  -2 7082.86 425.241  13
  -5   4  -2 5466.33 513.322  20
  -5   4  -3 7179.57 568.232  20
  -5   4  -3 6887.62 558.894  18
  -5   4  -4 2777.65 363.443  20
  -5   4  -4 2730.40 385.879  18
  -5   4  -5 12029.6 724.308  20
  -5   4  -5 12060.7 747.556  18
  -5   4  -6 2143.91 412.029  22
  -5   4  -6 2287.90 389.907  21
  -5   4  -6 2067.79 329.398  20
  -5   4  -6 2036.67 349.025  18
  -5   4  -7 4991.56 312.449  12
  -5   4  -7 4660.30 543.484  22
  -5   4  -7 4647.35 491.800  21
  -5   4  -8 1536.10 179.941  12
  -5   4  -8 1131.50 275.419  22
  -5   4  -8 1373.38 262.273  21
  -5   4  -9 483.351 120.522  12
  -5   4  -9 352.067 180.395  22
  -5   4 -10 85.6877 66.6843  12
  -5   4 -10 400.670 144.084  22
   5   5 -10 595.936 207.779  23
   5   5  -9 2133.69 313.665  23
   5   5  -8 1637.90 330.449  23
   5   5  -8 1843.16 277.142  19
   5   5  -7 3381.30 473.389  23
   5   5  -7 2825.42 316.568  19
   5   5  -6 905.147 324.122  23
   5   5  -6 1193.25 249.293  19
   5   5  -5 6547.17 620.307  23
   5   5  -5 6436.79 450.363  19
   5   5  -4 570.981 299.479  23
   5   5  -4 1015.26 229.234  19
   5   5  -2 2936.16 414.264  23
   5   5  -1 1709.83 351.062  23
  -5   5   0 3448.77 357.896  20
  -5   5   0 3227.47 368.946  18
  -5   5  -1 1479.62 249.309  20
  -5   5  -1 1346.88 267.766  18
  -5   5  -2 35.5308 138.091  20
  -5   5  -2 219.214 189.294  18
  -5   5  -3 3442.18 348.746  20
  -5   5  -3 3267.39 380.068  18
  -5   5  -4 2916.72 424.122  22
  -5   5  -4 3532.55 338.067  20
  -5   5  -4 3154.96 376.180  18
  -5   5  -5 889.392 274.601  22
  -5   5  -5 894.987 255.307  21
  -5   5  -6 3537.41 411.750  22
  -5   5  -6 3342.44 380.834  21
  -5   5  -7 1320.29 244.638  22
  -5   5  -7 1615.72 254.132  21
  -5   5  -8 577.973 146.169  22
  -5   6  -1 1108.04 232.033  21
  -5   6  -2 1847.64 256.710  21
   6  -5  -8 362.657 223.291  25
   6  -5  -7 1587.41 339.600  25
   6  -5  -6 314.422 270.038  25
   6  -5  -5 1398.97 347.585  25
   6  -5  -4 541.974 354.430  25
   6  -5  -3 7979.00 714.125  25
   6  -5  -2 2032.39 452.956  25
   6  -5  -1 589.595 377.897  25
   6  -5   0 1044.90 423.508  25
   6  -5   1 4460.17 595.596  25
   6  -5   2 825.650 371.550  25
   6  -5   2 639.816 168.858  14
   6  -5   3 6080.51 412.058  14
   6  -5   4 5007.94 348.946  14
   6  -5   5 1563.15 200.049  14
   6  -5   6 200.388 100.157  14
   6  -5   7-9.82383 73.2398  14
  -6  -4  12 1765.72 185.360  14
  -6  -4  11 1953.24 216.511  14
  -6  -4  10 695.685 146.857  14
  -6  -4   9 3334.15 286.193  14
   6  -4  -9 2286.59 408.943  25
  -6  -4   8 687.672 161.179  14
   6  -4  -8 369.148 263.956  25
   6  -4  -7 6995.45 690.825  16
  -6  -4   7 6229.38 385.364  14
   6  -4  -7 5729.59 608.906  25
   6  -4  -6 11214.0 898.153  16
  -6  -4   6 10468.8 475.668  14
   6  -4  -6 9056.90 773.510  25
   6  -4  -5 7282.46 760.590  16
  -6  -4   5 6566.67 372.836  14
   6  -4  -5 6016.50 683.731  25
   6  -4  -4 13714.6 993.217  16
   6  -4  -4 14401.1 998.854  25
   6  -4  -3 8695.64 838.139  16
   6  -4  -3 7237.82 750.420  25
   6  -4  -2 5278.30 732.553  16
   6  -4  -2 3660.30 569.802  25
   6  -4  -1 8356.05 833.573  16
   6  -4  -1 7365.46 510.231  14
   6  -4   0 434.878 369.156  16
   6  -4   0 380.296 185.270  14
   6  -4   1 1620.13 268.524  14
   6  -4   2 704.696 223.086  14
   6  -4   3 204.105 179.342  14
   6  -4   4 1634.41 279.798  14
   6  -4   5 402.519 189.498  14
   6  -4   6 4847.14 396.281  14
   6  -4   7 2326.19 277.117  14
   6  -4   8 24.4704 107.383  14
   6  -4   9 4003.38 293.384  14
   6  -4  10 677.248 116.146  14
  -6  -3  14 1870.71 180.506  14
  -6  -3  13 3969.29 280.265  14
  -6  -3  12 1741.51 216.216  14
  -6  -3  11 3854.68 311.911  14
   6  -3 -10 2794.06 443.861  16
  -6  -3  10 2944.48 283.484  14
   6  -3  -9 4245.57 536.741  16
  -6  -3   9 4599.61 343.275  14
   6  -3  -9 3940.89 493.518  25
   6  -3  -8 11891.7 851.675  16
  -6  -3   8 12308.2 560.360  14
   6  -3  -8 12464.5 841.064  25
   6  -3  -8 14142.3 843.922  23
   6  -3  -7 28885.2 1294.57  16
  -6  -3   7 27631.8 812.520  14
   6  -3  -7 31592.7 1260.49  25
   6  -3  -7 31350.1 1285.22  23
   6  -3  -6 4986.30 598.040  16
  -6  -3   6 4974.81 340.836  14
   6  -3  -6 5554.04 572.746  25
   6  -3  -6 5045.51 607.638  23
   6  -3  -6 3516.73 714.570  11
   6  -3  -5 3805.52 526.604  16
  -6  -3   5 5103.78 338.468  14
   6  -3  -5 3795.64 500.982  25
   6  -3  -5 4724.93 577.017  23
   6  -3  -5 3760.86 767.887  11
   6  -3  -4 10137.0 793.028  16
  -6  -3   4 10104.3 446.324  14
   6  -3  -4 9486.89 741.747  25
   6  -3  -4 10083.0 751.399  23
   6  -3  -4 10980.9 1279.06  11
   6  -3  -3 7108.78 673.242  16
   6  -3  -3 7757.45 1076.14  11
   6  -3  -2 802.602 320.206  16
   6  -3  -2 1418.51 520.486  11
   6  -3  -1 3278.85 503.869  16
   6  -3  -1 3208.95 662.373  11
   6  -3   0 1180.51 402.663  16
   6  -3   0 532.217 343.935  11
   6  -3   1 1194.74 227.748  14
   6  -3   1 1308.15 435.685  11
   6  -3   2 3054.38 332.444  14
   6  -3   2 3751.02 684.481  11
   6  -3   3 5415.49 431.992  14
   6  -3   3 4900.25 768.903  11
   6  -3   4 4539.59 384.956  14
   6  -3   5 713.078 209.911  14
   6  -3   6 1482.80 264.204  14
  -6  -3  -7 139.118 98.8515  15
   6  -3   7 288.463 181.644  14
  -6  -3  -8 5494.72 359.527  15
   6  -3   8 6129.10 461.900  14
  -6  -3  -9 2218.71 236.875  15
   6  -3   9 2677.37 297.055  14
  -6  -3 -10 603.023 135.797  15
   6  -3  10 543.792 151.219  14
  -6  -3 -11 1.71236 87.5166  15
   6  -3  11 77.6503 92.9800  14
  -6  -3 -12 729.171 107.816  15
   6  -2 -15 1554.26 264.903  24
  -6  -2  14 2042.68 212.083  14
   6  -2 -14 2369.66 339.307  24
   6  -2 -14 1717.71 153.849   5
  -6  -2  13 4370.61 327.010  14
   6  -2 -13 3471.21 403.076  24
   6  -2 -13 4271.81 258.961   5
  -6  -2  12 6949.51 428.089  14
   6  -2 -12 7488.37 356.337   5
  -6  -2  11 890.539 187.996  14
   6  -2 -11 350.391 226.878  24
   6  -2 -11 694.483 284.569  23
   6  -2 -11 978.697 157.524   5
  -6  -2  10 14183.2 599.014  14
   6  -2 -10 13048.4 741.218  24
   6  -2 -10 12808.4 773.164  23
   6  -2 -10 14118.0 505.143   5
   6  -2  -9 1375.62 339.842  16
  -6  -2   9 1692.83 233.421  14
   6  -2  -9 1517.38 321.167  23
   6  -2  -9 2284.03 213.715   5
   6  -2  -8 1104.23 342.402  16
  -6  -2   8 1025.54 178.819  14
   6  -2  -8 823.864 293.906  23
   6  -2  -8 826.573 145.414   5
  -6  -2   7 14085.9 532.922  14
  -6  -2   7 14518.8 958.560   3
   6  -2  -7 14115.8 460.568   5
  -6  -2   6 51612.9 968.957  14
  -6  -2   6 51489.1 1756.43   3
   6  -2  -6 49539.7 1450.97  23
   6  -2  -5 17505.1 839.062  23
  -6  -2   5 17233.5 535.677  14
  -6  -2   5 17571.3 987.211   3
  -6  -2   4 20101.4 1004.06   3
  -6  -2   3 2596.18 366.769   3
  -6  -2   2 6049.55 521.604   3
   6  -2  -1 6200.77 526.219   1
   6  -2   0 9272.29 645.688   1
   6  -2   1 2420.59 374.644   1
   6  -2   1 2282.01 483.298  11
  -6  -2  -2 192.624 204.491   8
   6  -2   2 238.616 157.649   1
   6  -2   2 245.450 213.073  11
  -6  -2  -3 9299.14 812.860   8
   6  -2   3 7513.28 751.070   1
   6  -2   3 7737.65 837.347  11
  -6  -2  -4 1808.18 373.854   8
  -6  -2  -4 1986.52 212.586  15
   6  -2   4 1394.12 226.077  14
   6  -2   4 1881.90 416.926   1
   6  -2   4 2041.92 436.479  11
  -6  -2  -5 1570.52 198.284  15
   6  -2   5 1369.50 406.508   1
   6  -2   5 1351.19 220.843  14
   6  -2   5 1721.12 435.201  11
  -6  -2  -6 8027.72 434.485  15
   6  -2   6 8681.02 499.877  14
  -6  -2  -6 7885.55 349.839   4
  -6  -2  -7 21111.6 727.827  15
   6  -2   7 21758.3 811.145  14
  -6  -2  -8 10145.6 525.133  15
   6  -2   8 9916.43 554.040  14
  -6  -2  -9 2848.12 294.136  15
   6  -2   9 2623.03 286.088  14
  -6  -2 -10 2368.56 264.611  15
   6  -2  10 2290.70 236.328  14
  -6  -2 -11 2638.24 274.775  15
  -6  -2 -12 939.116 173.068  15
  -6  -2 -13-105.732 94.0069  15
   6  -1 -16 2267.47 155.936   5
   6  -1 -15 3646.54 369.023  24
   6  -1 -15 3012.91 209.940   5
   6  -1 -14 3300.12 406.080  24
   6  -1 -14 3749.40 261.306   5
  -6  -1  13 2407.40 249.753  14
   6  -1 -13 2488.26 394.923  24
  -6  -1  12 5192.54 367.813  14
   6  -1 -12 5020.57 472.401  24
   6  -1 -12 5259.01 479.641  23
  -6  -1  11 8976.97 483.615  14
   6  -1 -11 9691.07 630.928  24
   6  -1 -11 8800.95 603.305  23
  -6  -1  10 7561.97 439.970  14
  -6  -1  10 8097.24 866.801   3
   6  -1 -10 6930.94 527.027  24
   6  -1 -10 7169.09 551.930  23
  -6  -1   9 6974.44 409.481  14
  -6  -1   9 7612.89 806.217   3
   6  -1  -9 7420.20 546.094  23
  -6  -1   8 9035.47 428.165  14
  -6  -1   8 9526.68 845.902   3
   6  -1  -8 8856.67 581.916  23
  -6  -1   7 23513.4 641.583  14
  -6  -1   7 23249.0 1237.49   3
   6  -1  -7 23892.9 856.494  23
   6  -1  -7 23353.7 578.857   5
   6  -1  -7 23412.2 1511.19   9
  -6  -1   6 587.673 256.622   3
  -6  -1   5 27988.1 1215.48   3
  -6  -1   4 5296.25 529.364   3
   6  -1  -3 23869.2 1056.52   1
  -6  -1   3 23587.7 1048.37   3
  -6  -1   2 18591.8 900.575   3
   6  -1  -2 20039.8 931.621   1
  -6  -1   1 10325.7 663.099   3
   6  -1  -1 10787.0 700.687   1
   6  -1   0 8671.11 682.348   1
   6  -1   1 14166.9 962.264   1
   6  -1   2 5205.76 623.017   1
   6  -1   3 3440.38 544.710   1
   6  -1   3 3735.49 532.687  11
   6  -1   4 5716.59 705.832   1
  -6  -1  -4 5581.92 674.571   8
   6  -1   4 4651.99 560.465  11
   6  -1   5 1468.78 417.001   1
  -6  -1  -5 1730.30 406.804   8
  -6  -1  -5 1470.04 156.065   4
   6  -1   6 2898.21 547.036   1
  -6  -1  -6 3338.36 577.185   8
   6  -1   6 2079.38 235.168  14
  -6  -1  -6 2646.40 215.434   4
  -6  -1  -7 4600.66 287.648   4
   6  -1   7 4698.88 703.035   1
  -6  -1  -8 10068.5 531.127  15
  -6  -1  -8 8888.46 417.160   4
  -6  -1  -9 742.940 183.078  15
  -6  -1 -10 945.509 218.001  15
  -6  -1 -11 1073.77 223.661  15
  -6  -1 -12 1065.08 199.546  15
  -6  -1 -13 663.833 152.355  15
  -6  -1 -14 470.040 110.022  15
   6   0 -16 1855.60 270.042  24
   6   0 -16 1437.25 139.623   5
   6   0 -15 1921.11 321.676  24
   6   0 -15 2566.42 211.237   5
   6   0 -14 2981.12 386.667  24
   6   0 -13 5750.03 512.349  24
   6   0 -12 1361.56 330.056  24
   6   0 -12 1374.94 288.751  23
   6   0 -11 9324.26 615.064  24
   6   0 -11 8269.33 560.248  23
  -6   0  10 21392.3 692.698  14
   6   0 -10 21710.6 863.417  24
   6   0 -10 21961.5 867.495  23
  -6   0  10 21776.0 1356.78   3
   6   0 -10 21879.6 1597.20   9
   6   0  -9 1838.41 511.201   9
  -6   0   9 1696.23 205.466  14
   6   0  -9 1695.38 281.342  23
  -6   0   9 1721.96 387.163   3
  -6   0   8 8760.97 417.259  14
  -6   0   8 9005.20 811.547   3
   6   0  -8 9694.97 557.808  23
   6   0  -8 8723.93 990.288   9
   6   0  -7 716.478 356.195   9
  -6   0   7 627.782 241.458   3
  -6   0   6 8381.57 711.841   3
   6   0  -6 7225.74 839.152   9
  -6   0   5 32154.5 1295.19   3
   6   0  -5 29982.0 1591.86   9
  -6   0   4 10263.9 705.137   3
   6   0  -4 9557.38 872.450   9
  -6   0   3 37025.8 1278.75   3
   6   0  -3 37168.5 1288.73   1
   6   0  -3 39455.8 1618.82   9
   6   0  -2 304.401 241.651   9
  -6   0   2-195.224 176.870   3
   6   0  -2 104.346 122.418   1
   6   0  -1 593.232 260.832   9
   6   0  -1 484.025 190.607   1
  -6   0   1 754.226 240.398   3
   6   0   0 3283.34 479.721   1
   6   0   1 3259.73 485.902   1
   6   0   2 1551.25 373.697   1
   6   0   3 978.333 311.111   1
  -6   0  -4 17910.9 1246.75   8
   6   0   4 17978.1 1199.69   1
  -6   0  -5 38451.9 1796.10   8
   6   0   5 36591.8 1741.72   1
  -6   0  -6 1827.00 430.990   8
  -6   0  -6 2088.04 185.725   4
   6   0   6 2059.33 442.167   1
  -6   0  -7-0.73556 81.6566  12
  -6   0  -7-76.2070 82.8694   4
  -6   0  -8 247.422 100.814  12
   6   0   8-27.5089 214.800   1
  -6   0  -8-59.6684 83.8690   4
  -6   0  -9 4455.33 368.905  15
  -6   0  -9 4367.45 304.968  12
  -6   0 -10 3426.58 331.965  15
  -6   0 -10 3080.30 259.967  12
  -6   0 -11 1807.56 245.465  15
  -6   0 -11 1780.54 207.611  12
  -6   0 -12 957.691 199.957  15
  -6   0 -12 1034.41 165.047  12
  -6   0 -13 287.804 100.770  12
  -6   0 -13 173.521 119.429  15
  -6   0 -14 431.434 115.817  15
   6   1 -16 2338.23 157.335   5
   6   1 -15 3468.19 375.575  24
   6   1 -15 3129.02 219.672   5
   6   1 -14 3436.27 409.400  24
   6   1 -14 3713.30 267.968   5
   6   1 -13 3007.27 394.039  24
   6   1 -13 3710.45 398.586  23
   6   1 -12 4323.09 449.791  23
   6   1 -12 4507.36 469.706  24
   6   1 -11 8598.36 613.824  23
   6   1 -11 8712.73 578.027  24
   6   1 -10 8610.15 1105.25   9
   6   1 -10 7614.27 527.637  24
   6   1 -10 7860.00 569.190  23
  -6   1   9 6364.59 719.658   3
   6   1  -9 6669.24 529.699  23
  -6   1   8 9763.86 857.445   3
   6   1  -8 10054.4 614.573  23
  -6   1   7 23325.7 1260.20   3
   6   1  -7 26202.7 907.636  23
   6   1  -7 24743.9 611.678   5
  -6   1   6 657.644 279.818   3
  -6   1   5 28922.2 1252.29   3
  -6   1   4 5446.63 528.091   3
   6   1  -3 23875.6 1055.30   1
  -6   1   3 21807.4 988.106   3
   6   1  -2 20882.3 1126.82   9
  -6   1   2 17562.9 859.874   3
   6   1  -2 20309.1 948.286   1
  -6   1   1 8960.55 608.060   3
   6   1  -1 9506.83 672.692   1
   6   1  -1 8864.88 725.969   9
   6   1   0 9230.79 713.048   1
   6   1   0 9564.99 715.344   9
   6   1   1 13437.1 952.961   1
   6   1   1 13931.2 804.098   9
   6   1   2 5007.73 637.382   1
   6   1   3 3975.66 589.959   1
   6   1   4 5062.09 686.266   1
  -6   1  -4 5547.18 680.638   8
  -6   1  -4 4897.08 916.004   7
   6   1   5 1762.73 421.057   1
  -6   1  -5 1692.24 409.368   8
  -6   1  -5 1862.49 174.760   4
   6   1   6 3185.74 569.841   1
  -6   1  -6 3602.98 613.253   8
  -6   1  -6 2851.32 223.939   4
  -6   1  -6 2232.15 272.573  20
  -6   1  -7 4709.47 296.003   4
  -6   1  -7 4719.07 377.184  20
   6   1   7 4625.37 698.088   1
  -6   1  -8 8697.25 440.063  12
  -6   1  -8 8125.88 398.459   4
  -6   1  -9 838.072 170.835  12
  -6   1 -10 1015.87 202.436  15
  -6   1 -10 1057.16 179.078  12
  -6   1 -11 1030.80 187.688  15
  -6   1 -11 981.275 168.527  12
  -6   1 -12 952.695 170.497  15
  -6   1 -12 1001.12 176.822  12
  -6   1 -13 1025.76 160.165  12
  -6   1 -14 645.805 104.581  12
   6   2 -15 2077.23 281.400  24
   6   2 -14 2458.40 353.745  24
   6   2 -14 1825.35 152.054   5
   6   2 -13 3808.01 421.759  24
   6   2 -13 3769.31 396.204  23
   6   2 -13 4115.10 244.804   5
   6   2 -12 7368.77 564.323  24
   6   2 -12 7541.22 574.854  23
   6   2 -12 8365.10 366.957   5
   6   2 -11 1174.61 289.493  24
   6   2 -11 925.416 315.690  23
   6   2 -11 1027.24 158.891   5
   6   2 -10 12058.5 708.056  24
   6   2 -10 12499.1 477.202   5
   6   2 -10 13320.9 790.777  23
   6   2  -9 2038.30 207.905   5
   6   2  -9 1605.47 350.976  23
   6   2  -8 257.998 248.396  23
   6   2  -8 376.899 122.418   5
  -6   2   8 393.238 215.503   3
   6   2  -8 716.527 242.301  19
  -6   2   7 13788.2 948.263   3
   6   2  -7 14048.8 780.486  23
   6   2  -7 14417.6 698.291  19
   6   2  -6 51902.7 1418.11  23
  -6   2   6 54037.4 1814.01   3
   6   2  -6 53186.7 1248.60  19
  -6   2   5 17131.8 979.529   3
   6   2  -5 16559.6 781.646  23
   6   2  -5 17092.6 668.341  19
  -6   2   4 20052.3 1008.67   3
  -6   2   3 2376.35 357.000   3
  -6   2   2 6364.82 520.595   3
   6   2  -1 5758.18 511.876   1
   6   2   0 10056.3 682.886   1
   6   2   1 2699.22 390.332   1
  -6   2  -2 516.753 291.019   8
   6   2   2 87.0914 130.312   1
  -6   2  -2 55.0706 430.008   7
  -6   2  -3 8159.34 770.078   8
   6   2   3 7306.69 750.505   1
  -6   2  -3 6692.06 1194.16   7
  -6   2  -3 8135.49 442.603  13
  -6   2  -4 2216.76 434.278   8
  -6   2  -4 1331.18 621.486   7
   6   2   4 2596.77 494.061   1
  -6   2  -4 2431.34 268.385  13
  -6   2  -4 1731.53 252.878  18
  -6   2  -5 1463.22 384.186   8
   6   2   5 1734.21 417.746   1
  -6   2  -5 1334.02 559.266   7
  -6   2  -5 1823.42 173.050   4
  -6   2  -5 1248.21 243.781  20
  -6   2  -5 1293.82 233.462  18
  -6   2  -6 7862.28 356.189   4
  -6   2  -6 6568.36 514.417  20
  -6   2  -6 7679.30 528.669  18
  -6   2  -7 21775.1 608.436   4
  -6   2  -7 20700.1 903.848  20
  -6   2  -7 21990.0 907.707  18
  -6   2  -8 11193.6 513.158  12
  -6   2  -8 9844.58 637.462  20
  -6   2  -9 3271.72 298.366  12
  -6   2 -10 3063.92 284.056  12
  -6   2 -11 3198.79 278.895  12
  -6   2 -12 1328.97 178.256  12
  -6   2 -13 14.3716 73.5834  12
   6   3 -13 3666.80 360.421  24
   6   3 -13 3830.08 365.326  23
   6   3 -12 2335.99 349.239  24
   6   3 -12 2213.59 328.994  23
   6   3 -11 5163.35 529.338  23
   6   3 -11 4304.10 453.383  24
   6   3 -10 2693.97 440.644  23
   6   3  -9 3491.23 487.723  23
   6   3  -9 3857.51 444.646  19
   6   3  -8 13858.9 861.519  23
   6   3  -8 13546.7 741.761  19
   6   3  -7 31004.9 1224.90  23
   6   3  -7 31502.4 1093.68  19
   6   3  -6 5315.24 537.338  23
   6   3  -6 4870.10 443.804  19
   6   3  -5 5816.69 819.449   7
   6   3  -5 4937.23 513.207  23
   6   3  -5 6111.65 503.637  19
   6   3  -4 9693.78 999.593   7
   6   3  -4 8872.86 651.047  23
   6   3  -4 9491.63 557.737  19
   6   3  -3 5957.95 536.430  23
   6   3  -3 7526.66 468.451  19
   6   3  -2 958.565 273.013  23
  -6   3   1 2390.74 849.613   7
  -6   3   0-182.256 437.799   7
  -6   3   0 878.183 197.141  13
  -6   3  -1 561.689 562.444   7
  -6   3  -1 1152.76 208.336  13
  -6   3  -2 3352.77 1028.53   7
  -6   3  -2 3235.66 311.365  13
  -6   3  -3 3974.93 1124.90   7
  -6   3  -3 5636.07 403.099  13
  -6   3  -4 3640.72 423.403  20
  -6   3  -4 3536.87 401.655  18
  -6   3  -5 481.508 230.192  20
  -6   3  -5 427.390 208.694  18
  -6   3  -6 1477.18 314.690  20
  -6   3  -6 1508.89 294.228  18
  -6   3  -7 34.4668 219.800  22
  -6   3  -7 462.712 223.089  20
  -6   3  -7 70.6321 189.943  18
  -6   3  -8 5952.36 529.555  22
  -6   3  -8 7295.99 403.965  12
  -6   3  -9 3505.19 288.575  12
  -6   3 -10 1111.76 169.278  12
  -6   3 -11-42.5692 84.5629  12
  -6   3 -12 1108.60 128.159  12
   6   4 -12 1573.18 232.594  23
   6   4 -11 1902.22 318.072  23
   6   4 -10 980.439 338.104  23
   6   4  -9 2619.45 442.878  23
   6   4  -9 2485.68 367.963  19
   6   4  -8 580.440 337.699  23
   6   4  -8 473.766 220.384  19
   6   4  -7 6528.78 660.882  23
   6   4  -7 6199.99 534.384  19
   6   4  -6 10401.6 799.062  23
   6   4  -6 9387.05 620.350  19
   6   4  -5 5835.60 630.972  23
   6   4  -5 5883.71 474.914  19
   6   4  -4 11240.5 781.324  23
   6   4  -4 11700.8 630.275  19
   6   4  -3 7228.21 647.032  23
  -6   4   2 5080.36 380.108  13
   6   4  -2 4621.22 491.480  23
  -6   4   1 6421.64 417.464  13
  -6   4   0-10.6264 138.381  13
  -6   4  -1 1204.23 209.053  13
  -6   4  -2 281.743 195.880  20
  -6   4  -3 76.9538 178.005  20
  -6   4  -3 280.821 201.600  18
  -6   4  -4 1115.29 282.131  20
  -6   4  -4 1257.45 294.193  18
  -6   4  -5 376.127 181.638  20
  -6   4  -5 793.916 258.070  18
  -6   4  -6 4407.56 525.017  22
  -6   4  -6 4408.63 455.255  21
  -6   4  -6 5176.38 468.817  20
  -6   4  -6 4504.31 456.531  18
  -6   4  -7 2542.45 214.550  12
  -6   4  -7 2297.20 358.787  22
  -6   4  -8 11.1972 79.9747  12
  -6   4  -8-88.7241 151.356  22
  -6   4  -9 4485.13 241.834  12
  -6   4  -9 3763.41 324.536  22
   6   5  -9 8598.59 473.688  23
   6   5  -8 954.879 256.655  23
   6   5  -7 1788.57 331.783  23
   6   5  -6 471.833 275.818  23
   6   5  -5 1246.48 317.581  23
   6   5  -4 612.327 297.862  23
   6   5  -3 8450.84 607.847  23
  -6   5   2 1472.09 257.957  20
  -6   5   1-203.057 157.193  20
  -6   5   0 276.014 153.095  20
  -6   5   0 351.348 188.477  18
  -6   5  -1 3292.66 335.181  20
  -6   5  -1 3210.12 356.705  18
  -6   5  -2 705.148 192.910  20
  -6   5  -2 685.519 212.653  18
  -6   5  -3 4572.03 380.284  20
  -6   5  -3 4530.65 412.475  18
  -6   5  -4 3803.73 442.584  22
  -6   5  -4 3673.72 419.323  21
  -6   5  -4 4112.42 348.623  20
  -6   5  -4 3835.32 368.003  18
  -6   5  -5 1968.26 315.520  22
  -6   5  -5 1634.83 276.707  21
  -6   5  -6 159.115 154.614  22
  -6   5  -6 502.023 161.337  21
  -6   5  -7-220.283 128.700  22
   7  -5  -7 2070.71 308.132  25
   7  -5  -6 822.448 263.582  25
   7  -5  -5 5021.02 489.083  25
   7  -5  -4 936.290 310.661  25
   7  -5  -3 4949.88 550.775  25
   7  -5  -2 1156.30 333.605  25
   7  -5  -1 1694.20 395.000  25
   7  -5   0 6463.31 661.289  25
   7  -5   1 178.572 323.398  25
   7  -5   2 1453.56 417.053  25
   7  -5   2 1673.96 205.062  14
   7  -5   3 504.965 304.002  25
   7  -5   3 259.137 120.603  14
   7  -5   4 452.290 314.006  25
   7  -5   4 379.960 114.447  14
   7  -5   5 1700.03 176.184  14
   7  -5   5 1371.04 353.825  25
  -7  -4  11 582.263 125.881  14
  -7  -4  10 7552.17 388.635  14
  -7  -4   9 559.485 145.995  14
   7  -4  -9 135.110 221.432  25
  -7  -4   8 1719.82 217.542  14
   7  -4  -8 1227.15 294.503  25
   7  -4  -7 91.6167 351.838  16
  -7  -4   7 300.314 130.020  14
   7  -4  -7-107.845 259.904  25
   7  -4  -6 5707.95 702.554  16
  -7  -4   6 4823.89 332.474  14
   7  -4  -6 5140.54 564.911  25
   7  -4  -5 6741.33 745.621  16
   7  -4  -5 6293.56 634.981  25
   7  -4  -4 2303.19 572.965  16
   7  -4  -4 1013.68 381.219  25
   7  -4  -3 275.377 454.465  16
   7  -4  -3 230.648 298.303  25
   7  -4  -2 4427.65 672.114  16
   7  -4  -2 3502.04 557.158  25
   7  -4  -1 1303.35 462.453  16
   7  -4  -1 474.524 195.199  14
   7  -4   0 5671.74 676.982  16
   7  -4   0 5544.15 477.622  14
   7  -4   1 1511.22 266.877  14
   7  -4   2 1384.13 273.181  14
   7  -4   3 1981.92 291.130  14
   7  -4   4 1695.43 287.691  14
   7  -4   5 6559.13 445.728  14
   7  -4   6 1780.78 241.536  14
   7  -4   7 865.769 168.192  14
   7  -4   8 376.688 111.973  14
   7  -4   9 562.134 117.428  14
  -7  -3  13 3332.66 252.031  14
  -7  -3  12 169.711 113.798  14
  -7  -3  11 2681.77 259.808  14
   7  -3 -10 207.283 266.536  16
  -7  -3  10 589.881 165.961  14
   7  -3  -9 480.199 304.975  16
  -7  -3   9 299.139 148.997  14
   7  -3  -8 647.493 337.744  16
  -7  -3   8 507.178 157.430  14
   7  -3  -8 519.047 288.554  23
   7  -3  -7 1153.03 415.257  16
  -7  -3   7 653.311 171.314  14
   7  -3  -7 1024.05 276.262  25
   7  -3  -7 828.891 360.430  23
   7  -3  -6 16837.1 1060.70  16
  -7  -3   6 17514.5 657.505  14
   7  -3  -6 17615.1 964.262  25
   7  -3  -6 15343.4 987.040  23
   7  -3  -5 23794.9 1245.18  16
  -7  -3   5 23737.8 732.993  14
   7  -3  -5 23170.6 1117.06  25
   7  -3  -5 24091.1 1214.48  23
   7  -3  -4 13924.1 969.397  16
  -7  -3   4 14095.4 552.581  14
   7  -3  -4 13125.0 865.055  25
   7  -3  -3 15969.3 1079.53  16
   7  -3  -2 2255.96 557.252  16
   7  -3  -2 2691.91 664.788  11
   7  -3  -1 286.214 400.735  16
   7  -3  -1 276.002 289.295  11
   7  -3   0 1766.17 431.985  16
   7  -3   0 1243.26 431.887  11
   7  -3   1 349.900 158.630  14
   7  -3   2 1810.37 275.545  14
   7  -3   3 1625.42 269.270  14
   7  -3   4 505.626 171.067  14
   7  -3   5-63.4702 137.880  14
   7  -3   6 1896.18 288.689  14
  -7  -3  -7 3303.96 270.883  15
   7  -3   7 3291.85 345.032  14
  -7  -3  -8 8655.66 416.890  15
   7  -3   8 10504.7 557.881  14
  -7  -3  -9 763.947 141.249  15
   7  -3   9 799.168 172.555  14
  -7  -3 -10 608.054 123.880  15
   7  -3  10 342.286 122.904  14
  -7  -3 -11 216.914 82.7032  15
  -7  -2  14 3660.58 281.053  14
   7  -2 -14 3475.28 177.983   5
  -7  -2  13 3735.97 304.727  14
   7  -2 -13 3564.15 220.078   5
  -7  -2  12 3719.81 337.252  14
   7  -2 -12 4198.36 453.633  23
   7  -2 -12 3360.48 238.695   5
  -7  -2  11 584.136 172.978  14
   7  -2 -11 570.927 277.976  23
   7  -2 -11 569.316 130.701   5
   7  -2 -10 13701.4 883.278  16
  -7  -2  10 15675.9 644.476  14
   7  -2 -10 15222.8 872.968  23
   7  -2 -10 14914.9 512.261   5
   7  -2  -9 2010.32 441.954  16
  -7  -2   9 2140.69 256.330  14
   7  -2  -9 2190.34 217.576   5
   7  -2  -9 2483.27 437.915  23
  -7  -2   8 5432.10 368.783  14
   7  -2  -8 5874.78 319.498   5
  -7  -2   7 11249.0 498.575  14
   7  -2  -7 11320.8 781.949  23
   7  -2  -7 11769.4 430.896   5
  -7  -2   6 21867.9 684.854  14
  -7  -2   6 20993.5 1204.36   3
   7  -2  -6 22232.5 1026.82  23
   7  -2  -6 22405.8 569.493   5
  -7  -2   5 17078.4 1051.90   3
  -7  -2   5 18583.4 612.901  14
   7  -2  -5 18560.7 924.272  23
  -7  -2   4 5023.26 553.178   3
  -7  -2   4 5834.42 349.637  14
   7  -2  -4 4847.79 498.928  23
  -7  -2   3 11568.1 797.637   3
  -7  -2   3 11059.4 463.880  14
  -7  -2   2 8971.10 414.375  14
   7  -2  -2 8517.25 584.421  23
   7  -2  -1 16834.0 748.291  23
   7  -2  -1 20530.4 1043.90   1
   7  -2   0 1510.04 295.013   1
   7  -2   0 1524.09 272.014  23
   7  -2   1 5264.40 554.417   1
   7  -2   1 4499.77 671.033  11
  -7  -2  -2 441.575 283.015   8
   7  -2   2 748.415 357.631  11
   7  -2   2 755.489 213.388   1
  -7  -2  -3 1303.78 371.555   8
   7  -2   3 1597.23 367.233   1
   7  -2   3 733.354 297.979  11
  -7  -2  -4 930.476 130.845   4
  -7  -2  -4 890.760 304.825   8
  -7  -2  -4 954.663 160.797  15
   7  -2   4 845.451 199.672  14
   7  -2   4 631.507 312.417  11
   7  -2   4 543.646 269.943   1
  -7  -2  -5 2359.76 246.227  15
   7  -2   5 2475.64 301.338  14
  -7  -2  -5 2598.53 210.522   4
  -7  -2  -6 341.417 128.895  15
   7  -2   6 508.842 179.865  14
  -7  -2  -6 434.465 103.333   4
  -7  -2  -7 1574.06 223.564  15
   7  -2   7 1481.32 250.284  14
  -7  -2  -8 753.337 179.472  15
   7  -2   8 802.701 214.427  14
  -7  -2  -9 4963.45 363.737  15
  -7  -2 -10 1483.45 205.805  15
  -7  -2 -11 505.448 140.064  15
  -7  -2 -12 193.025 98.2782  15
   7  -1 -15 642.151 106.150   5
   7  -1 -14 4495.37 262.625   5
  -7  -1  13 9325.18 470.899  14
   7  -1 -13 8966.23 620.542  23
   7  -1 -13 8864.71 400.814   5
  -7  -1  12 1669.04 238.057  14
   7  -1 -12 1802.97 218.341   5
   7  -1 -12 1587.51 341.125  23
  -7  -1  11-11.0109 122.547  14
   7  -1 -11 201.205 256.426  23
   7  -1 -11 47.1574 115.818   5
  -7  -1  10 5277.75 389.298  14
   7  -1 -10 4916.22 330.976   5
   7  -1 -10 5125.59 506.406  23
  -7  -1   9 38268.5 969.729  14
   7  -1  -9 38256.2 1250.69  23
   7  -1  -9 37595.7 849.787   5
  -7  -1   8 8597.75 442.759  14
  -7  -1   8 8555.44 836.978   3
   7  -1  -8 7523.90 583.868  23
   7  -1  -8 8447.00 396.797   5
  -7  -1   7 14850.7 564.756  14
  -7  -1   7 14879.9 1050.80   3
   7  -1  -7 15046.6 762.249  23
   7  -1  -7 14833.0 489.721   5
  -7  -1   6 1066.55 171.141  14
   7  -1  -6 948.981 245.013  23
   7  -1  -6 1163.87 149.826   5
  -7  -1   6 1349.46 345.268   3
  -7  -1   5 2323.23 222.911  14
   7  -1  -5 2324.50 186.677   5
   7  -1  -5 1763.50 295.424  23
  -7  -1   5 2389.21 421.713   3
  -7  -1   4 5389.95 582.477   3
   7  -1  -3 4239.76 490.658   1
  -7  -1   3 3549.87 467.625   3
  -7  -1   2 14465.9 872.603   3
   7  -1  -2 14426.1 876.726   1
   7  -1  -1 7264.63 634.070   1
   7  -1   0 4345.09 516.541   1
   7  -1   1 6925.09 716.067   1
   7  -1   2 2768.50 505.302   1
   7  -1   3 5698.00 747.867   1
   7  -1   3 4852.72 654.875  11
  -7  -1  -3 5892.82 304.166   4
  -7  -1  -4 9212.32 958.267   8
   7  -1   4 8138.95 931.052   1
  -7  -1  -4 8672.82 378.792   4
  -7  -1  -5 476.281 106.605   4
  -7  -1  -5 606.560 328.717   8
   7  -1   5 432.322 283.307   1
   7  -1   5 381.250 141.083  14
  -7  -1  -6 8781.78 968.585   8
   7  -1   6 8639.90 1009.40   1
  -7  -1  -6 7368.80 371.962   4
  -7  -1  -7 214.275 94.7564   4
  -7  -1  -8 1062.16 215.536  15
  -7  -1  -8 957.560 152.026   4
  -7  -1  -9 3975.59 368.147  15
  -7  -1 -10 3267.86 333.065  15
  -7  -1 -11 1642.64 232.801  15
  -7  -1 -12 1778.61 218.522  15
  -7  -1 -13 836.183 142.646  15
   7   0 -16 7.86126 58.8113   5
   7   0 -15 779.108 126.672   5
   7   0 -14 13991.6 474.410   5
   7   0 -13 10.7643 206.872  23
   7   0 -13 99.8143 124.792   5
   7   0 -12 1148.76 288.194  23
   7   0 -12 1264.26 200.125   5
  -7   0  11 1233.81 220.416  14
   7   0 -11 1389.97 305.506  23
   7   0 -11 1524.89 215.059   5
  -7   0  10 116.891 124.490  14
   7   0 -10 59.2483 210.927  23
   7   0 -10 149.038 107.971   5
   7   0  -9 245.398 320.808   9
  -7   0   9 345.026 148.738  14
   7   0  -9-228.817 254.757  23
   7   0  -9 3.57530 107.796   5
  -7   0   9 287.975 243.286   3
  -7   0   8 14169.6 586.862  14
  -7   0   8 15309.7 1117.88   3
   7   0  -8 15511.3 768.953  23
   7   0  -8 15793.4 535.466   5
   7   0  -8 14150.3 1305.90   9
   7   0  -7 1261.26 425.051   9
  -7   0   7 1124.59 187.413  14
   7   0  -7 1104.74 244.001  23
   7   0  -7 1291.32 169.624   5
  -7   0   7 1368.59 337.839   3
  -7   0   6 9833.74 450.629  14
  -7   0   6 11556.5 888.675   3
   7   0  -6 10902.6 404.926   5
   7   0  -6 9948.90 578.542  23
   7   0  -6 10448.0 1069.15   9
   7   0  -5 390.319 314.812   9
  -7   0   5 679.624 258.092   3
  -7   0   4 21675.3 1120.40   3
   7   0  -4 21200.4 1370.67   9
   7   0  -3 2792.26 503.607   9
   7   0  -3 2970.76 414.161   1
  -7   0   3 2371.90 390.399   3
  -7   0   2 19542.5 1001.30   3
   7   0  -2 21585.7 1072.27   1
   7   0  -2 22658.8 1286.41   9
  -7   0   1 46627.8 1527.54   3
   7   0  -1 48995.2 1655.94   1
   7   0   0 2420.69 423.105   1
   7   0   1 1025.71 317.749   1
   7   0   2 1489.05 410.679   1
  -7   0  -3 519.401 110.683   4
   7   0   3 324.683 227.696   1
  -7   0  -4 1683.80 459.181   8
   7   0   4 1391.76 393.787   1
  -7   0  -4 1441.14 170.927   4
   7   0   5 4478.67 705.609   1
  -7   0  -5 5753.22 793.254   8
  -7   0  -5 4934.11 299.134   4
  -7   0  -6 72.1037 85.1710   4
  -7   0  -6-236.356 257.483   8
   7   0   6-143.253 282.989   1
  -7   0  -6 53.3583 80.1946  12
  -7   0  -7 1068.09 147.090  12
  -7   0  -7 1131.47 167.399   4
  -7   0  -8-67.5293 82.3447  12
  -7   0  -8 81.3068 96.9416   4
  -7   0  -9 22334.4 818.338  15
  -7   0  -9 21345.0 633.824  12
  -7   0 -10 1890.08 266.857  15
  -7   0 -10 1901.76 202.027  12
  -7   0 -11 276.006 158.092  15
  -7   0 -11 311.651 100.110  12
  -7   0 -12 149.921 112.229  15
  -7   0 -12 76.9210 66.6284  12
  -7   0 -13 219.306 100.254  15
   7   1 -15 775.403 116.855   5
   7   1 -14 4705.52 274.040   5
   7   1 -13 9381.68 595.952  23
   7   1 -13 9368.79 408.687   5
   7   1 -12 1517.91 305.973  23
   7   1 -12 1574.70 194.477   5
   7   1 -11 543.367 256.548  23
   7   1 -11 343.105 138.707   5
   7   1 -10 5208.32 517.679  23
   7   1 -10 4402.62 307.093   5
   7   1  -9 39434.3 1274.10  23
   7   1  -9 36705.2 826.977   5
   7   1  -8 10006.4 1159.70   9
  -7   1   8 8702.58 845.736   3
   7   1  -8 8036.27 589.730  23
   7   1  -8 8232.57 398.700   5
   7   1  -7 14061.1 1328.32   9
  -7   1   7 14500.3 1040.37   3
   7   1  -7 14356.4 499.055   5
   7   1  -7 14499.2 750.532  23
   7   1  -6 1226.86 435.223   9
   7   1  -6 975.202 273.003  23
   7   1  -6 1556.63 183.376   5
  -7   1   6 1596.57 365.866   3
   7   1  -5 3144.05 612.618   9
  -7   1   5 3402.79 490.157   3
   7   1  -5 3254.52 226.888   5
   7   1  -5 2411.56 343.408  23
   7   1  -4 5212.45 733.181   9
  -7   1   4 4627.33 528.234   3
   7   1  -3 5452.00 561.345   1
  -7   1   3 4056.12 489.245   3
   7   1  -3 4879.71 673.665   9
  -7   1   2 15051.8 876.555   3
   7   1  -2 14953.7 905.980   1
   7   1  -2 15312.8 1087.36   9
   7   1  -1 6512.86 608.082   1
   7   1  -1 5754.38 676.742   9
   7   1   0 3766.90 499.144   1
   7   1   0 4037.03 513.638   9
   7   1   1 7410.97 756.280   1
   7   1   2 3341.52 572.335   1
   7   1   3 5372.42 742.704   1
  -7   1  -3 5825.68 359.954  13
  -7   1  -3 6039.24 314.737   4
  -7   1  -4 8715.61 947.608   8
   7   1   4 8682.96 974.782   1
  -7   1  -4 8351.51 375.634   4
  -7   1  -5 358.199 99.5149   4
  -7   1  -5 397.322 275.262   8
   7   1   5 435.053 244.129   1
  -7   1  -6 7662.82 924.182   8
   7   1   6 7947.56 974.284   1
  -7   1  -6 7340.29 376.006   4
  -7   1  -7 95.1604 82.2057   4
  -7   1  -8 1145.00 180.633  12
  -7   1  -8 924.271 144.519   4
  -7   1  -9 4163.63 311.745  12
  -7   1 -10 3648.19 327.899  15
  -7   1 -10 4028.26 301.921  12
  -7   1 -11 1680.56 215.267  15
  -7   1 -11 2019.11 214.295  12
  -7   1 -12 1740.11 198.645  15
  -7   1 -12 2234.68 202.434  12
  -7   1 -13 680.523 102.466  12
   7   2 -14 4212.20 357.546  23
   7   2 -13 3381.40 206.265   5
   7   2 -13 3103.14 354.553  23
   7   2 -12 3803.07 240.992   5
   7   2 -12 4289.88 452.017  23
   7   2 -11 424.471 239.379  23
   7   2 -11 552.235 134.511   5
   7   2 -10 14345.0 860.017  23
   7   2 -10 14181.3 500.925   5
   7   2  -9 2253.03 227.959   5
   7   2  -9 2635.09 439.101  23
   7   2  -8 8435.94 398.553   5
   7   2  -8 6950.50 605.814  23
  -7   2   7 11153.5 910.167   3
   7   2  -7 11887.3 751.304  23
   7   2  -7 12548.9 468.542   5
  -7   2   6 21352.4 1224.84   3
   7   2  -6 21558.6 549.162   5
   7   2  -6 22170.0 987.028  23
  -7   2   5 16399.2 1030.29   3
   7   2  -5 17132.6 830.039  23
   7   2  -4 3832.78 407.445  23
  -7   2   4 3884.84 513.059   3
  -7   2   3 12168.4 808.963   3
   7   2  -3 9162.63 573.107  23
   7   2  -2 10826.8 931.579   9
   7   2  -1 21535.6 1083.53   1
   7   2   0 1151.53 272.443   1
   7   2   1 5713.78 592.423   1
  -7   2  -1 4479.98 329.941  13
  -7   2  -2 843.760 332.890   8
  -7   2  -2 1322.38 561.815   7
  -7   2  -2 726.207 163.139  13
   7   2   2 968.591 279.361   1
  -7   2  -3 2038.17 466.297   8
   7   2   3 1984.81 427.521   1
  -7   2  -3 1488.06 681.238   7
  -7   2  -3 1447.85 220.880  13
  -7   2  -3 1636.87 162.023   4
  -7   2  -4 834.116 124.383   4
  -7   2  -4 560.914 194.712  18
  -7   2  -5 2826.43 215.302   4
  -7   2  -5 2036.97 326.564  20
  -7   2  -5 2564.75 314.522  18
  -7   2  -6 280.243 177.826  20
  -7   2  -6 325.558 188.245  18
  -7   2  -6 525.364 119.154   4
  -7   2  -7 1275.55 159.657   4
  -7   2  -7 1140.26 263.063  20
  -7   2  -8 812.591 180.459  12
  -7   2  -9 6056.17 376.048  12
  -7   2 -10 2434.02 244.770  12
  -7   2 -11 718.918 144.220  12
  -7   2 -12 235.788 90.3897  12
   7   3 -13 4442.92 354.538  23
   7   3 -12-113.595 222.620  23
   7   3 -11 3837.16 439.701  23
   7   3 -10 1239.67 359.414  23
   7   3  -9 598.524 322.513  23
   7   3  -8 540.848 308.704  23
   7   3  -7 785.456 370.880  23
   7   3  -6 16007.4 890.312  23
   7   3  -6 17553.0 822.393  19
   7   3  -5 22642.5 1040.84  23
   7   3  -5 24943.5 931.054  19
   7   3  -4 12391.5 762.400  23
   7   3  -4 13178.6 658.881  19
   7   3  -3 12747.4 761.524  23
  -7   3   1 160.684 350.334   7
  -7   3   0 1220.03 692.974   7
  -7   3   0 1369.45 232.939  13
  -7   3  -1 310.576 153.224  13
  -7   3  -2 2044.54 255.287  13
  -7   3  -3 1683.99 246.355  13
  -7   3  -3 1097.79 246.345  18
  -7   3  -4 623.570 258.741  20
  -7   3  -4 472.352 216.554  18
  -7   3  -5 256.436 184.703  20
  -7   3  -5-98.4459 171.741  18
  -7   3  -6 1566.46 302.656  20
  -7   3  -6 1776.09 301.167  18
  -7   3  -7 3449.74 417.267  22
  -7   3  -7 3848.25 419.615  20
  -7   3  -8 11258.8 481.740  12
  -7   3  -9 979.825 153.446  12
  -7   3 -10 487.761 120.233  12
  -7   3 -11 535.800 99.6959  12
   7   4 -11 784.064 229.528  23
   7   4 -10 8840.00 581.616  23
   7   4  -9 538.110 293.979  23
   7   4  -8 1628.39 396.410  23
   7   4  -7 521.223 323.433  23
   7   4  -6 5406.71 577.244  23
   7   4  -5 5790.78 588.179  23
   7   4  -4 1291.54 334.188  23
  -7   4   3-88.2765 151.615  13
   7   4  -3-21.1376 252.859  23
  -7   4   2 4071.78 349.358  13
  -7   4   1 412.546 154.017  13
  -7   4   0 4718.51 363.668  13
  -7   4  -1 614.247 171.803  13
  -7   4  -2 1191.70 292.915  20
  -7   4  -2 874.959 240.564  18
  -7   4  -3 1173.26 285.952  20
  -7   4  -3 1183.43 271.896  18
  -7   4  -4 1348.19 314.709  20
  -7   4  -4 1741.91 303.640  18
  -7   4  -5 6537.85 515.643  20
  -7   4  -5 6155.93 496.148  18
  -7   4  -6 2065.95 194.305  12
  -7   4  -6 1558.72 300.390  22
  -7   4  -6 1880.93 299.432  20
  -7   4  -7 1154.81 137.611  12
  -7   4  -7 589.847 200.905  22
  -7   4  -8 644.050 102.012  12
  -7   4  -8 714.848 170.011  22
  -7   4  -9 730.757 95.4997  12
   7   5  -8 202.775 174.297  23
   7   5  -7 3024.20 340.072  23
   7   5  -6 893.629 254.425  23
   7   5  -5 5637.37 438.868  23
   7   5  -4 1202.98 274.895  23
  -7   5   3 4777.00 416.903  20
  -7   5   2 1135.55 235.620  20
  -7   5   1 1712.78 243.721  20
  -7   5   1 1548.50 254.854  18
  -7   5   0 5782.34 424.482  20
  -7   5   0 5062.76 426.256  18
  -7   5  -1-15.8497 130.491  20
  -7   5  -1 176.489 154.006  18
  -7   5  -2 1186.49 212.697  20
  -7   5  -2 1259.02 236.311  18
  -7   5  -3 223.624 197.752  22
  -7   5  -3 339.440 171.445  21
  -7   5  -3 188.467 134.629  20
  -7   5  -3 316.373 170.627  18
  -7   5  -4 136.759 149.823  22
  -7   5  -4 314.178 143.911  18
  -7   5  -5 1393.70 233.997  22
   8  -5  -5 2197.12 295.336  25
   8  -5  -4 989.584 244.843  25
   8  -5  -3 1908.00 341.783  25
   8  -5  -2 895.177 283.521  25
   8  -5  -1 445.181 264.737  25
   8  -5   0 914.241 320.142  25
   8  -5   1 420.030 303.670  25
   8  -5   2 111.182 254.395  25
   8  -5   3 866.781 305.148  25
   8  -5   4 252.862 222.488  25
  -8  -4  10 409.717 121.473  14
  -8  -4   9 1427.23 179.542  14
  -8  -4   8 3026.90 260.835  14
   8  -4  -7 2396.58 443.897  16
  -8  -4   7 1627.73 199.671  14
   8  -4  -7 1729.06 337.160  25
   8  -4  -6 506.547 351.387  16
  -8  -4   6 604.349 137.603  14
   8  -4  -6 506.463 241.649  25
   8  -4  -5 4806.69 671.270  16
   8  -4  -5 4163.58 509.920  25
   8  -4  -4 8241.09 830.202  16
   8  -4  -4 8384.38 722.989  25
   8  -4  -3 1470.37 499.500  16
   8  -4  -3 326.931 270.872  25
   8  -4  -2 3409.65 343.443  14
   8  -4  -2 3670.15 561.807  25
   8  -4  -1 10475.7 588.300  14
   8  -4  -1 10291.1 864.742  25
   8  -4   0 1965.50 435.199  16
   8  -4   0 1433.89 262.857  14
   8  -4   1 4774.33 431.371  14
   8  -4   2 885.597 208.472  14
   8  -4   3 428.253 167.679  14
   8  -4   4 73.6543 123.251  14
   8  -4   5 163.580 126.841  14
   8  -4   6 1441.16 199.737  14
   8  -4   7 1203.13 165.894  14
   8  -4   8 211.376 80.3511  14
  -8  -3  13 4868.78 285.448  14
  -8  -3  12 1393.52 186.850  14
  -8  -3  11 7348.61 395.026  14
   8  -3 -10 932.716 339.251  16
   8  -3  -9 4454.69 553.187  16
  -8  -3   9 4469.38 348.782  14
   8  -3  -8 5273.40 629.850  16
  -8  -3   8 4932.35 371.830  14
   8  -3  -7 1675.79 441.323  16
  -8  -3   7 1415.83 223.337  14
   8  -3  -6 930.804 407.526  16
  -8  -3   6 882.106 174.465  14
   8  -3  -5 21045.1 1196.50  16
  -8  -3   5 21024.9 712.696  14
   8  -3  -4 3303.89 589.699  16
  -8  -3   4 3638.49 310.617  14
   8  -3  -4 3272.91 486.383  25
   8  -3  -3 1436.07 508.276  16
   8  -3  -3 1575.32 367.992  25
   8  -3  -2 1698.38 476.006  16
   8  -3  -1 7342.74 800.699  16
   8  -3   0 6445.24 698.235  16
   8  -3   1 1673.28 281.775  14
   8  -3   2 1049.46 224.975  14
   8  -3   3 1787.93 269.440  14
   8  -3   4 1085.13 244.009  14
   8  -3   5 499.311 230.709  14
   8  -3   6 3562.63 354.707  14
   8  -3   7 279.742 145.699  14
   8  -3   8 621.865 170.459  14
   8  -3   9 118.608 103.438  14
  -8  -2  14 6208.59 336.710  14
  -8  -2  13 1661.95 206.665  14
  -8  -2  12 4722.01 361.980  14
   8  -2 -12 4630.71 472.281  23
  -8  -2  11 1133.93 199.968  14
   8  -2 -11 1613.91 357.239  23
   8  -2 -10 15332.8 918.812  16
  -8  -2  10 15793.5 658.282  14
   8  -2 -10 16518.8 955.486  23
   8  -2 -10 16536.3 508.677   5
   8  -2  -9 1019.80 370.123  16
  -8  -2   9 1188.81 224.734  14
   8  -2  -9 1947.02 438.287  23
  -8  -2   8 5149.84 383.604  14
   8  -2  -8 5810.42 630.621  23
  -8  -2   7 4285.24 345.410  14
   8  -2  -7 3829.79 544.822  23
  -8  -2   6 7728.55 449.300  14
   8  -2  -6 8024.89 689.158  23
  -8  -2   5 2575.01 276.242  14
   8  -2  -5 3112.86 469.103  23
  -8  -2   4 29151.3 863.423  14
   8  -2  -4 30834.9 1213.17  23
  -8  -2   3 16733.0 639.390  14
   8  -2  -3 18606.3 904.992  23
  -8  -2   2 4240.05 337.990  14
   8  -2  -2 4446.14 456.641  23
   8  -2  -1 4425.33 533.917   1
   8  -2  -1 4392.87 417.540  23
  -8  -2   1 4895.97 272.061   4
   8  -2   0 4085.18 702.738  11
   8  -2   0 4691.98 550.098   1
  -8  -2   0 5076.74 277.018   4
   8  -2   1 4494.36 714.818  11
  -8  -2  -1 5399.46 284.276   4
  -8  -2  -2 1036.87 136.188   4
   8  -2   2 661.024 337.366  11
  -8  -2  -3 3040.99 220.893   4
  -8  -2  -4 348.908 94.2812   4
  -8  -2  -4 326.782 115.612  15
   8  -2   4 423.247 189.547  14
  -8  -2  -5 1036.36 183.827  15
   8  -2   5 1099.68 229.766  14
  -8  -2  -5 1236.21 155.899   4
  -8  -2  -6 210.144 124.416  15
   8  -2   6 132.160 139.501  14
  -8  -2  -6 247.785 101.058   4
  -8  -2  -7 900.397 168.093  15
   8  -2   7 867.289 204.222  14
  -8  -2  -8 759.920 167.410  15
   8  -2   8 567.991 160.188  14
  -8  -2  -9 4321.82 319.076  15
  -8  -2 -10 1759.54 201.582  15
  -8  -2 -11 150.227 82.1988  15
   8  -1 -14 683.513 117.845   5
  -8  -1  13 5687.63 383.472  14
   8  -1 -13 6855.99 540.023  23
   8  -1 -13 5925.57 305.093   5
  -8  -1  12 1028.17 215.093  14
   8  -1 -12 1434.33 331.642  23
   8  -1 -12 1391.53 185.319   5
   8  -1 -11 4229.14 494.246  23
   8  -1 -11 4138.61 292.871   5
  -8  -1  10 329.316 172.470  14
   8  -1 -10 219.007 275.520  23
   8  -1 -10 321.990 131.765   5
  -8  -1   9 4394.01 382.031  14
   8  -1  -9 4672.15 538.583  23
   8  -1  -9 3487.94 276.147   5
   8  -1  -8 3542.35 272.125   5
   8  -1  -8 3259.64 465.669  23
  -8  -1   7 2233.14 266.579  14
   8  -1  -7 2037.64 204.397   5
   8  -1  -7 2272.66 386.437  23
  -8  -1   7 2168.79 441.510   3
  -8  -1   6 9797.03 509.650  14
  -8  -1   6 9603.83 880.232   3
   8  -1  -6 9724.11 399.760   5
   8  -1  -6 9679.77 661.341  23
  -8  -1   5 15157.0 611.222  14
   8  -1  -5 16018.4 798.473  23
  -8  -1   4 27555.6 1379.96   3
   8  -1  -4 26617.4 971.596  23
  -8  -1   3 20070.1 1144.45   3
  -8  -1   3 20517.5 696.338  14
   8  -1  -3 18298.9 778.985  23
   8  -1  -2 629.959 257.079   1
  -8  -1   2 764.269 167.273  14
   8  -1  -2 1299.27 285.986  23
   8  -1  -1 4027.08 508.982   1
   8  -1   0 10937.4 863.912   1
  -8  -1   0 10325.6 408.634   4
  -8  -1  -1 1207.52 153.173   4
   8  -1   1 1220.72 324.648   1
   8  -1   2 2648.19 503.539   1
   8  -1   2 2228.86 485.677  11
  -8  -1  -2 3169.50 248.677   4
   8  -1   3 3128.68 591.166   1
  -8  -1  -3 2518.87 596.558   8
  -8  -1  -3 3324.10 249.664   4
  -8  -1  -4 2279.70 506.495   8
  -8  -1  -4 1964.61 196.978   4
   8  -1   4 2314.63 553.035   1
   8  -1   5 2893.51 319.644  14
  -8  -1  -5 2711.58 225.929   4
  -8  -1  -6 3842.86 275.428   4
  -8  -1  -7 596.846 165.612  15
  -8  -1  -7 674.504 132.472   4
  -8  -1  -8 1053.64 197.131  15
  -8  -1  -8 1357.24 179.567   4
  -8  -1  -9 3213.16 320.061  15
  -8  -1 -10 3740.43 318.292  15
  -8  -1 -11 2244.95 237.648  15
  -8  -1 -12-25.4544 84.0065  15
   8   0 -15-10.5839 67.8533   5
   8   0 -14 4026.22 382.234  23
   8   0 -14 3593.17 238.449   5
   8   0 -13 2863.44 233.345   5
   8   0 -13 2849.76 393.130  23
   8   0 -12 5407.66 509.716  23
   8   0 -12 5322.72 339.645   5
   8   0 -11 336.520 248.169  23
   8   0 -11 405.627 159.197   5
  -8   0  10 1932.37 269.388  14
   8   0 -10 2329.99 245.422   5
   8   0 -10 2628.84 398.505  23
  -8   0   9 2805.64 312.365  14
   8   0  -9 2865.54 267.777   5
   8   0  -9 3338.29 427.227  23
  -8   0   8 7379.83 464.823  14
   8   0  -8 8417.75 615.657  23
   8   0  -8 8700.01 419.171   5
   8   0  -7 1299.05 493.030   9
  -8   0   7 1336.92 221.503  14
   8   0  -7 1762.54 342.434  23
   8   0  -7 1686.29 199.200   5
  -8   0   7 1144.86 355.821   3
   8   0  -6 1263.71 525.003   9
  -8   0   6 1102.07 200.274  14
   8   0  -6 1366.13 303.495  23
   8   0  -6 1544.40 183.301   5
  -8   0   6 1587.00 400.343   3
   8   0  -5 478.918 314.104   9
  -8   0   5 296.108 129.548  14
   8   0  -5 1004.06 265.182  23
   8   0  -5 296.342 105.657   5
  -8   0   5 210.061 230.049   3
   8   0  -4 694.628 383.674   9
   8   0  -4 348.535 190.945  23
  -8   0   4 366.923 231.696   3
   8   0  -3 1929.62 462.020   9
   8   0  -3 2514.13 423.272   1
   8   0  -3 1325.24 252.309  23
  -8   0   3 2505.85 445.141   3
   8   0  -2 2319.67 406.445   1
  -8   0   2 2500.33 430.675   3
   8   0  -1 3874.46 518.464   1
   8   0   0 9455.15 852.500   1
  -8   0   0 8828.15 372.787   4
  -8   0  -1 268.802 95.2951   4
   8   0   1 493.933 289.971   1
  -8   0  -2 65.8773 86.4110   4
   8   0   2-176.622 232.819   1
  -8   0  -3 1472.37 177.371   4
   8   0   3 1346.68 415.111   1
  -8   0  -4 331.858 99.2842   4
  -8   0  -4 476.049 263.176   8
   8   0   4 203.179 234.103   1
  -8   0  -5 1268.69 172.800   4
  -8   0  -5 1508.40 457.505   8
   8   0   5 1583.47 472.858   1
  -8   0  -6 964.334 162.668   4
  -8   0  -7 9089.00 430.605   4
  -8   0  -8 1774.05 206.729   4
  -8   0  -9 119.865 130.763  15
  -8   0 -10 454.295 162.217  15
  -8   0 -11 226.555 114.722  15
  -8   0 -12 271.925 112.552  15
   8   1 -14 466.318 219.208  23
   8   1 -14 531.992 109.388   5
   8   1 -13 6824.57 509.655  23
   8   1 -13 6080.30 311.876   5
   8   1 -12 1174.60 316.641  23
   8   1 -12 1175.17 178.389   5
   8   1 -11 3702.50 281.944   5
   8   1 -11 3918.23 443.601  23
   8   1 -10 261.552 242.181  23
   8   1 -10 243.256 121.873   5
   8   1  -9 2940.59 255.524   5
   8   1  -9 3856.68 458.103  23
   8   1  -8 3526.89 479.095  23
   8   1  -8 3682.40 286.135   5
   8   1  -7 1878.95 567.025   9
   8   1  -7 1799.01 213.081   5
   8   1  -7 1767.35 359.126  23
  -8   1   7 1278.51 353.909   3
  -8   1   6 9755.98 895.135   3
   8   1  -6 10503.8 437.955   5
   8   1  -6 9497.16 639.811  23
   8   1  -6 9668.75 1110.06   9
  -8   1   5 11576.3 949.342   3
   8   1  -5 14085.0 718.740  23
   8   1  -5 12608.6 1222.23   9
  -8   1   4 26409.1 1359.08   3
   8   1  -4 24039.0 900.068  23
   8   1  -4 27040.2 1650.26   9
  -8   1   3 20865.7 1154.94   3
   8   1  -3 16736.7 725.458  23
   8   1  -3 19184.9 1328.98   9
   8   1  -2 598.319 290.867   9
  -8   1   2 459.162 234.059   3
   8   1  -2 391.019 191.699   1
   8   1  -1 4028.29 537.090   1
   8   1  -1 4008.62 568.624   9
  -8   1   0 10109.5 475.402  13
   8   1   0 10621.5 873.966   1
  -8   1   0 9712.29 388.409   4
   8   1   1 1262.67 355.575   1
  -8   1  -1 906.604 141.444   4
  -8   1  -1 966.503 178.333  13
   8   1   2 2951.49 545.302   1
  -8   1  -2 2469.89 256.708  13
  -8   1  -2 2767.31 229.491   4
   8   1   3 3337.74 617.871   1
  -8   1  -3 2697.49 572.796   8
  -8   1  -3 3263.43 245.325   4
  -8   1  -4 1732.86 461.457   8
   8   1   4 1971.47 518.048   1
  -8   1  -4 1709.33 186.541   4
  -8   1  -5 2980.55 248.618   4
  -8   1  -6 3829.36 270.769   4
  -8   1  -7 622.661 136.620  12
  -8   1  -7 756.595 143.083   4
  -8   1  -8 1041.77 173.225  12
  -8   1  -8 1195.76 168.012   4
  -8   1  -9 3485.46 322.973  15
  -8   1  -9 3730.48 279.073  12
  -8   1 -10 3690.70 315.960  15
  -8   1 -10 3866.66 268.334  12
  -8   1 -11 2118.85 216.940  15
  -8   1 -11 2686.11 207.924  12
  -8   1 -12 35.9078 57.9615  12
   8   2 -13 1511.02 273.631  23
   8   2 -12 5639.74 496.144  23
   8   2 -11 1564.64 336.945  23
   8   2 -10 18826.4 951.000  23
   8   2  -9 1290.70 340.679  23
   8   2  -8 5789.29 572.486  23
   8   2  -7 4805.10 509.010  23
   8   2  -6 6862.53 578.182  23
   8   2  -5 2206.07 595.634   9
   8   2  -5 3061.47 427.739  23
  -8   2   4 29226.4 1395.13   3
   8   2  -4 28223.7 1042.77  23
   8   2  -4 28693.3 1800.26   9
   8   2  -3 17151.3 777.563  23
   8   2  -3 15489.0 1249.51   9
  -8   2   2 5718.37 293.582   4
   8   2  -1 4594.48 548.781   1
  -8   2   1 4543.42 265.843   4
  -8   2   0 4496.18 367.090  13
   8   2   0 5020.47 571.867   1
  -8   2   0 4905.88 277.293   4
  -8   2  -1 4594.21 359.469  13
  -8   2  -1 4871.69 274.901   4
  -8   2  -2 819.973 125.477   4
  -8   2  -2 919.739 598.635   7
  -8   2  -2 915.030 206.090  13
  -8   2  -3 3487.95 328.550  13
  -8   2  -3 3183.28 226.077   4
  -8   2  -4 379.996 95.4127   4
  -8   2  -4 144.910 153.686  20
  -8   2  -4 402.338 169.614  18
  -8   2  -5 624.200 216.308  20
  -8   2  -5 1014.61 137.458   4
  -8   2  -6-23.4265 143.980  20
  -8   2  -6 130.195 68.3463   4
  -8   2  -7 1087.55 243.101  20
  -8   2  -8 855.456 163.518  12
  -8   2  -9 4775.36 312.415  15
  -8   2  -9 5291.00 326.215  12
  -8   2 -10 2165.84 206.552  12
  -8   2 -11 504.553 103.447  12
   8   3 -12 1587.91 298.980  23
   8   3 -11 9106.88 595.644  23
   8   3 -10 760.422 274.514  23
   8   3  -9 5377.31 542.912  23
   8   3  -8 4809.55 557.516  23
   8   3  -7 1171.51 358.139  23
   8   3  -6 961.015 326.057  23
   8   3  -5 21344.6 1009.17  23
   8   3  -4 3522.35 457.643  23
   8   3  -3 1315.60 304.166  23
  -8   3   1 6275.97 449.613  13
  -8   3   0 5729.96 419.934  13
  -8   3  -1 1993.80 261.944  13
  -8   3  -2 1122.16 219.378  13
  -8   3  -3 1273.68 299.572  20
  -8   3  -3 1322.97 266.538  18
  -8   3  -4 925.401 258.823  20
  -8   3  -4 941.616 225.836  18
  -8   3  -5-8.54915 176.465  20
  -8   3  -5 64.1000 147.183  18
  -8   3  -6 2584.67 357.724  22
  -8   3  -6 2632.52 344.826  20
  -8   3  -7 486.273 133.130  12
  -8   3  -7 209.633 174.250  20
  -8   3  -8 1226.62 159.975  12
  -8   3  -9 324.769 103.318  12
  -8   3 -10 1078.62 123.136  12
   8   4 -10 713.298 219.996  23
   8   4  -9 1150.37 265.865  23
   8   4  -8 3039.32 391.654  23
   8   4  -7 2500.57 390.946  23
   8   4  -6 992.607 309.597  23
   8   4  -5 4493.20 493.660  23
  -8   4   4 7741.52 466.883  13
   8   4  -4 8401.78 586.779  23
  -8   4   3 1042.18 206.177  13
  -8   4   2 3251.09 307.536  13
  -8   4   1 9121.30 493.473  13
  -8   4   0 1572.11 218.031  13
  -8   4  -1 3389.96 419.226  20
  -8   4  -1 3829.31 421.478  18
  -8   4  -2 566.045 222.117  20
  -8   4  -2 660.434 211.292  18
  -8   4  -3 48.8100 172.962  20
  -8   4  -3 47.3271 158.065  18
  -8   4  -4 52.0206 152.263  20
  -8   4  -4 95.6322 145.540  18
  -8   4  -5 6.47911 159.618  22
  -8   4  -5 80.9670 154.233  20
  -8   4  -5-25.8740 142.691  18
  -8   4  -6 1647.63 162.216  12
  -8   4  -6 1197.51 221.014  22
  -8   4  -7 1676.94 145.694  12
  -8   5   4 1876.59 290.932  20
  -8   5   3 1485.31 247.746  20
  -8   5   3 1174.17 220.631  18
  -8   5   2 963.734 202.591  20
  -8   5   2 1275.16 216.766  18
  -8   5   1 544.714 153.306  20
  -8   5   1 571.933 169.178  18
  -8   5   0 724.322 165.242  20
  -8   5   0 982.437 205.049  18
  -8   5  -1 16.4337 114.989  20
  -8   5  -1 57.0869 124.905  18
  -8   5  -2 43.0981 148.182  22
  -8   5  -2 59.7447 132.138  21
  -8   5  -2 248.671 113.795  20
  -8   5  -2 82.1928 117.900  18
  -8   5  -3 623.711 192.077  22
  -8   5  -3 814.663 147.983  20
  -8   5  -3 1026.60 179.434  18
  -9  -4   8 4372.99 268.182  14
   9  -4  -7 3577.55 492.394  16
  -9  -4   7 2456.51 210.750  14
   9  -4  -6 2023.24 433.198  16
   9  -4  -5 1767.99 427.982  16
   9  -4  -4 3272.80 533.575  16
   9  -4  -4 2497.25 387.777  25
   9  -4  -3 3693.86 556.871  16
   9  -4  -3 3516.15 475.664  25
   9  -4  -2 697.209 311.926  25
   9  -4  -2 1215.92 198.201  14
   9  -4  -1-81.4035 280.938  16
   9  -4  -1 41.2605 261.006  25
   9  -4  -1 225.528 150.051  14
   9  -4   0 4388.24 367.077  14
   9  -4   0 3559.35 508.397  25
   9  -4   1 2125.30 261.454  14
   9  -4   2 1097.38 200.215  14
   9  -4   3 1335.52 213.193  14
   9  -4   4 262.799 124.592  14
   9  -4   5 965.540 160.829  14
   9  -4   6-54.4176 79.4424  14
  -9  -3  12 97.7879 88.6754  14
  -9  -3  11 1239.00 185.659  14
   9  -3 -10 2006.65 335.648  16
  -9  -3  10 1776.29 222.137  14
   9  -3  -9 1659.20 399.785  16
  -9  -3   9 1713.76 235.145  14
   9  -3  -8 347.692 350.558  16
  -9  -3   8 92.2313 156.064  14
   9  -3  -7 473.305 366.486  16
  -9  -3   7 156.049 135.235  14
   9  -3  -6 148.825 359.783  16
  -9  -3   6 115.652 135.440  14
   9  -3  -5 483.543 380.614  16
  -9  -3   5 160.641 124.501  14
   9  -3  -4 2187.56 515.254  16
  -9  -3   4 2030.64 255.315  14
   9  -3  -3 12224.3 986.647  16
   9  -3  -2 6251.15 738.058  16
   9  -3  -2 5387.05 591.496  25
   9  -3  -1 1811.10 499.591  16
   9  -3   0 3612.02 556.703  16
   9  -3   1 1049.79 227.950  14
   9  -3   2-40.7936 138.202  14
   9  -3   3 870.997 205.758  14
   9  -3   4 402.906 178.012  14
   9  -3   5 3.52773 124.450  14
   9  -3   6-14.2730 117.083  14
   9  -3   7 320.072 131.622  14
   9  -3   8 169.537 90.2879  14
  -9  -2  12 9840.52 485.845  14
   9  -2 -12 10197.6 615.447  23
  -9  -2  11 584.888 163.297  14
   9  -2 -11 1091.09 351.016  23
   9  -2 -10 4253.21 521.316  16
  -9  -2  10 4228.24 362.327  14
   9  -2 -10 5544.73 575.201  23
   9  -2  -9 1742.38 412.739  16
  -9  -2   9 2299.46 297.404  14
   9  -2  -9 2430.80 464.942  23
   9  -2  -8 4313.84 613.742  16
  -9  -2   8 3804.17 364.279  14
   9  -2  -8 3964.75 548.248  23
  -9  -2   7 599.185 180.106  14
   9  -2  -7 852.422 366.220  23
  -9  -2   6 3204.89 337.355  14
   9  -2  -6 2649.49 461.805  23
  -9  -2   5 7446.42 488.096  14
   9  -2  -5 6992.05 696.305  23
  -9  -2   4 2797.96 300.898  14
   9  -2  -4 2475.15 443.727  23
  -9  -2   3 16388.8 683.630  14
   9  -2  -3 15893.2 920.299  23
  -9  -2   2 11.1421 80.6980   4
   9  -2  -2 236.196 228.045  23
   9  -2  -1 1036.49 293.319  23
  -9  -2   1 2085.12 198.153   4
  -9  -2   0 2728.18 218.392   4
  -9  -2  -1 10413.8 401.878   4
  -9  -2  -2 4326.50 261.858   4
   9  -2   3 1418.36 265.545  14
  -9  -2  -3 1838.12 173.847   4
   9  -2   4 72.7636 130.974  14
  -9  -2  -4-37.3202 67.2083   4
  -9  -2  -5 229.527 108.795  15
   9  -2   5 166.168 139.037  14
  -9  -2  -5 210.366 84.8882   4
  -9  -2  -6 42.8992 98.8554  15
   9  -2   6 23.2082 121.228  14
  -9  -2  -6 99.2215 69.8709   4
  -9  -2  -7 567.284 137.508  15
   9  -2   7 826.539 193.162  14
  -9  -2  -8 165.342 104.267  15
   9  -2   8 254.493 117.705  14
  -9  -2  -9 482.685 119.860  15
  -9  -2 -10 205.753 80.7484  15
   9  -1 -13 9232.65 574.312  23
   9  -1 -12 1941.52 353.607  23
  -9  -1  11 9845.58 578.552  14
   9  -1 -11 11081.8 726.157  23
   9  -1 -11 9811.23 403.731   5
  -9  -1  10 699.979 225.447  14
   9  -1 -10 541.203 354.108  23
   9  -1 -10 715.124 150.553   5
  -9  -1   9 1881.54 277.876  14
   9  -1  -9 1819.94 416.248  23
   9  -1  -9 1750.89 203.464   5
  -9  -1   8 359.064 169.695  14
   9  -1  -8 256.373 316.848  23
  -9  -1   7 19014.2 749.995  14
   9  -1  -7 20420.0 1029.25  23
  -9  -1   6 14952.4 670.781  14
   9  -1  -6 16608.2 891.659  23
  -9  -1   5 4367.93 381.824  14
   9  -1  -5 4574.64 508.630  23
  -9  -1   4 4335.32 601.666   3
  -9  -1   4 5164.49 413.094  14
   9  -1  -3 8186.05 614.634  23
   9  -1  -2 501.835 244.408  23
   9  -1  -2 1082.45 323.659   1
  -9  -1   1 4129.79 280.324   4
   9  -1  -1 4169.43 556.791   1
   9  -1   0 2811.71 479.631   1
  -9  -1   0 2958.23 245.435   4
  -9  -1  -1 243.109 103.104   4
   9  -1   1 58.4819 150.811   1
  -9  -1  -2 6405.51 345.240   4
  -9  -1  -3 5695.19 326.327   4
  -9  -1  -4 1662.91 187.836   4
  -9  -1  -5 429.518 109.082   4
   9  -1   5 300.392 139.535  14
   9  -1   6 2174.36 260.185  14
  -9  -1  -6 2205.91 210.075   4
  -9  -1  -7 48.5998 117.636  15
  -9  -1  -7 73.7621 82.2981   4
  -9  -1  -8 607.235 166.313  15
  -9  -1  -9 371.191 140.750  15
  -9  -1 -10 1009.93 171.044  15
  -9  -1 -11 201.952 83.0851  15
   9   0 -14 1894.17 276.358  23
   9   0 -13 54.7664 212.878  23
   9   0 -13 136.273 100.586   5
   9   0 -12 7746.08 586.244  23
   9   0 -12 6063.61 323.630   5
   9   0 -11 1529.53 342.079  23
   9   0 -11 1097.95 182.307   5
   9   0 -10 2.00936 276.489  23
   9   0 -10 20.6924 117.528   5
   9   0  -9-154.971 245.711  23
   9   0  -9 185.442 125.219   5
   9   0  -8 234.512 263.103  23
   9   0  -8 89.1366 111.904   5
   9   0  -7 422.516 295.749  23
   9   0  -6 10347.0 666.625  23
   9   0  -5-56.8968 207.564  23
  -9   0   5-134.979 261.746   3
  -9   0   4 17132.9 1151.66   3
   9   0  -4 13896.6 735.197  23
   9   0  -3 182.290 199.790  23
  -9   0   3 386.832 240.015   3
   9   0  -2 16797.0 1138.87   1
   9   0  -1 24800.3 1389.03   1
  -9   0   1 23333.0 643.505   4
  -9   0   0 121.475 84.9515   4
   9   0   0 42.2468 145.579   1
   9   0   1 4676.65 652.569   1
  -9   0  -1 4703.31 311.393   4
  -9   0  -2 529.297 111.774   4
   9   0   2 571.793 294.002   1
  -9   0  -3 134.765 94.8484   4
  -9   0  -4 1357.43 172.526   4
  -9   0  -5-6.44396 89.4461   4
  -9   0  -6 658.311 134.006   4
  -9   0  -7 2535.85 229.634   4
  -9   0  -8 811.883 188.239  15
  -9   0  -8 1083.23 166.878   4
  -9   0  -9 48.6867 118.124  15
  -9   0 -10-29.8151 99.7128  15
  -9   0 -11 4661.46 284.718  15
   9   1 -14 6703.16 422.864  23
   9   1 -13 9394.91 570.650  23
   9   1 -12 2309.25 366.969  23
   9   1 -11 9073.93 383.384   5
   9   1 -11 10547.5 697.802  23
   9   1 -10 1021.94 330.142  23
   9   1 -10 565.273 140.451   5
   9   1  -9 1641.06 389.499  23
   9   1  -8 188.999 286.704  23
   9   1  -7 20900.6 956.314  23
   9   1  -6 16679.3 849.553  23
   9   1  -5 3035.46 390.727  23
   9   1  -4 3919.16 686.515   9
  -9   1   4 3470.75 534.626   3
   9   1  -3 7940.48 522.407  23
   9   1  -3 9369.60 969.816   9
   9   1  -2 1147.23 315.323   1
  -9   1   1 4840.68 353.334  13
   9   1  -1 5015.56 635.664   1
  -9   1   1 4592.82 291.548   4
  -9   1   0 3209.81 286.641  13
   9   1   0 3284.60 521.752   1
  -9   1   0 3182.78 247.263   4
  -9   1  -1 227.701 98.6513   4
  -9   1  -1 259.648 132.614  13
  -9   1  -2 5489.22 375.566  13
  -9   1  -2 5988.63 330.096   4
  -9   1  -3 5280.21 312.389   4
  -9   1  -4 1612.59 183.438   4
  -9   1  -5 428.722 117.064   4
  -9   1  -6 2403.55 225.087   4
  -9   1  -7 241.797 101.547  12
  -9   1  -7 267.350 100.616   4
  -9   1  -8 597.565 127.872  12
  -9   1  -9 261.814 112.605  15
  -9   1  -9 396.129 109.012  12
  -9   1 -10 837.896 147.460  15
  -9   1 -10 975.122 120.171  12
  -9   1 -11 319.342 86.9942  15
   9   2 -13 2520.18 301.431  23
   9   2 -12 11705.8 639.104  23
   9   2 -11 632.388 283.325  23
   9   2 -10 5014.62 503.333  23
   9   2  -9 2766.46 417.862  23
   9   2  -8 4686.75 543.175  23
   9   2  -7 448.560 248.192  23
   9   2  -6 2742.25 402.964  23
   9   2  -5 6558.90 549.173  23
   9   2  -4 2530.63 348.163  23
  -9   2   3 16567.2 530.782   4
  -9   2   2-72.9819 79.6978   4
  -9   2   1 2446.07 293.845  13
  -9   2   1 2667.68 217.832   4
  -9   2   0 2347.25 281.540  13
  -9   2   0 2238.50 192.195   4
  -9   2  -1 10312.3 541.793  13
  -9   2  -1 10864.2 413.391   4
  -9   2  -2 4132.76 350.733  13
  -9   2  -2 3955.91 252.474   4
  -9   2  -3 2050.42 189.212   4
  -9   2  -3 985.894 248.880  20
  -9   2  -4-43.9986 159.957  20
  -9   2  -4-16.0764 71.8433   4
  -9   2  -5 244.915 183.163  20
  -9   2  -5 393.094 102.956   4
  -9   2  -6-154.925 151.549  20
  -9   2  -6 1.28200 59.8751   4
  -9   2  -7 763.829 140.627  12
  -9   2  -8 268.015 108.237  12
  -9   2  -9 218.214 98.1352  15
  -9   2  -9 462.143 104.018  12
  -9   2 -10 394.964 83.5475  12
   9   3 -12 150.670 167.676  23
   9   3 -11 2393.17 315.239  23
   9   3 -10 2555.15 358.678  23
   9   3  -9 1610.80 346.145  23
   9   3  -8-359.418 271.483  23
   9   3  -7 164.671 254.897  23
   9   3  -6 434.979 275.471  23
   9   3  -5-255.893 233.705  23
   9   3  -4 2336.14 357.058  23
  -9   3   3 12664.6 658.708  13
  -9   3   2 5690.23 448.225  13
  -9   3   1 1276.88 252.759  13
  -9   3   0 3271.82 334.199  13
  -9   3  -1 980.937 222.138  13
  -9   3  -2 93.6281 147.758  18
  -9   3  -3 1256.42 280.562  20
  -9   3  -3 1130.73 238.057  18
  -9   3  -4 229.248 178.824  20
  -9   3  -4 518.815 192.335  18
  -9   3  -5-171.165 166.128  20
  -9   3  -5 164.956 135.916  18
  -9   3  -6 34.9236 127.489  20
  -9   3  -7 223.224 82.4780  12
  -9   3  -8 100.452 71.6137  12
  -9   3  -9-13.2389 48.7305  12
  -9   4   9 166.872 106.194  13
   9   4  -9 603.464 222.699  23
  -9   4   8 3992.06 280.482  13
   9   4  -8 5444.61 424.750  23
  -9   4   7 2526.04 251.224  13
   9   4  -7 2590.74 330.485  23
  -9   4   6 1484.53 209.938  13
   9   4  -6 911.763 209.570  23
  -9   4   5 1214.62 203.408  13
   9   4  -5 1050.30 235.707  23
  -9   4   4 3310.80 295.825  13
  -9   4   3 3057.80 281.002  13
  -9   4   2 1256.13 200.345  13
  -9   4   1 96.2359 121.001  13
  -9   4   0 2798.83 333.948  20
  -9   4   0 3276.91 364.854  18
  -9   4  -1 1375.83 276.962  20
  -9   4  -1 1119.80 236.991  18
  -9   4  -2 669.312 208.152  20
  -9   4  -2 964.903 227.272  18
  -9   4  -3 1326.85 245.172  20
  -9   4  -3 1444.39 239.783  18
  -9   4  -4 274.091 173.771  22
  -9   4  -4 112.090 132.246  20
  -9   4  -4 362.799 152.356  18
  -9   4  -5 891.318 114.926  12
  -9   4  -5 652.550 172.454  20
  -9   4  -6 92.5397 58.9011  12
  -9   5   3 1893.04 215.473  18
  -9   5   2 5527.43 339.613  18
  -9   5   1 758.250 143.890  18
  -9   5   0 1039.61 173.876  18
  10  -4  -5 4614.92 489.740  16
  10  -4  -4 3867.24 481.471  16
  10  -4  -3 1104.20 326.100  16
  10  -4  -2 4119.05 511.999  16
  10  -4  -2 3101.32 249.588  14
  10  -4  -1 3459.56 277.853  14
  10  -4  -1 2625.89 377.363  25
  10  -4   0 120.106 237.544  25
  10  -4   0 217.288 108.785  14
  10  -4   1 1846.75 218.902  14
  10  -4   1 1396.82 308.352  25
  10  -4   2 1896.42 214.347  14
  10  -4   2 925.806 304.248  25
  10  -4   3 454.788 236.248  25
  10  -4   3 910.371 148.277  14
  10  -4   4 276.658 99.7069  14
  10  -3 -10 366.231 212.809  16
  10  -3  -9 9520.15 628.270  16
  10  -3  -8-288.152 301.813  16
 -10  -3   8 88.7940 119.937  14
  10  -3  -7 2524.65 452.993  16
  10  -3  -6 1024.07 425.481  16
  10  -3  -5 1585.59 497.113  16
  10  -3  -4 2964.93 572.231  16
  10  -3  -3 4151.91 617.940  16
  10  -3  -2 5226.60 662.804  16
  10  -3  -1 836.043 367.810  16
  10  -3  -1 123.349 127.757  14
  10  -3   0 1674.29 428.198  16
  10  -3   0 1108.82 217.576  14
  10  -3   1 4728.61 399.461  14
  10  -3   2 8112.97 484.989  14
  10  -3   3-45.5990 130.603  14
  10  -3   4 1208.69 208.173  14
  10  -3   5 137.110 108.593  14
  10  -3   6 477.552 138.424  14
  10  -2 -11 342.836 258.995  23
  10  -2 -10 4737.23 497.483  16
 -10  -2  10 4227.97 348.498  14
  10  -2 -10 5565.45 547.910  23
  10  -2  -9 64.9012 272.944  16
 -10  -2   9 279.962 160.414  14
  10  -2  -9-6.01898 314.670  23
  10  -2  -8 4783.70 596.052  16
 -10  -2   8 3972.31 370.668  14
  10  -2  -8 5590.15 622.513  23
 -10  -2   7 3956.00 365.092  14
  10  -2  -7 5235.74 628.765  23
 -10  -2   6 1440.56 271.436  14
  10  -2  -6 1884.15 444.657  23
  10  -2  -5 2561.78 453.059  23
 -10  -2   5 2015.48 189.984   4
  10  -2  -4 2386.68 450.281  23
 -10  -2   4 2277.03 206.319   4
  10  -2  -3 1601.31 362.967  23
 -10  -2   3 2731.78 218.793   4
 -10  -2   2 8551.93 383.057   4
 -10  -2   1 6442.90 329.280   4
 -10  -2   0 192.977 86.6217   4
 -10  -2  -1 1256.85 147.478   4
 -10  -2  -2 2177.00 185.579   4
  10  -2   3 3912.34 372.441  14
 -10  -2  -3 4364.53 247.656   4
  10  -2   4 1106.55 213.273  14
 -10  -2  -4 1765.41 157.060   4
  10  -2   5 237.971 130.470  14
 -10  -2  -5 278.982 91.0520   4
 -10  -2  -6 63.4981 83.3960  15
  10  -2   6 415.206 168.741  14
 -10  -2  -7 88.1882 90.1562  15
  10  -2   7 205.753 104.723  14
 -10  -2  -8 129.985 80.3457  15
  10  -1 -13 10842.7 545.779  23
  10  -1 -12 527.846 267.810  23
  10  -1 -11 3580.36 464.138  23
  10  -1 -10 643.365 315.598  16
  10  -1 -10 563.210 344.377  23
  10  -1  -9 4017.97 547.844  23
  10  -1  -8 3340.52 517.306  23
  10  -1  -7 158.075 291.939  23
  10  -1  -6 968.660 356.846  23
  10  -1  -5 2159.66 438.320  23
  10  -1  -4 1235.74 321.346  23
  10  -1  -3 7677.68 625.271  23
 -10  -1   3 8816.31 414.614   4
 -10  -1   2 17210.4 573.443   4
 -10  -1   1 954.014 160.973   4
 -10  -1   0 7488.11 383.022   4
 -10  -1  -1 514.900 117.485   4
 -10  -1  -2 1375.97 173.090   4
 -10  -1  -3 2319.32 210.988   4
 -10  -1  -4 37.5440 77.6281   4
  10  -1   4-75.6827 121.918  14
  10  -1   5 293.171 116.820  14
 -10  -1  -5 520.522 113.748   4
 -10  -1  -6-15.5014 103.862  15
 -10  -1  -6 102.133 65.2840   4
 -10  -1  -7 652.334 151.964  15
 -10  -1  -7 433.997 105.288   4
 -10  -1  -8 1290.24 183.175  15
 -10  -1  -9 720.885 137.370  15
 -10  -1 -10 383.205 92.1323  15
  10   0 -13 336.890 207.654  23
  10   0 -12 3903.79 438.678  23
  10   0 -11 1012.39 329.492  23
  10   0 -10 13270.6 841.566  23
  10   0  -9 412.372 337.098  23
  10   0  -8 1306.70 352.890  23
  10   0  -7 541.010 297.106  23
  10   0  -6 4176.56 492.846  23
  10   0  -5-68.8979 233.683  23
  10   0  -4 2819.24 399.594  23
  10   0  -3 12.2185 198.836  23
 -10   0   2 5441.10 329.205   4
 -10   0   1 1779.41 208.765   4
 -10   0   0 825.186 159.947   4
 -10   0  -1 122.183 98.0599   4
 -10   0  -2 2467.79 225.051   4
 -10   0  -3 3834.85 272.706   4
 -10   0  -4 973.242 156.011   4
 -10   0  -5 810.819 140.629   4
 -10   0  -6-28.9501 77.0298   4
 -10   0  -7 683.445 127.684   4
 -10   0  -8 25.1166 100.579  15
 -10   0  -9 303.395 119.911  15
 -10   0 -10-77.0081 74.0919  15
  10   1 -13 12640.1 600.361  23
  10   1 -12 466.046 259.577  23
  10   1 -11 2800.13 395.917  23
  10   1 -10 63.0914 245.300  23
  10   1  -9 3450.17 482.065  23
  10   1  -8 3378.87 458.763  23
  10   1  -7-54.0578 242.200  23
  10   1  -6 1174.22 320.818  23
  10   1  -5 2163.67 343.219  23
  10   1  -4 1122.61 283.515  23
 -10   1   3 7851.07 394.917   4
 -10   1   2 15389.1 624.830  13
 -10   1   2 15435.1 546.733   4
 -10   1   1 946.039 158.609   4
 -10   1   1 1290.40 236.185  13
 -10   1   0 7205.77 445.156  13
 -10   1   0 6856.81 359.069   4
 -10   1  -1 383.611 111.236   4
 -10   1  -1 457.451 148.633  13
 -10   1  -2 1419.15 175.426   4
 -10   1  -3 2369.10 211.252   4
 -10   1  -4 82.8800 85.6073   4
 -10   1  -5 598.567 121.703   4
 -10   1  -6 8.97045 78.7442  12
 -10   1  -6 70.7916 78.5931   4
 -10   1  -7 612.051 107.753  12
 -10   1  -7 493.669 102.524   4
 -10   1  -8 1319.03 185.757  15
 -10   1  -8 1558.41 146.874  12
 -10   1  -9 585.199 129.560  15
  10   2 -12 10883.6 556.590  23
  10   2 -11 253.625 234.546  23
  10   2 -10 5474.46 479.444  23
  10   2  -9 583.145 254.793  23
  10   2  -8 5048.93 487.647  23
  10   2  -7 5129.58 533.431  23
  10   2  -6 1346.67 313.439  23
  10   2  -5 2189.66 352.669  23
 -10   2   5 2176.77 201.929   4
  10   2  -4 1323.81 289.224  23
 -10   2   4 1499.88 173.181   4
 -10   2   3 2212.58 308.301  13
 -10   2   3 2256.65 207.040   4
 -10   2   2 8050.54 494.589  13
 -10   2   2 8118.51 377.671   4
 -10   2   1 6061.31 432.631  13
 -10   2   1 6537.21 330.459   4
 -10   2   0-8.21068 76.8314   4
 -10   2   0 114.445 137.902  13
 -10   2  -1 1134.85 199.877  13
 -10   2  -1 1380.15 156.692   4
 -10   2  -2 2203.90 188.507   4
 -10   2  -3 4026.31 240.966   4
 -10   2  -3 2405.17 312.282  20
 -10   2  -4 1669.35 152.890   4
 -10   2  -4 1110.36 224.944  20
 -10   2  -5 48.5627 128.189  20
 -10   2  -5 254.419 84.0316   4
 -10   2  -6 367.627 107.396  12
 -10   2  -7 21.3307 65.4777  12
 -10   2  -8 16.0550 72.5230  15
 -10   2  -8 20.9358 58.2020  12
  10   3 -10 250.866 195.273  23
  10   3  -9 11689.7 606.527  23
  10   3  -8 126.503 218.916  23
  10   3  -7 1827.84 324.254  23
  10   3  -6 920.304 268.841  23
 -10   3   5 998.314 232.850  13
  10   3  -5 781.203 243.407  23
 -10   3   4 3002.42 324.752  13
 -10   3   3 3871.57 367.062  13
 -10   3   2 5314.21 415.555  13
 -10   3   1 92.8854 143.035  13
 -10   3   0 951.846 199.074  13
 -10   3  -1 4611.74 397.441  18
 -10   3  -2 6085.22 503.270  20
 -10   3  -2 6133.50 429.214  18
 -10   3  -3 271.771 179.633  20
 -10   3  -4 716.602 180.174  20
 -10   3  -5 46.4834 128.179  20
 -10   3  -6 613.163 106.995  12
 -10   3  -7-32.8871 50.9046  12
 -10   4   7 1457.56 156.428  13
 -10   4   6 3977.33 257.782  13
 -10   4   5 3381.65 254.593  13
 -10   4   4 4135.03 293.759  13
 -10   4   3 1163.96 172.874  13
 -10   4   2 3613.18 283.286  13
 -10   4   2 3056.29 315.936  18
 -10   4   1 3080.10 342.191  20
 -10   4   1 3099.86 322.157  18
 -10   4   0 118.128 149.944  20
 -10   4   0 398.318 157.347  18
 -10   4  -1 1664.25 252.246  20
 -10   4  -1 1805.47 245.901  18
 -10   4  -2 1725.92 239.555  20
 -10   4  -2 1581.28 218.807  18
 -10   4  -3 807.064 171.163  20
 -10   4  -4 450.601 86.9064  12
  11  -3  -8 1901.59 325.029  16
  11  -3  -7 643.583 299.497  16
  11  -3  -6 790.067 319.678  16
  11  -3  -5 3134.73 464.614  16
  11  -3  -5 2355.50 223.163  14
  11  -3  -4 1086.46 373.994  16
  11  -3  -4 567.395 147.174  14
  11  -3  -3 569.521 320.899  16
  11  -3  -3 586.479 143.450  14
  11  -3  -2 1919.22 416.511  16
  11  -3  -2 1665.62 228.260  14
  11  -3  -1 2113.07 415.071  16
  11  -3  -1 2337.71 266.727  14
  11  -3   0 3846.83 323.158  14
  11  -3   1 318.599 148.141  14
  11  -3   2 829.320 169.039  14
  11  -3   3 471.425 148.338  14
  11  -3   4 127.872 87.2538  14
  11  -3   5 157.882 84.2871  14
  11  -2 -10 6360.90 458.110  16
  11  -2  -9 4168.14 458.764  16
  11  -2  -9 3898.70 460.339  23
  11  -2  -8 303.720 272.525  16
 -11  -2   8 497.999 88.5532   4
  11  -2  -8 381.379 315.057  23
  11  -2  -7 4753.52 599.138  16
  11  -2  -7 4550.50 523.046  23
 -11  -2   7 3677.81 215.250   4
  11  -2  -6 1943.84 436.056  23
 -11  -2   6 1267.27 138.039   4
 -11  -2   5 380.790 90.7149   4
  11  -2  -5 8.45883 285.917  23
 -11  -2   4 1615.95 159.817   4
 -11  -2   3 4020.16 249.078   4
 -11  -2   2 167.292 84.0534   4
 -11  -2   1 1394.33 152.945   4
 -11  -2   0 892.128 123.782   4
 -11  -2  -1 383.624 89.8252   4
  11  -2   2 674.429 183.850  14
 -11  -2  -2 899.075 112.262   4
  11  -2   3 3065.43 293.388  14
 -11  -2  -3 3275.46 194.043   4
 -11  -2  -4 3015.49 176.555   4
  11  -2   5 74.6922 93.4842  14
  11  -2   6 189.540 94.9133  14
  11  -1 -12 3448.46 339.650  23
  11  -1 -11 11032.3 654.770  23
  11  -1 -10 1421.23 301.477  16
  11  -1 -10 1792.17 386.783  23
  11  -1  -9 6467.16 613.674  23
  11  -1  -8 2694.48 504.983  23
  11  -1  -7 753.860 337.550  23
  11  -1  -6 1132.27 337.561  23
  11  -1  -5 3704.57 512.610  23
 -11  -1   5 3659.85 260.970   4
  11  -1  -4 6735.73 603.873  23
 -11  -1   4 9033.40 409.530   4
  11  -1  -3 1777.58 339.387  23
 -11  -1   3 1588.74 187.229   4
 -11  -1   2 3972.78 280.448   4
 -11  -1   1 8538.83 398.686   4
 -11  -1   0 3997.64 277.387   4
 -11  -1  -1-47.7639 86.9933   4
 -11  -1  -2 210.770 85.1475   4
 -11  -1  -3 1012.70 144.294   4
  11  -1   3 556.831 150.609  14
 -11  -1  -4 4319.19 253.323   4
 -11  -1  -5 1080.82 172.095  15
 -11  -1  -5 1216.37 135.946   4
 -11  -1  -6 233.112 108.732  15
 -11  -1  -6 341.338 79.8504   4
 -11  -1  -7 90.9094 88.1451  15
 -11  -1  -8 6.28950 75.8899  15
  11   0 -12 9238.66 550.710  23
  11   0 -11 202.740 249.840  23
  11   0 -10 1107.89 342.355  23
  11   0  -9 657.452 327.415  23
  11   0  -8 94.6319 281.067  23
  11   0  -7-255.117 266.939  23
  11   0  -6 2101.59 392.130  23
  11   0  -5 357.314 279.097  23
  11   0  -4 1236.42 310.507  23
 -11   0   4 1680.33 202.147   4
 -11   0   3 137.536 103.667   4
 -11   0   2 22658.3 664.295   4
 -11   0   1 2081.23 222.776   4
 -11   0   0 3620.41 264.404   4
 -11   0  -1 11980.4 465.868   4
 -11   0  -2 3670.00 264.565   4
 -11   0  -3 749.864 127.692   4
 -11   0  -4 604.092 118.196   4
 -11   0  -5 90.4577 87.3800   4
 -11   0  -6 160.195 71.6075   4
 -11   0  -7 226.553 113.381  15
 -11   0  -8 156.729 97.5040  15
  11   1 -12 3780.13 352.394  23
  11   1 -11 10582.0 613.676  23
  11   1 -10 1649.78 325.697  23
  11   1  -9 5688.54 546.563  23
  11   1  -8 2864.17 418.750  23
  11   1  -7 1094.68 313.565  23
  11   1  -6 910.914 302.432  23
 -11   1   5 4692.65 358.448  13
 -11   1   5 3982.29 277.814   4
 -11   1   4 9645.75 485.138  13
 -11   1   4 9936.54 440.056   4
 -11   1   3 1440.66 181.563   4
 -11   1   3 1667.63 218.170  13
 -11   1   2 3357.12 293.736  13
 -11   1   2 3260.44 261.717   4
 -11   1   1 9628.88 468.674  13
 -11   1   1 8669.39 403.400   4
 -11   1   0 4197.96 287.069   4
 -11   1  -1-0.72902 79.3705   4
 -11   1  -2-38.9215 69.9632   4
 -11   1  -3 1131.46 145.216   4
 -11   1  -4 4112.57 242.564   4
 -11   1  -5 1204.21 134.468   4
 -11   1  -6 462.580 88.9366   4
 -11   1  -7 129.742 89.1109  15
 -11   1  -8-96.5143 79.9526  15
  11   2 -11 323.921 187.624  23
  11   2 -10 7649.32 496.400  23
  11   2  -9 3898.10 396.587  23
 -11   2   9 3366.00 180.134   4
 -11   2   8 366.667 78.4761   4
  11   2  -8 419.720 230.576  23
  11   2  -7 3838.68 435.605  23
 -11   2   7 3277.11 206.195   4
  11   2  -6 1047.32 276.298  23
 -11   2   6 1620.79 158.517   4
 -11   2   5 289.051 86.7991   4
 -11   2   5 561.389 184.771  13
  11   2  -5 482.374 225.407  23
 -11   2   4 1567.85 235.027  13
 -11   2   4 1656.86 168.913   4
 -11   2   3 4288.20 357.657  13
 -11   2   3 4821.39 276.395   4
 -11   2   2 180.071 82.0660   4
 -11   2   2 204.378 123.086  13
 -11   2   1 932.275 129.317   4
 -11   2   1 1014.37 198.462  13
 -11   2   0 875.378 122.694   4
 -11   2   0 973.259 190.919  13
 -11   2  -1 279.346 81.7630   4
 -11   2  -1 158.849 169.004  20
 -11   2  -2 780.520 111.462   4
 -11   2  -2 963.398 210.413  20
 -11   2  -3 3345.52 198.540   4
 -11   2  -4 2816.23 175.386   4
 -11   2  -5 222.644 82.3490  12
 -11   2  -6 412.664 84.7105  12
 -11   2  -7 90.6304 67.7789  15
 -11   3   9 340.138 101.949  13
 -11   3   8 1980.08 203.653  13
  11   3  -8 2087.40 263.001  23
 -11   3   7 182.056 119.131  13
  11   3  -7 179.243 198.809  23
 -11   3   6 55.7736 115.040  13
 -11   3   5 2612.50 262.186  13
 -11   3   4 587.562 168.420  13
 -11   3   3 971.113 188.495  13
 -11   3   2 1692.42 235.806  13
 -11   3   1 2396.99 259.491  13
 -11   3   0 3202.45 361.492  20
 -11   3  -1 222.444 153.382  20
 -11   3  -2 653.334 187.085  20
 -11   3  -3 350.703 141.199  20
 -11   3  -4 146.991 71.9064  12
 -11   3  -4 86.2683 98.9183  20
 -11   3  -5 286.113 73.7456  12
 -11   4   4 159.681 113.996  20
 -11   4   3 718.154 161.456  20
 -11   4   2 515.087 149.534  20
 -11   4   1 1255.72 190.840  20
 -11   4   0 512.525 134.665  20
  12  -3  -6 766.981 246.701  16
  12  -3  -5 1133.32 286.707  16
  12  -3  -4 393.513 242.673  16
  12  -3  -4 576.767 116.406  14
  12  -3  -3 686.938 239.026  16
  12  -3  -3 849.365 137.663  14
  12  -3  -2 2849.38 237.672  14
  12  -3  -1 139.598 86.0335  14
  12  -3   0 633.790 124.169  14
  12  -3   1 225.613 90.6450  14
  12  -3   2-110.137 81.6417  14
  12  -2  -8 1695.98 326.839  16
  12  -2  -7 1043.51 331.089  16
  12  -2  -6 725.540 349.127  16
  12  -2  -5 734.805 380.508  16
  12  -2  -4 1319.76 397.535  16
 -12  -2   4 959.139 103.700   4
 -12  -2   3 609.167 93.8792   4
 -12  -2   2 171.670 62.6788   4
  12  -2  -1 680.196 312.423  16
 -12  -2   1 929.961 106.999   4
 -12  -2   0 484.290 79.4645   4
  12  -2   0 592.820 154.686  14
  12  -2   1 1629.29 217.244  14
  12  -2   2 686.455 145.362  14
  12  -2   3 59.7017 84.5464  14
  12  -2   4 772.234 125.856  14
  12  -1 -10 2419.34 338.518  23
 -12  -1  10 1714.84 124.362   4
  12  -1  -9 2622.58 364.090  16
  12  -1  -9 3432.20 427.867  23
 -12  -1   9 3164.30 189.326   4
 -12  -1   8-21.6377 60.2211   4
  12  -1  -8-61.3530 253.063  23
 -12  -1   7 344.165 94.6085   4
  12  -1  -7 447.020 289.115  23
  12  -1  -6 2686.87 448.104  23
 -12  -1   6 3156.37 226.291   4
 -12  -1   5 708.880 122.246   4
  12  -1  -5 787.019 291.920  23
 -12  -1   4 124.675 70.8263   4
 -12  -1   3 731.584 134.624   4
 -12  -1   2 545.633 116.192   4
 -12  -1   1 2366.19 198.034   4
 -12  -1   0 3617.04 234.851   4
 -12  -1  -1 842.870 121.605   4
  12  -1   2 1306.89 190.460  14
 -12  -1  -2 1998.42 168.645   4
 -12  -1  -3 442.347 111.524  15
  12  -1   3 329.273 104.065  14
 -12  -1  -3 491.690 88.5133   4
 -12  -1  -4 210.585 87.8689  15
 -12  -1  -4 426.424 82.9718   4
 -12  -1  -5 916.762 126.178  15
 -12  -1  -5 1256.87 114.009   4
 -12   0  11 77.6811 43.5185   4
  12   0 -11 56.2406 194.717  23
  12   0 -10 3722.79 404.970  23
 -12   0  10 3035.12 172.985   4
 -12   0   9 1020.50 121.676   4
  12   0  -9 1183.42 319.807  23
  12   0  -8 10644.1 672.056  23
 -12   0   8 10373.3 373.412   4
  12   0  -7 2948.61 409.311  23
 -12   0   7 2655.11 211.754   4
 -12   0   6 678.430 127.751   4
  12   0  -6 606.165 272.461  23
  12   0  -5 2244.82 353.252  23
 -12   0   5 3337.12 245.088   4
 -12   0   4 948.707 150.589   4
 -12   0   3 259.825 98.2475   4
 -12   0   2 4839.92 291.606   4
 -12   0   1 807.335 137.620   4
 -12   0   0 2343.06 200.843   4
 -12   0  -1 5246.64 286.015   4
 -12   0  -2 89.1934 70.5349   4
 -12   0  -3 488.601 100.531   4
 -12   0  -4 81.9703 62.3629   4
 -12   0  -5 1680.31 184.769  15
 -12   0  -5 1793.62 143.284   4
 -12   0  -6 2303.29 197.713  15
  12   1 -10 2047.78 297.328  23
 -12   1  10 1700.93 128.177   4
  12   1  -9 2984.14 372.749  23
 -12   1   9 3323.57 188.851   4
 -12   1   8 56.3102 68.7800   4
  12   1  -8 235.182 240.376  23
 -12   1   7 266.668 92.7233   4
  12   1  -7 587.936 267.611  23
  12   1  -6 2684.88 353.788  23
 -12   1   6 2897.12 214.799   4
 -12   1   5 886.394 137.407   4
 -12   1   4 76.7512 91.7354   4
 -12   1   3 813.536 131.979   4
 -12   1   2 374.280 101.695   4
 -12   1   1 2355.60 202.901   4
 -12   1   0 3774.33 239.238   4
 -12   1  -1 686.123 112.401   4
 -12   1  -2 2003.55 168.167   4
 -12   1  -3 538.233 99.1669   4
 -12   1  -4 317.494 71.2789   4
 -12   1  -5 1231.87 113.042   4
 -12   1  -6 285.860 87.8561  15
 -12   2   8 2063.44 179.057  13
  12   2  -8 1845.37 272.200  23
 -12   2   7 849.368 141.311  13
  12   2  -7 1087.97 249.018  23
 -12   2   7 931.302 92.3309   4
 -12   2   6 252.023 66.9948   4
 -12   2   6 262.916 108.429  13
 -12   2   5 741.690 141.904  13
 -12   2   5 952.228 107.459   4
 -12   2   4 781.666 100.160   4
 -12   2   4 734.996 140.031  13
 -12   2   3 544.788 91.6591   4
 -12   2   3 418.064 127.571  13
 -12   2   2 102.263 62.2558   4
 -12   2   1 1038.47 115.947   4
 -12   2   0 521.772 84.7112   4
 -12   2  -1 2133.70 148.013   4
 -12   2  -2 1137.66 104.783   4
 -12   2  -3 99.4822 62.9090  12
 -12   3   5 887.866 132.000  13
 -12   3   4 574.649 115.192  13
 -12   3   2 2248.52 260.530  20
 -12   3   1-34.9851 122.327  20
 -12   3   0 664.870 158.532  20
  13  -2  -6-305.797 214.822  16
  13  -2  -5 1602.30 313.874  16
  13  -2  -5 1206.17 149.389  14
  13  -2  -4 374.726 257.779  16
  13  -2  -4 252.510 93.7926  14
  13  -2  -3 464.714 252.548  16
  13  -2  -3 23.1897 77.8126  14
  13  -2  -2 869.436 259.014  16
  13  -2  -2 601.154 130.233  14
  13  -2  -1 1328.56 164.300  14
  13  -2   0 525.300 116.868  14
  13  -2   1 84.2566 76.5793  14
  13  -1  -7 580.133 254.785  16
 -13  -1   7 254.010 63.1613   4
 -13  -1   6 2546.69 160.622   4
 -13  -1   5 167.539 64.3104   4
 -13  -1   4 1194.12 120.677   4
 -13  -1   3 65.1566 53.0673   4
 -13  -1   2 1536.02 132.422   4
 -13  -1   1 1087.71 112.143   4
  13  -1   0 1217.55 165.617  14
 -13  -1   0 1332.70 120.977   4
 -13  -1  -1 2843.86 161.335   4
 -13  -1  -2 2585.12 146.157   4
 -13   0   8 418.285 72.7400   4
 -13   0   7 50.3499 54.0500   4
  13   0  -7 1211.85 276.371  23
 -13   0   6 276.329 77.2830   4
 -13   0   5 157.278 70.4452   4
 -13   0   4 1403.60 144.755   4
 -13   0   3 1594.57 151.388   4
 -13   0   2-16.4700 60.5793   4
 -13   0   1 432.883 90.0560   4
 -13   0   0 3338.93 198.591   4
 -13   0  -1 4458.31 220.327   4
 -13   0  -2 454.420 78.5965   4
 -13   0  -3 186.536 78.6818  15
 -13   0  -3 65.1019 43.7330   4
 -13   0  -4 2522.95 136.082   4
 -13   1   7 314.009 62.8863   4
 -13   1   6 2350.67 154.469   4
 -13   1   5 272.858 73.6039   4
 -13   1   4 1104.18 117.192   4
 -13   1   3 80.4714 60.1026   4
 -13   1   2 1610.63 140.911   4
 -13   1   1 1241.78 124.338   4
 -13   1   0 1500.17 131.620   4
 -13   1  -1 3029.94 172.720   4
 -13   1  -2 2738.16 154.763   4
 -13   1  -3 473.332 69.2788   4
   0   0   0    0.00    0.00   0

TITL ud-1109 in P2(1)
REM P2(1) (#4 in standard setting)
CELL 1.54184  11.305358   5.296341  14.145383  90.0000  98.1366  90.0000
ZERR    2.00   0.000769   0.000316   0.000829   0.0000   0.0062   0.0000
LATT -1
SYMM -x, y+1/2,-z
SFAC C H N O F S
UNIT 36.00 48.00 2.00 2.00 2.00 2.00
REM  CrysAlisPro recorded range (K): Min=139.9; max=140.1; aver:140.0
TEMP -133
SIZE 0.04 0.05 0.30
TREF
HKLF 4
END
;
_shelx_hkl_checksum                39254
_olex2_date_sample_data_collection  2024-11-30
_olex2_submission_special_instructions  'No special instructions were received'
_oxdiff_exptl_absorpt_empirical_details
;
Empirical correction (ABSPACK) includes:
- Absorption correction using spherical harmonics
- Frame scaling
- Detector area scaling
- B-factor correction
;
_oxdiff_exptl_absorpt_empirical_full_max  2.798
_oxdiff_exptl_absorpt_empirical_full_min  0.478
