# Supplementary material for: Enantioconvergent Cobalt‐Catalyzed Hydroalkylation for the Construction of Fluoro, Chloro, and Trifluoromethyl Stereogenic Centers
Source: Angew Chem Int Ed Engl. 2025 Jun 18;64(32):e202508637. doi: 10.1002/anie.202508637 (PMC12322659; doi:10.1002/anie.202508637)
Supplement: Supplementary file 2 — Supporting Information [file ANIE-64-e202508637-s002.zip › 5ai.cif]

data_ud-1206
_audit_creation_date               2025-02-21
_audit_creation_method
;
Olex2 1.5
(compiled 2024.02.16 svn.r378c4104 for OlexSys, GUI svn.r6928)
;
_shelx_SHELXL_version_number       '2019/3'
_audit_contact_author_address      ?
_audit_contact_author_email        ?
_audit_contact_author_name         ''
_audit_contact_author_phone        ?
_publ_contact_author_id_orcid      ?
_publ_section_references
;
Dolomanov, O.V., Bourhis, L.J., Gildea, R.J, Howard, J.A.K. & Puschmann, H.
 (2009), J. Appl. Cryst. 42, 339-341.

Sheldrick, G.M. (2015). Acta Cryst. C71, 3-8.
;
_chemical_name_common              ?
_chemical_name_systematic          ?
_chemical_formula_moiety           'C21 H23 F N2 O'
_chemical_formula_sum              'C21 H23 F N2 O'
_chemical_formula_weight           338.41
_chemical_absolute_configuration   rmad
_chemical_melting_point            ?
_chemical_oxdiff_formula           'C21 H23 N2 O1 F1'
loop_
  _atom_type_symbol
  _atom_type_description
  _atom_type_scat_dispersion_real
  _atom_type_scat_dispersion_imag
  _atom_type_scat_source
 'C' 'C' 0.0181 0.0091 'International Tables Vol C Tables 4.2.6.8 and 6.1.1.4'
 'H' 'H' 0.0000 0.0000 'International Tables Vol C Tables 4.2.6.8 and 6.1.1.4'
 'F' 'F' 0.0727 0.0534 'International Tables Vol C Tables 4.2.6.8 and 6.1.1.4'
 'N' 'N' 0.0311 0.0180 'International Tables Vol C Tables 4.2.6.8 and 6.1.1.4'
 'O' 'O' 0.0492 0.0322 'International Tables Vol C Tables 4.2.6.8 and 6.1.1.4'

_shelx_space_group_comment
;
The symmetry employed for this shelxl refinement is uniquely defined
by the following loop, which should always be used as a source of
symmetry information in preference to the above space-group names.
They are only intended as comments.
;
_space_group_crystal_system        'monoclinic'
_space_group_IT_number             5
_space_group_name_H-M_alt          'C 1 2 1'
_space_group_name_Hall             'C 2y'
loop_
  _space_group_symop_operation_xyz
 'x, y, z'
 '-x, y, -z'
 'x+1/2, y+1/2, z'
 '-x+1/2, y+1/2, -z'

_cell_length_a                     26.2990(4)
_cell_length_b                     5.48156(8)
_cell_length_c                     12.9130(2)
_cell_angle_alpha                  90
_cell_angle_beta                   92.9719(14)
_cell_angle_gamma                  90
_cell_volume                       1859.03(5)
_cell_formula_units_Z              4
_cell_measurement_reflns_used      7564
_cell_measurement_temperature      140.00(10)
_cell_measurement_theta_max        74.0960
_cell_measurement_theta_min        3.3580
_shelx_estimated_absorpt_T_max     0.982
_shelx_estimated_absorpt_T_min     0.824
_exptl_absorpt_coefficient_mu      0.656
_exptl_absorpt_correction_T_max    0.985
_exptl_absorpt_correction_T_min    0.880
_exptl_absorpt_correction_type     analytical
_exptl_absorpt_process_details
;
CrysAlisPro 1.171.44.92a (Rigaku Oxford Diffraction, 2025)
Analytical numeric absorption correction using a multifaceted crystal
model based on expressions derived by R.C. Clark & J.S. Reid.
(Clark, R. C. & Reid, J. S. (1995). Acta Cryst. A51, 887-897)
Empirical absorption correction using spherical harmonics,
implemented in SCALE3 ABSPACK scaling algorithm.
;
_exptl_absorpt_special_details     ?
_exptl_crystal_colour              'clear pale colourless'
_exptl_crystal_density_diffrn      1.209
_exptl_crystal_density_meas        ?
_exptl_crystal_density_method      ?
_exptl_crystal_description         needle
_exptl_crystal_F_000               720
loop_
  _exptl_crystal_face_index_h
  _exptl_crystal_face_index_k
  _exptl_crystal_face_index_l
  _exptl_crystal_face_perp_dist
 1 0 0 0.0147
 -1 0 0 0.0121
 2 0 -1 0.0161
 -2 0 1 0.0203
 -1 0 -2 0.0168
 1 1 -1 0.1092
 0 0 1 0.0196
 -2 -1 0 0.1634
 2 0 1 0.0200
 -15 0 -4 0.0147
 -17 0 2 0.0094
 13 0 5 0.0230

_exptl_crystal_size_max            0.306
_exptl_crystal_size_mid            0.038
_exptl_crystal_size_min            0.027
loop_
  _exptl_oxdiff_crystal_face_indexfrac_h
  _exptl_oxdiff_crystal_face_indexfrac_k
  _exptl_oxdiff_crystal_face_indexfrac_l
  _exptl_oxdiff_crystal_face_x
  _exptl_oxdiff_crystal_face_y
  _exptl_oxdiff_crystal_face_z
 0.9994 0.0001 -0.0013 -0.0375 0.0002 0.0450
 -0.9994 -0.0001 0.0013 0.0375 -0.0002 -0.0450
 1.9935 -0.0003 -1.0022 -0.1060 -0.1101 0.0567
 -1.9935 0.0003 1.0022 0.1060 0.1101 -0.0567
 -1.0101 -0.0012 -1.9978 -0.0245 -0.2210 -0.1118
 0.9990 0.9992 -1.0036 0.1310 -0.2167 0.1785
 0.0053 0.0005 0.9996 0.0310 0.1104 0.0334
 -2.0037 -0.9998 0.0053 -0.1244 0.1061 -0.2569
 2.0042 0.0007 0.9969 -0.0440 0.1108 0.1234
 -14.7868 0.1098 -3.8045 0.4582 -0.4372 -0.7739
 -16.5028 0.3419 2.4114 0.7622 0.2246 -0.6071
 12.6374 0.4309 5.2187 -0.2256 0.5353 0.8139

_exptl_transmission_factor_max     ?
_exptl_transmission_factor_min     ?
_diffrn_reflns_av_R_equivalents    0.0272
_diffrn_reflns_av_unetI/netI       0.0248
_diffrn_reflns_Laue_measured_fraction_full  1.000
_diffrn_reflns_Laue_measured_fraction_max  0.990
_diffrn_reflns_limit_h_max         32
_diffrn_reflns_limit_h_min         -32
_diffrn_reflns_limit_k_max         6
_diffrn_reflns_limit_k_min         -6
_diffrn_reflns_limit_l_max         15
_diffrn_reflns_limit_l_min         -16
_diffrn_reflns_number              19902
_diffrn_reflns_point_group_measured_fraction_full  1.000
_diffrn_reflns_point_group_measured_fraction_max  0.986
_diffrn_reflns_theta_full          67.684
_diffrn_reflns_theta_max           75.557
_diffrn_reflns_theta_min           3.366
_diffrn_ambient_environment        N~2~
_diffrn_ambient_temperature        140.00(10)
_diffrn_detector                   'Hybrid Pixel Array Detector'
_diffrn_detector_area_resol_mean   10.0000
_diffrn_detector_type              'HyPix-Arc 150'
_diffrn_measured_fraction_theta_full  1.000
_diffrn_measured_fraction_theta_max  0.990
_diffrn_measurement_details
;
List of Runs (angles in degrees, time in seconds):

  # Type    Start    End  Width  t~exp~   \w     \q     \k     \f   Frames
--------------------------------------------------------------------------
  1  \w    -74.00 -43.00   0.50    1.00    --  -36.00 -70.00  68.85   62
  2  \w    -71.00 -39.00   0.50    1.00    --  -36.00 -77.00 104.49   64
  3  \w     47.00  78.00   0.50    1.00    --   40.00  71.00-131.01   62
  4  \w    -97.00 -65.00   0.50    1.00    --  -60.00 -73.00-108.31   64
  5  \w     26.00  72.00   0.50    1.00    --   63.87 -95.00   0.00   92
  6  \w     26.00  72.00   0.50    1.00    --   63.87 -95.00-180.00   92
  7  \w   -104.00 -73.00   0.50    1.00    --  -64.00 -64.00 -35.34   62
  8  \w   -111.00 -78.00   0.50    1.00    --  -68.00 -56.00   1.72   66
  9  \w   -115.00 -80.00   0.50    1.00    --  -68.00 -38.00 161.13   70
 10  \w   -109.00 -41.00   0.50    1.00    --  -71.12-178.00-180.00  136
 11  \w    -72.00 -34.00   0.50    1.00    --  -71.12   0.00-150.00   76
 12  \w    -72.00 -34.00   0.50    1.00    --  -71.12   0.00 -90.00   76
 13  \w    -72.00 -34.00   0.50    1.00    --  -71.12   0.00  60.00   76
 14  \w    -72.00 -34.00   0.50    1.00    --  -71.12   0.00-120.00   76
 15  \w   -107.00 -76.00   0.50    1.00    --  -72.00 -76.00  90.09   62
 16  \w   -118.00 -84.00   0.50    1.00    --  -72.00 -42.00-147.37   68
 17  \w   -112.00 -81.00   0.50    1.00    --  -72.00 -64.00 141.34   62
 18  \w     48.00 114.00   0.50    1.00    --   75.73 178.00   0.00  132
 19  \w     48.00 114.00   0.50    1.00    --   75.73 178.00-150.00  132
 20  \w     36.00  93.00   0.50    1.00    --   75.73-111.00 150.00  114
 21  \w     45.00 115.00   0.50    1.00    --   75.73-178.00  30.00  140
 22  \w     48.00 114.00   0.50    1.00    --   75.73 178.00-120.00  132
 23  \w     38.00  84.00   0.50    1.00    --   75.73 -95.00 -30.00   92
 24  \w     45.00 115.00   0.50    1.00    --   75.73-178.00 -90.00  140
 25  \w     36.00  93.00   0.50    1.00    --   75.73-111.00   0.00  114
 26  \w     36.00  93.00   0.50    1.00    --   75.73-111.00   0.00  114
 27  \w   -114.00 -83.00   0.50    1.00    --  -76.25 -70.00 179.65   62
 28  \w   -111.00 -79.00   0.50    1.00    --  -76.25 -78.00-122.24   64
 29  \w   -117.00 -85.00   0.50    1.00    --  -76.25 -63.00-171.32   64
 30  \w   -121.00 -87.00   0.50    1.00    --  -76.25 -47.00  29.88   68
 31  \w   -119.00 -86.00   0.50    1.00    --  -76.25 -56.00 -88.18   66
 32  \w   -112.00 -80.00   0.50    1.00    --  -76.25 -76.00  51.12   64
 33  \w   -119.00 -87.00   0.50    1.00    --  -76.25 -55.00  47.82   64
 34  \w   -111.00 -79.00   0.50    1.00    --  -76.25 -85.00 156.75   64
 35  \w     39.00  85.00   0.50    1.00    --   76.61 -95.00 -60.00   92
 36  \w     35.00 103.00   0.50    1.00    --   76.61-125.00-180.00  136
 37  \w     39.00  85.00   0.50    1.00    --   76.61 -95.00 120.00   92
 38  \w     39.00  85.00   0.50    1.00    --   76.61 -95.00-120.00   92
 39  \w     35.00 103.00   0.50    1.00    --   76.61-125.00-150.00  136
 40  \w     35.00 103.00   0.50    1.00    --   76.61-125.00-120.00  136
 41  \w     47.00 126.00   0.50    1.00    --   79.75  18.00 -10.88  158
 42  \w     58.00 126.00   0.50    1.00    --   79.75  20.00 -64.31  136
 43  \w     73.00 119.00   0.50    1.00    --   79.75  24.00 145.03   92
 44  \w     67.00  98.00   0.50    1.00    --   79.75  15.00-149.38   62
 45  \w     78.00 104.00   0.50    1.00    --   79.75  26.00-104.41   52
 46  \w     46.00 121.00   0.50    1.00    --   79.75   7.00 108.37  150
 47  \w     53.00  96.00   0.50    1.00    --   79.75-116.00 128.54   86
 48  \w     64.00  90.00   0.50    1.00    --   79.75  22.00-118.10   52
 49  \w     40.00  93.00   0.50    1.00    --   79.75-110.00 -73.60  106
 50  \w     81.00 126.00   0.50    1.00    --   79.75  27.00   2.81   90
 51  \w     38.00  78.00   0.50    1.00    --   79.75-123.00  76.17   80
 52  \w     91.00 124.00   0.50    1.00    --   79.75  37.00  26.10   66
;
_diffrn_measurement_device         'four-circle diffractometer'
_diffrn_measurement_device_type    'XtaLAB Synergy R, DW system, HyPix-Arc 150'
_diffrn_measurement_method         '\w scans'
_diffrn_orient_matrix_type        
 'CrysAlisPro convention (1999,Acta A55,543-557)'
_diffrn_orient_matrix_UB_11        -0.0375064000
_diffrn_orient_matrix_UB_12        0.1997882000
_diffrn_orient_matrix_UB_13        0.0310959000
_diffrn_orient_matrix_UB_21        0.0003381000
_diffrn_orient_matrix_UB_22        -0.1061904000
_diffrn_orient_matrix_UB_23        0.1105306000
_diffrn_orient_matrix_UB_31        0.0450702000
_diffrn_orient_matrix_UB_32        0.1667992000
_diffrn_orient_matrix_UB_33        0.0330551000
_diffrn_oxdiff_digest_od_ed
;

;
_diffrn_radiation_monochromator    mirror
_diffrn_radiation_probe            x-ray
_diffrn_radiation_type             'Cu K\a'
_diffrn_radiation_wavelength       1.54184
_diffrn_source                     'Rotating-anode X-ray tube'
_diffrn_source_type                'Rigaku (Cu) X-ray Source'
_reflns_Friedel_coverage           0.795
_reflns_Friedel_fraction_full      1.000
_reflns_Friedel_fraction_max       0.981
_reflns_number_gt                  3513
_reflns_number_total               3790
_reflns_special_details
;
 Reflections were merged by SHELXL according to the crystal
 class for the calculation of statistics and refinement.
 
 _reflns_Friedel_fraction is defined as the number of unique
 Friedel pairs measured divided by the number that would be
 possible theoretically, ignoring centric projections and
 systematic absences.
;
_reflns_threshold_expression       'I > 2\s(I)'
_computing_cell_refinement         'CrysAlisPro 1.171.44.92a (Rigaku OD, 2025)'
_computing_data_collection        
 'CrysAlisPro system (CCD 44.91a 64-bit (release 23-01-2025))'
_computing_data_reduction          'CrysAlisPro 1.171.44.92a (Rigaku OD, 2025)'
_computing_molecular_graphics      'Olex2 1.5 (Dolomanov et al., 2009)'
_computing_publication_material    'Olex2 1.5 (Dolomanov et al., 2009)'
_computing_structure_refinement    'SHELXL 2019/3 (Sheldrick, 2015)'
_computing_structure_solution      'SHELXT  (Sheldrick, 2015)'
_refine_diff_density_max           0.141
_refine_diff_density_min           -0.129
_refine_diff_density_rms           0.035
_refine_ls_abs_structure_details
;
 Flack x determined using 1407 quotients [(I+)-(I-)]/[(I+)+(I-)]
 (Parsons, Flack and Wagner, Acta Cryst. B69 (2013) 249-259).
;
_refine_ls_abs_structure_Flack     -0.03(8)
_refine_ls_extinction_coef         0.0011(2)
_refine_ls_extinction_expression  
 'Fc^*^=kFc[1+0.001xFc^2^\l^3^/sin(2\q)]^-1/4^'
_refine_ls_extinction_method       'SHELXL-2019/2 (Sheldrick 2019)'
_refine_ls_goodness_of_fit_ref     1.022
_refine_ls_hydrogen_treatment      refall
_refine_ls_matrix_type             full
_refine_ls_number_parameters       319
_refine_ls_number_reflns           3790
_refine_ls_number_restraints       1
_refine_ls_R_factor_all            0.0389
_refine_ls_R_factor_gt             0.0349
_refine_ls_restrained_S_all        1.022
_refine_ls_shift/su_max            0.000
_refine_ls_shift/su_mean           0.000
_refine_ls_structure_factor_coef   Fsqd
_refine_ls_weighting_details      
 'w=1/[\s^2^(Fo^2^)+(0.0470P)^2^+0.5749P] where P=(Fo^2^+2Fc^2^)/3'
_refine_ls_weighting_scheme        calc
_refine_ls_wR_factor_gt            0.0850
_refine_ls_wR_factor_ref           0.0868
_refine_special_details            ?
_olex2_refinement_description
;
;
_atom_sites_solution_hydrogens     difmap
_atom_sites_solution_primary       dual
_atom_sites_solution_secondary     difmap
loop_
  _atom_site_label
  _atom_site_type_symbol
  _atom_site_fract_x
  _atom_site_fract_y
  _atom_site_fract_z
  _atom_site_U_iso_or_equiv
  _atom_site_adp_type
  _atom_site_occupancy
  _atom_site_site_symmetry_order
  _atom_site_calc_flag
  _atom_site_refinement_flags_posn
  _atom_site_refinement_flags_adp
  _atom_site_refinement_flags_occupancy
  _atom_site_disorder_assembly
  _atom_site_disorder_group
 F1 F 0.66432(5) 0.0589(3) 0.52008(10) 0.0373(3) Uani 1 1 d . . . . .
 O1 O 0.71352(6) 0.5742(3) 0.39611(12) 0.0333(4) Uani 1 1 d . . . . .
 N1 N 0.83465(7) 0.1279(3) 0.01995(14) 0.0291(4) Uani 1 1 d . . . . .
 N2 N 0.71780(7) 0.1637(4) 0.36438(14) 0.0279(4) Uani 1 1 d . . . . .
 H2 H 0.7074(10) 0.025(5) 0.386(2) 0.033(7) Uiso 1 1 d . . . . .
 C1 C 0.83596(11) -0.0363(5) -0.0682(2) 0.0378(6) Uani 1 1 d . . . . .
 H1A H 0.8446(13) -0.199(8) -0.046(3) 0.064(10) Uiso 1 1 d . . . . .
 H1B H 0.8622(12) 0.016(6) -0.111(2) 0.054(9) Uiso 1 1 d . . . . .
 H1C H 0.8025(12) -0.031(6) -0.110(2) 0.056(9) Uiso 1 1 d . . . . .
 C2 C 0.86405(9) 0.3327(5) 0.03612(18) 0.0325(5) Uani 1 1 d . . . . .
 H2A H 0.8900(11) 0.369(6) -0.010(2) 0.046(8) Uiso 1 1 d . . . . .
 C3 C 0.85121(9) 0.4502(5) 0.12415(19) 0.0340(5) Uani 1 1 d . . . . .
 H3 H 0.8681(11) 0.588(7) 0.152(2) 0.048(8) Uiso 1 1 d . . . . .
 C4 C 0.81114(8) 0.3110(4) 0.16631(16) 0.0277(5) Uani 1 1 d . . . . .
 C5 C 0.80167(8) 0.1109(4) 0.09915(16) 0.0266(5) Uani 1 1 d . . . . .
 C6 C 0.76497(9) -0.0642(4) 0.11736(18) 0.0316(5) Uani 1 1 d . . . . .
 H6 H 0.7584(10) -0.206(5) 0.070(2) 0.039(7) Uiso 1 1 d . . . . .
 C7 C 0.73750(9) -0.0372(4) 0.20521(18) 0.0306(5) Uani 1 1 d . . . . .
 H7 H 0.7130(9) -0.153(5) 0.2216(19) 0.028(6) Uiso 1 1 d . . . . .
 C8 C 0.74655(8) 0.1609(4) 0.27329(16) 0.0258(4) Uani 1 1 d . . . . .
 C9 C 0.78281(8) 0.3357(4) 0.25505(17) 0.0285(5) Uani 1 1 d . . . . .
 H9 H 0.7904(10) 0.465(5) 0.303(2) 0.036(7) Uiso 1 1 d . . . . .
 C10 C 0.70468(8) 0.3615(4) 0.41923(17) 0.0273(5) Uani 1 1 d . . . . .
 C11 C 0.67885(9) 0.3050(4) 0.51974(18) 0.0283(5) Uani 1 1 d . . . . .
 H11 H 0.7049(9) 0.328(5) 0.5809(19) 0.034(7) Uiso 1 1 d . . . . .
 C12 C 0.63321(10) 0.4624(5) 0.5357(2) 0.0341(5) Uani 1 1 d . . . . .
 H12A H 0.6436(11) 0.641(6) 0.533(2) 0.044(8) Uiso 1 1 d . . . . .
 H12B H 0.6095(10) 0.433(5) 0.478(2) 0.037(7) Uiso 1 1 d . . . . .
 C13 C 0.61034(9) 0.4205(5) 0.64108(19) 0.0320(5) Uani 1 1 d . . . . .
 H13A H 0.6367(10) 0.442(5) 0.698(2) 0.036(7) Uiso 1 1 d . . . . .
 H13B H 0.5991(10) 0.248(5) 0.648(2) 0.037(7) Uiso 1 1 d . . . . .
 C14 C 0.56662(10) 0.5947(5) 0.6576(2) 0.0396(6) Uani 1 1 d . . . . .
 H14A H 0.5787(12) 0.770(6) 0.658(2) 0.054(9) Uiso 1 1 d . . . . .
 H14B H 0.5395(11) 0.567(6) 0.594(2) 0.053(8) Uiso 1 1 d . . . . .
 C15 C 0.54021(9) 0.5465(5) 0.7585(2) 0.0366(5) Uani 1 1 d . . . . .
 H15A H 0.5662(10) 0.582(6) 0.817(2) 0.042(7) Uiso 1 1 d . . . . .
 H15B H 0.5284(10) 0.378(6) 0.755(2) 0.042(8) Uiso 1 1 d . . . . .
 C16 C 0.49442(9) 0.7100(5) 0.76941(19) 0.0356(6) Uani 1 1 d . . . . .
 C17 C 0.49500(10) 0.9067(5) 0.8360(2) 0.0406(6) Uani 1 1 d . . . . .
 H17 H 0.5262(12) 0.931(7) 0.880(3) 0.059(9) Uiso 1 1 d . . . . .
 C18 C 0.45340(10) 1.0626(6) 0.8394(2) 0.0437(6) Uani 1 1 d . . . . .
 H18 H 0.4565(12) 1.211(7) 0.884(2) 0.062(10) Uiso 1 1 d . . . . .
 C19 C 0.41023(10) 1.0213(5) 0.7766(2) 0.0429(6) Uani 1 1 d . . . . .
 H19 H 0.3795(12) 1.135(7) 0.781(2) 0.057(9) Uiso 1 1 d . . . . .
 C20 C 0.40838(11) 0.8184(6) 0.7119(2) 0.0487(7) Uani 1 1 d . . . . .
 H20 H 0.3775(13) 0.793(7) 0.671(3) 0.066(10) Uiso 1 1 d . . . . .
 C21 C 0.45005(10) 0.6660(6) 0.7083(2) 0.0472(7) Uani 1 1 d . . . . .
 H21 H 0.4487(11) 0.509(6) 0.661(2) 0.047(8) Uiso 1 1 d . . . . .

loop_
  _atom_site_aniso_label
  _atom_site_aniso_U_11
  _atom_site_aniso_U_22
  _atom_site_aniso_U_33
  _atom_site_aniso_U_23
  _atom_site_aniso_U_13
  _atom_site_aniso_U_12
 F1 0.0521(8) 0.0265(6) 0.0348(7) 0.0004(6) 0.0163(6) -0.0035(6)
 O1 0.0383(9) 0.0287(9) 0.0340(8) 0.0016(7) 0.0123(7) 0.0002(7)
 N1 0.0333(9) 0.0307(10) 0.0238(9) -0.0010(8) 0.0073(7) 0.0020(8)
 N2 0.0314(10) 0.0281(10) 0.0246(9) 0.0010(8) 0.0062(7) -0.0015(8)
 C1 0.0521(16) 0.0339(13) 0.0285(12) -0.0025(10) 0.0127(11) 0.0059(12)
 C2 0.0292(11) 0.0391(14) 0.0300(11) 0.0039(10) 0.0090(9) -0.0003(10)
 C3 0.0317(11) 0.0383(13) 0.0324(12) -0.0038(11) 0.0075(9) -0.0064(11)
 C4 0.0286(10) 0.0296(12) 0.0251(11) 0.0002(9) 0.0030(8) 0.0009(9)
 C5 0.0295(11) 0.0278(12) 0.0228(10) -0.0007(8) 0.0029(8) 0.0022(9)
 C6 0.0390(12) 0.0294(12) 0.0268(12) -0.0022(10) 0.0056(9) -0.0028(10)
 C7 0.0342(11) 0.0288(11) 0.0292(11) -0.0013(9) 0.0046(9) -0.0033(10)
 C8 0.0277(10) 0.0277(11) 0.0223(10) 0.0020(9) 0.0026(8) 0.0031(9)
 C9 0.0306(11) 0.0304(12) 0.0248(11) -0.0038(9) 0.0020(9) -0.0010(10)
 C10 0.0266(10) 0.0295(11) 0.0262(11) -0.0007(9) 0.0045(8) 0.0005(9)
 C11 0.0320(11) 0.0262(11) 0.0271(11) 0.0012(9) 0.0044(9) -0.0023(9)
 C12 0.0370(12) 0.0358(13) 0.0304(12) 0.0051(10) 0.0102(10) 0.0049(11)
 C13 0.0348(12) 0.0318(13) 0.0302(12) 0.0019(9) 0.0096(10) 0.0021(10)
 C14 0.0413(13) 0.0412(15) 0.0377(13) 0.0052(11) 0.0158(11) 0.0078(12)
 C15 0.0349(12) 0.0411(14) 0.0346(13) 0.0013(11) 0.0092(10) 0.0013(12)
 C16 0.0336(12) 0.0412(14) 0.0331(12) 0.0001(10) 0.0123(10) 0.0003(11)
 C17 0.0345(12) 0.0461(16) 0.0419(14) -0.0048(12) 0.0077(11) -0.0037(11)
 C18 0.0440(14) 0.0432(14) 0.0450(15) -0.0085(13) 0.0145(11) -0.0036(13)
 C19 0.0383(13) 0.0481(16) 0.0433(15) -0.0013(12) 0.0121(11) 0.0049(12)
 C20 0.0389(13) 0.064(2) 0.0435(15) -0.0124(14) 0.0001(11) 0.0060(14)
 C21 0.0433(14) 0.0581(18) 0.0403(14) -0.0136(14) 0.0023(11) 0.0030(14)

_geom_special_details
;
 All esds (except the esd in the dihedral angle between two l.s. planes)
 are estimated using the full covariance matrix.  The cell esds are taken
 into account individually in the estimation of esds in distances, angles
 and torsion angles; correlations between esds in cell parameters are only
 used when they are defined by crystal symmetry.  An approximate (isotropic)
 treatment of cell esds is used for estimating esds involving l.s. planes.
;
loop_
  _geom_bond_atom_site_label_1
  _geom_bond_atom_site_label_2
  _geom_bond_distance
  _geom_bond_site_symmetry_2
  _geom_bond_publ_flag
 F1 C11 1.402(3) . ?
 O1 C10 1.229(3) . ?
 N1 C1 1.453(3) . ?
 N1 C2 1.373(3) . ?
 N1 C5 1.378(3) . ?
 N2 H2 0.86(3) . ?
 N2 C8 1.431(3) . ?
 N2 C10 1.350(3) . ?
 C1 H1A 0.96(4) . ?
 C1 H1B 0.95(3) . ?
 C1 H1C 1.01(3) . ?
 C2 H2A 0.95(3) . ?
 C2 C3 1.364(3) . ?
 C3 H3 0.94(3) . ?
 C3 C4 1.431(3) . ?
 C4 C5 1.412(3) . ?
 C4 C9 1.405(3) . ?
 C5 C6 1.390(3) . ?
 C6 H6 0.99(3) . ?
 C6 C7 1.384(3) . ?
 C7 H7 0.94(3) . ?
 C7 C8 1.410(3) . ?
 C8 C9 1.381(3) . ?
 C9 H9 0.95(3) . ?
 C10 C11 1.527(3) . ?
 C11 H11 1.03(2) . ?
 C11 C12 1.501(3) . ?
 C12 H12A 1.02(3) . ?
 C12 H12B 0.96(3) . ?
 C12 C13 1.533(3) . ?
 C13 H13A 0.99(3) . ?
 C13 H13B 1.00(3) . ?
 C13 C14 1.518(3) . ?
 C14 H14A 1.01(3) . ?
 C14 H14B 1.07(3) . ?
 C14 C15 1.531(3) . ?
 C15 H15A 1.02(3) . ?
 C15 H15B 0.97(3) . ?
 C15 C16 1.514(3) . ?
 C16 C17 1.378(4) . ?
 C16 C21 1.395(4) . ?
 C17 H17 0.98(3) . ?
 C17 C18 1.391(4) . ?
 C18 H18 1.00(4) . ?
 C18 C19 1.379(4) . ?
 C19 H19 1.02(3) . ?
 C19 C20 1.391(4) . ?
 C20 H20 0.96(3) . ?
 C20 C21 1.381(4) . ?
 C21 H21 1.06(3) . ?

loop_
  _geom_angle_atom_site_label_1
  _geom_angle_atom_site_label_2
  _geom_angle_atom_site_label_3
  _geom_angle
  _geom_angle_site_symmetry_1
  _geom_angle_site_symmetry_3
  _geom_angle_publ_flag
 C2 N1 C1 126.1(2) . . ?
 C2 N1 C5 108.28(18) . . ?
 C5 N1 C1 125.5(2) . . ?
 C8 N2 H2 116.7(18) . . ?
 C10 N2 H2 116.4(18) . . ?
 C10 N2 C8 126.9(2) . . ?
 N1 C1 H1A 111(2) . . ?
 N1 C1 H1B 108(2) . . ?
 N1 C1 H1C 110.4(19) . . ?
 H1A C1 H1B 106(3) . . ?
 H1A C1 H1C 112(3) . . ?
 H1B C1 H1C 109(3) . . ?
 N1 C2 H2A 120(2) . . ?
 C3 C2 N1 110.5(2) . . ?
 C3 C2 H2A 129.9(19) . . ?
 C2 C3 H3 124.7(17) . . ?
 C2 C3 C4 106.5(2) . . ?
 C4 C3 H3 128.6(18) . . ?
 C5 C4 C3 106.87(19) . . ?
 C9 C4 C3 133.7(2) . . ?
 C9 C4 C5 119.4(2) . . ?
 N1 C5 C4 107.79(18) . . ?
 N1 C5 C6 129.9(2) . . ?
 C6 C5 C4 122.30(19) . . ?
 C5 C6 H6 122.4(15) . . ?
 C7 C6 C5 117.5(2) . . ?
 C7 C6 H6 120.1(15) . . ?
 C6 C7 H7 120.4(16) . . ?
 C6 C7 C8 121.0(2) . . ?
 C8 C7 H7 118.6(16) . . ?
 C7 C8 N2 116.2(2) . . ?
 C9 C8 N2 122.1(2) . . ?
 C9 C8 C7 121.59(19) . . ?
 C4 C9 H9 119.7(16) . . ?
 C8 C9 C4 118.2(2) . . ?
 C8 C9 H9 122.0(16) . . ?
 O1 C10 N2 125.3(2) . . ?
 O1 C10 C11 119.8(2) . . ?
 N2 C10 C11 114.8(2) . . ?
 F1 C11 C10 109.34(18) . . ?
 F1 C11 H11 106.8(16) . . ?
 F1 C11 C12 109.43(19) . . ?
 C10 C11 H11 108.7(14) . . ?
 C12 C11 C10 113.19(19) . . ?
 C12 C11 H11 109.2(15) . . ?
 C11 C12 H12A 109.3(17) . . ?
 C11 C12 H12B 106.8(17) . . ?
 C11 C12 C13 112.9(2) . . ?
 H12A C12 H12B 107(2) . . ?
 C13 C12 H12A 106.8(16) . . ?
 C13 C12 H12B 113.4(16) . . ?
 C12 C13 H13A 110.5(15) . . ?
 C12 C13 H13B 111.0(16) . . ?
 H13A C13 H13B 104(2) . . ?
 C14 C13 C12 111.4(2) . . ?
 C14 C13 H13A 108.9(16) . . ?
 C14 C13 H13B 110.7(16) . . ?
 C13 C14 H14A 110.9(18) . . ?
 C13 C14 H14B 106.3(17) . . ?
 C13 C14 C15 113.0(2) . . ?
 H14A C14 H14B 109(3) . . ?
 C15 C14 H14A 108.6(18) . . ?
 C15 C14 H14B 108.6(16) . . ?
 C14 C15 H15A 106.7(15) . . ?
 C14 C15 H15B 106.5(16) . . ?
 H15A C15 H15B 114(2) . . ?
 C16 C15 C14 112.0(2) . . ?
 C16 C15 H15A 109.0(17) . . ?
 C16 C15 H15B 108.1(17) . . ?
 C17 C16 C15 122.5(2) . . ?
 C17 C16 C21 118.0(2) . . ?
 C21 C16 C15 119.4(2) . . ?
 C16 C17 H17 117(2) . . ?
 C16 C17 C18 121.1(3) . . ?
 C18 C17 H17 122(2) . . ?
 C17 C18 H18 119(2) . . ?
 C19 C18 C17 120.3(3) . . ?
 C19 C18 H18 120.9(19) . . ?
 C18 C19 H19 119.6(18) . . ?
 C18 C19 C20 119.1(3) . . ?
 C20 C19 H19 121.2(18) . . ?
 C19 C20 H20 117(2) . . ?
 C21 C20 C19 120.1(3) . . ?
 C21 C20 H20 123(2) . . ?
 C16 C21 H21 118.1(16) . . ?
 C20 C21 C16 121.2(3) . . ?
 C20 C21 H21 120.6(16) . . ?

loop_
  _geom_hbond_atom_site_label_D
  _geom_hbond_atom_site_label_H
  _geom_hbond_atom_site_label_A
  _geom_hbond_distance_DH
  _geom_hbond_distance_HA
  _geom_hbond_distance_DA
  _geom_hbond_angle_DHA
  _geom_hbond_site_symmetry_A
  _geom_hbond_publ_flag
 N2 H2 F1 0.86(3) 2.12(3) 2.578(2) 112(2) . yes
 N2 H2 O1 0.86(3) 2.48(3) 3.260(3) 151(2) 1_545 yes
 C9 H9 F1 0.95(3) 2.58(3) 3.383(3) 142(2) 4_656 yes
 C9 H9 O1 0.95(3) 2.48(3) 2.948(3) 110.2(19) . yes
 C11 H11 O1 1.03(2) 2.56(3) 3.236(3) 122.9(19) 4_646 yes
 C12 H12A F1 1.02(3) 2.36(4) 3.379(3) 177(2) 1_565 yes

loop_
  _geom_torsion_atom_site_label_1
  _geom_torsion_atom_site_label_2
  _geom_torsion_atom_site_label_3
  _geom_torsion_atom_site_label_4
  _geom_torsion
  _geom_torsion_site_symmetry_1
  _geom_torsion_site_symmetry_2
  _geom_torsion_site_symmetry_3
  _geom_torsion_site_symmetry_4
  _geom_torsion_publ_flag
 F1 C11 C12 C13 62.9(3) . . . . ?
 O1 C10 C11 F1 169.1(2) . . . . ?
 O1 C10 C11 C12 46.9(3) . . . . ?
 N1 C2 C3 C4 0.0(3) . . . . ?
 N1 C5 C6 C7 179.0(2) . . . . ?
 N2 C8 C9 C4 176.6(2) . . . . ?
 N2 C10 C11 F1 -13.4(3) . . . . ?
 N2 C10 C11 C12 -135.6(2) . . . . ?
 C1 N1 C2 C3 177.1(2) . . . . ?
 C1 N1 C5 C4 -177.2(2) . . . . ?
 C1 N1 C5 C6 3.5(4) . . . . ?
 C2 N1 C5 C4 -0.2(2) . . . . ?
 C2 N1 C5 C6 -179.4(2) . . . . ?
 C2 C3 C4 C5 -0.1(3) . . . . ?
 C2 C3 C4 C9 179.1(2) . . . . ?
 C3 C4 C5 N1 0.2(2) . . . . ?
 C3 C4 C5 C6 179.5(2) . . . . ?
 C3 C4 C9 C8 -179.0(2) . . . . ?
 C4 C5 C6 C7 -0.2(3) . . . . ?
 C5 N1 C2 C3 0.1(3) . . . . ?
 C5 C4 C9 C8 0.2(3) . . . . ?
 C5 C6 C7 C8 0.0(3) . . . . ?
 C6 C7 C8 N2 -176.9(2) . . . . ?
 C6 C7 C8 C9 0.3(3) . . . . ?
 C7 C8 C9 C4 -0.4(3) . . . . ?
 C8 N2 C10 O1 3.7(4) . . . . ?
 C8 N2 C10 C11 -173.62(19) . . . . ?
 C9 C4 C5 N1 -179.21(19) . . . . ?
 C9 C4 C5 C6 0.1(3) . . . . ?
 C10 N2 C8 C7 -153.4(2) . . . . ?
 C10 N2 C8 C9 29.5(3) . . . . ?
 C10 C11 C12 C13 -174.9(2) . . . . ?
 C11 C12 C13 C14 176.1(2) . . . . ?
 C12 C13 C14 C15 175.8(2) . . . . ?
 C13 C14 C15 C16 -175.8(2) . . . . ?
 C14 C15 C16 C17 -105.1(3) . . . . ?
 C14 C15 C16 C21 73.2(3) . . . . ?
 C15 C16 C17 C18 175.9(2) . . . . ?
 C15 C16 C21 C20 -176.6(3) . . . . ?
 C16 C17 C18 C19 0.8(4) . . . . ?
 C17 C16 C21 C20 1.8(4) . . . . ?
 C17 C18 C19 C20 1.7(4) . . . . ?
 C18 C19 C20 C21 -2.3(4) . . . . ?
 C19 C20 C21 C16 0.6(5) . . . . ?
 C21 C16 C17 C18 -2.5(4) . . . . ?

_shelx_res_file
;
TITL UD-1206 in C2
    ud-1206.res
    created by SHELXL-2019/3 at 15:46:06 on 21-Feb-2025
CELL 1.54184 26.299 5.48156 12.913 90 92.9719 90
ZERR 4 0.0004 0.00008 0.0002 0 0.0014 0
LATT -7
SYMM -X,+Y,-Z
SFAC C H F N O
UNIT 84 92 4 8 4
EQIV $1 +X,-1+Y,+Z
EQIV $2 1.5-X,0.5+Y,1-Z
EQIV $3 1.5-X,-0.5+Y,1-Z
EQIV $4 +X,1+Y,+Z

L.S. 10
PLAN  10
SIZE 0.306 0.038 0.027
TEMP -133
CONF
HTAB N2 F1
HTAB N2 O1_$1
HTAB C9 F1_$2
HTAB C9 O1
HTAB C11 O1_$3
HTAB C12 F1_$4
BOND
list 4
MORE -1
BOND $H
HTAB
fmap 2 53
acta
REM <olex2.extras>
REM <HklSrc "%.\\UD-1206.hkl">
REM </olex2.extras>

WGHT    0.047000    0.574900
EXTI    0.001056
FVAR       3.66960
F1    3    0.664321    0.058947    0.520082    11.00000    0.05207    0.02652 =
         0.03478    0.00041    0.01626   -0.00353
O1    5    0.713522    0.574183    0.396109    11.00000    0.03830    0.02868 =
         0.03395    0.00163    0.01235    0.00024
N1    4    0.834652    0.127935    0.019954    11.00000    0.03327    0.03067 =
         0.02383   -0.00104    0.00731    0.00198
N2    4    0.717804    0.163721    0.364377    11.00000    0.03138    0.02813 =
         0.02457    0.00097    0.00622   -0.00154
H2    2    0.707405    0.024517    0.386183    11.00000    0.03309
C1    1    0.835962   -0.036334   -0.068200    11.00000    0.05213    0.03389 =
         0.02847   -0.00253    0.01269    0.00594
H1A   2    0.844617   -0.198621   -0.046319    11.00000    0.06402
H1B   2    0.862186    0.016010   -0.110581    11.00000    0.05365
H1C   2    0.802468   -0.031316   -0.110336    11.00000    0.05600
C2    1    0.864055    0.332681    0.036119    11.00000    0.02916    0.03906 =
         0.03005    0.00393    0.00898   -0.00028
H2A   2    0.889989    0.368989   -0.010095    11.00000    0.04571
C3    1    0.851212    0.450170    0.124146    11.00000    0.03174    0.03830 =
         0.03241   -0.00378    0.00748   -0.00637
H3    2    0.868061    0.587775    0.152298    11.00000    0.04795
C4    1    0.811144    0.310973    0.166311    11.00000    0.02860    0.02957 =
         0.02505    0.00016    0.00303    0.00091
C5    1    0.801673    0.110946    0.099151    11.00000    0.02948    0.02780 =
         0.02277   -0.00070    0.00290    0.00220
C6    1    0.764971   -0.064247    0.117363    11.00000    0.03903    0.02937 =
         0.02684   -0.00224    0.00560   -0.00278
H6    2    0.758380   -0.205670    0.070426    11.00000    0.03879
C7    1    0.737504   -0.037172    0.205214    11.00000    0.03420    0.02882 =
         0.02921   -0.00126    0.00458   -0.00333
H7    2    0.713045   -0.153294    0.221611    11.00000    0.02844
C8    1    0.746546    0.160932    0.273293    11.00000    0.02769    0.02771 =
         0.02226    0.00196    0.00263    0.00313
C9    1    0.782814    0.335669    0.255053    11.00000    0.03055    0.03037 =
         0.02478   -0.00377    0.00200   -0.00097
H9    2    0.790362    0.464861    0.302548    11.00000    0.03615
C10   1    0.704676    0.361491    0.419234    11.00000    0.02663    0.02950 =
         0.02622   -0.00068    0.00446    0.00046
C11   1    0.678852    0.304951    0.519740    11.00000    0.03201    0.02619 =
         0.02711    0.00124    0.00442   -0.00232
H11   2    0.704873    0.328412    0.580852    11.00000    0.03362
C12   1    0.633215    0.462385    0.535692    11.00000    0.03699    0.03582 =
         0.03043    0.00513    0.01020    0.00485
H12A  2    0.643627    0.641301    0.533318    11.00000    0.04443
H12B  2    0.609484    0.433256    0.477747    11.00000    0.03742
C13   1    0.610339    0.420476    0.641080    11.00000    0.03485    0.03177 =
         0.03017    0.00192    0.00958    0.00205
H13A  2    0.636687    0.442271    0.698244    11.00000    0.03630
H13B  2    0.599109    0.247902    0.648474    11.00000    0.03665
C14   1    0.566624    0.594700    0.657605    11.00000    0.04132    0.04117 =
         0.03774    0.00520    0.01585    0.00783
H14A  2    0.578735    0.770414    0.657631    11.00000    0.05375
H14B  2    0.539514    0.567188    0.593590    11.00000    0.05323
C15   1    0.540211    0.546548    0.758517    11.00000    0.03494    0.04108 =
         0.03457    0.00132    0.00919    0.00134
H15A  2    0.566237    0.581865    0.817497    11.00000    0.04190
H15B  2    0.528391    0.378132    0.755224    11.00000    0.04225
C16   1    0.494417    0.710038    0.769409    11.00000    0.03363    0.04118 =
         0.03314    0.00006    0.01229    0.00031
C17   1    0.495005    0.906659    0.835966    11.00000    0.03450    0.04608 =
         0.04185   -0.00476    0.00768   -0.00369
H17   2    0.526244    0.930959    0.879706    11.00000    0.05901
C18   1    0.453401    1.062624    0.839410    11.00000    0.04401    0.04325 =
         0.04498   -0.00852    0.01445   -0.00364
H18   2    0.456468    1.210814    0.884057    11.00000    0.06217
C19   1    0.410233    1.021286    0.776595    11.00000    0.03831    0.04813 =
         0.04326   -0.00128    0.01206    0.00486
H19   2    0.379490    1.134637    0.781279    11.00000    0.05692
C20   1    0.408378    0.818366    0.711859    11.00000    0.03886    0.06353 =
         0.04354   -0.01236    0.00008    0.00596
H20   2    0.377522    0.792737    0.670810    11.00000    0.06568
C21   1    0.450054    0.666028    0.708259    11.00000    0.04326    0.05815 =
         0.04027   -0.01358    0.00228    0.00298
H21   2    0.448684    0.508569    0.660624    11.00000    0.04698
HKLF 4


REM  UD-1206 in C2
REM wR2 = 0.0868, GooF = S = 1.022, Restrained GooF = 1.022 for all data
REM R1 = 0.0349 for 3513 Fo > 4sig(Fo) and 0.0389 for all 3790 data
REM 319 parameters refined using 1 restraints

END

WGHT      0.0470      0.5749

REM Instructions for potential hydrogen bonds
HTAB N2 F1
HTAB N2 O1_$1
HTAB C9 F1_$2
HTAB C9 O1
HTAB C11 O1_$3
HTAB C12 F1_$4

REM Highest difference peak  0.141,  deepest hole -0.129,  1-sigma level  0.035
Q1    1   0.6832  0.3454  0.4584  11.00000  0.05    0.14
Q2    1   0.8208  0.4477  0.1446  11.00000  0.05    0.14
Q3    1   0.8001 -0.0342  0.1217  11.00000  0.05    0.14
Q4    1   0.7560  0.3051  0.2594  11.00000  0.05    0.14
Q5    1   0.6200  0.4485  0.5878  11.00000  0.05    0.13
Q6    1   0.7924  0.3296  0.1996  11.00000  0.05    0.13
Q7    1   0.6273  0.1153  0.4859  11.00000  0.05    0.12
Q8    1   0.7991  0.2274  0.1246  11.00000  0.05    0.12
Q9    1   0.8216 -0.2782  0.0479  11.00000  0.05    0.12
Q10   1   0.8856  0.7293  0.1998  11.00000  0.05    0.12
;
_shelx_res_checksum                26636
_shelx_hkl_file
;
   0  -6   0 2288.50 214.566   7
   0  -6   0 1827.92 188.907  50
   0  -6   1 2369.80 213.936   7
   0  -6  -1 2084.11 215.993   7
   0  -6   1 2203.60 212.215  50
   0  -6  -2 1446.82 194.232   7
   0  -6   2 1646.25 203.702   7
   0  -6   2 1375.95 189.274  50
   0  -6   3 694.222 185.459   7
   0  -6   3 776.705 172.691  50
   0  -6   4 3795.88 235.474  50
   0  -6   4 3558.96 231.826  41
   0  -6   5 1229.49 159.278  50
   0  -6   5 969.551 155.374  41
   0  -6   6 1010.47 145.609  50
   0  -6   6 852.383 145.967  41
   0  -6   7 264.684 109.617  41
   0  -6   7 136.292 87.7948  31
   0  -4   0 11907.7 496.787   8
   0  -4   0 13309.8 508.607  41
   0  -4   1 5926.94 337.331  14
   0  -4  -1 6538.47 348.907   8
   0  -4  -1 6518.16 330.385  41
   0  -4   1 6020.70 339.340  41
   0  -4  -2 4352.42 301.360   8
   0  -4   2 3949.26 284.326  41
   0  -4  -2 4214.07 272.671  50
   0  -4   2 4250.62 301.860  14
   0  -4   3 10456.8 435.545   7
   0  -4   3 9965.12 454.601  41
   0  -4  -3 9475.37 417.640  50
   0  -4   3 10496.8 460.989  14
   0  -4   4 7677.05 367.193   7
   0  -4   4 6257.60 363.307  42
   0  -4   4 7064.34 380.466  41
   0  -4   4 6423.45 366.021  11
   0  -4   4 7709.84 389.184  14
   0  -4   5 1104.97 232.477   7
   0  -4   5 759.144 191.708  42
   0  -4   5 977.094 217.732  41
   0  -4   5 1272.54 232.375  14
   0  -4   5 889.778 195.312  11
   0  -4   6 503.979 225.724   7
   0  -4  -6 535.807 187.884  32
   0  -4   6 137.642 167.656  11
   0  -4   6 648.765 201.659  41
   0  -4   6 351.204 171.246  42
   0  -4  -7 2699.03 218.618  52
   0  -4   7 2772.45 265.398  42
   0  -4   7 3021.51 283.010  41
   0  -4   7 2864.32 271.238  11
   0  -4  -7 3204.01 275.370  32
   0  -4   8 689.842 219.271  41
   0  -4   8 669.298 194.154  42
   0  -4  -8 829.338 206.391  32
   0  -4   9 4637.61 326.773  41
   0  -4   9 4397.74 325.559  42
   0  -4   9 4091.86 297.171  11
   0  -4  -9 4151.55 303.956  32
   0  -4  -9 4171.49 305.834  30
   0  -4  10-59.5704 147.477  42
   0  -4  10 62.7745 172.573  41
   0  -4 -10 97.5430 161.833  30
   0  -4  10 71.7020 123.402  31
   0  -4 -10-264.832 162.189  32
   0  -4  10 97.2461 152.949  11
   0  -4 -11 2149.68 215.986  30
   0  -4  11 1741.83 171.375  31
   0  -4 -11 2715.48 225.791  32
   0  -4  11 2344.54 213.324  42
   0  -4  11 1834.55 205.753  41
   0  -4  11 1660.54 159.704  19
   0  -4  12 5317.03 267.691  41
   0  -4 -12 5699.71 274.968  30
   0  -4 -12 6081.59 289.027  32
   0  -4  13 1331.79 124.559  41
   0  -2   0 62546.6 1741.06  42
   0  -2   0 61905.7 1749.86  41
   0  -2   0 62493.8 1733.82  30
   0  -2   0 64121.5 1721.24  32
   0  -2   0 59866.7 1751.77  12
   0  -2   1 8344.09 320.011   8
   0  -2  -1 8984.83 316.743  41
   0  -2   1 9292.26 317.315  42
   0  -2   1 9134.93 331.534  41
   0  -2  -1 8441.78 306.219  30
   0  -2  -1 9035.38 293.922  33
   0  -2   1 8514.07 327.515  12
   0  -2  -1 8373.83 318.469  12
   0  -2   2 5807.43 265.347  14
   0  -2  -2 5981.15 193.551  15
   0  -2   2 5818.79 255.277   8
   0  -2   2 6225.03 273.274  41
   0  -2  -2 5860.76 238.521  41
   0  -2   2 5638.02 248.387  42
   0  -2  -3 56397.2 1542.34   1
   0  -2  -3 54614.4 1525.35  41
   0  -2   3 52135.9 1556.04  42
   0  -2  -3 52878.5 1527.81  50
   0  -2   3 53142.3 1559.64  14
   0  -2  -3 55858.3 1519.27  15
   0  -2  -4 11619.6 405.648  50
   0  -2   4 12468.6 428.789   7
   0  -2  -4 12946.1 441.873   1
   0  -2   4 12432.1 447.149  42
   0  -2   5 403.049 175.135   7
   0  -2  -5 210.398 141.606   1
   0  -2   5 202.329 129.315  42
   0  -2   5 293.140 156.593  14
   0  -2   5 262.981 135.996  11
   0  -2  -5 319.746 122.853  50
   0  -2   6 105.368 132.253  11
   0  -2  -6 41.7128 154.030   1
   0  -2  -7 9079.02 397.723  15
   0  -2   7 9092.42 403.900  11
   0  -2  -7 8447.45 409.875   1
   0  -2   7 8395.56 400.339  42
   0  -2   8 6300.79 300.123   4
   0  -2  -8 7319.63 312.451  52
   0  -2  -8 7477.30 359.174  46
   0  -2   8 7987.87 379.368  11
   0  -2  -8 7238.40 371.927  15
   0  -2   8 6927.84 373.738  42
   0  -2  -9 3463.93 260.325  46
   0  -2  -9 3302.16 218.041  52
   0  -2   9 3104.43 273.482  42
   0  -2   9 3089.50 235.641  31
   0  -2   9 3257.46 265.826  11
   0  -2  -9 3195.83 277.923  15
   0  -2 -10 2208.70 238.890  46
   0  -2  10 2385.13 255.473  42
   0  -2  10 2347.35 219.269  31
   0  -2  10 2168.91 241.833  11
   0  -2 -10 2643.75 270.130  15
   0  -2  10 2379.58 207.278  19
   0  -2 -11 1666.57 230.244  46
   0  -2  11 1848.11 266.552  41
   0  -2  11 1597.52 239.418  42
   0  -2  11 1748.16 205.650  31
   0  -2 -11 1606.92 243.380  15
   0  -2  11 1565.18 182.813  19
   0  -2 -12 154.444 176.024  15
   0  -2  12 355.484 188.437  42
   0  -2 -12 414.281 184.525  46
   0  -2  12 369.831 213.645  41
   0  -2  13 1077.80 208.016  41
   0  -2  13 978.979 192.144  42
   0  -2 -13 1007.03 184.443  15
   0  -2 -13 1069.63 206.293  33
   0  -2 -14 278.466 155.619  32
   0  -2 -14 194.918 151.609  33
   0  -2  14 208.602 149.324  42
   0  -2 -15 1336.11 172.008  30
   0  -2 -15 1857.02 160.420  32
   0  -2 -15 1805.98 168.802  33
   0   0  -1 3335.28 107.892  17
   0   0   1 3056.79 110.628   2
   0   0  -1 3326.47 112.764   3
   0   0   1 3321.42 98.7790   5
   0   0   1 3414.61 101.767   4
   0   0  -1 3209.20 99.3056   5
   0   0   1 3388.81 107.340  11
   0   0   2 31465.1 851.304  11
   0   0  -2 29522.1 840.121  52
   0   0  -2 31648.3 851.803  46
   0   0   2 30622.2 853.112  45
   0   0  -2 30660.8 861.123   2
   0   0   2 30574.0 841.401   4
   0   0   2 29877.4 856.572   2
   0   0  -2 30979.2 858.451   3
   0   0  -2 29723.4 848.393  17
   0   0   2 31949.8 845.667  31
   0   0  -2 29674.9 841.958  34
   0   0   2 30295.3 829.666  22
   0   0   3 16644.0 500.921  11
   0   0  -3 17332.7 503.466  46
   0   0  -3 15991.4 485.822  52
   0   0   3 16965.9 505.494  45
   0   0  -3 17670.8 518.548   1
   0   0  -3 17261.1 520.811   3
   0   0   3 16324.0 514.704   2
   0   0  -3 17244.1 523.757   2
   0   0   3 16627.4 487.707   4
   0   0  -3 16576.1 499.893  17
   0   0   3 17180.9 492.454  31
   0   0  -3 16734.7 490.653  34
   0   0   3 16715.7 468.433  22
   0   0   4 2850.80 155.905  11
   0   0  -4 2556.36 162.276  17
   0   0  -4 2699.81 138.471  52
   0   0  -4 3059.53 157.711  46
   0   0   4 2805.78 164.674  45
   0   0  -4 2932.80 215.895   3
   0   0  -4 2995.09 183.168   1
   0   0   4 2762.30 100.870   6
   0   0   4 2825.72 138.992   4
   0   0  -4 3041.68 208.897   2
   0   0   4 3036.90 141.190  31
   0   0  -4 3049.23 150.622  34
   0   0   4 2867.25 108.114  22
   0   0   5 918.510 124.091  11
   0   0  -5 974.496 102.732  52
   0   0  -5 971.349 121.251  46
   0   0   5 1022.43 129.996  42
   0   0   5 943.292 134.272  45
   0   0  -5 821.040 157.154   1
   0   0   5 878.789 46.3309   6
   0   0  -5 935.573 182.766   2
   0   0   5 906.697 94.2927  19
   0   0   5 870.542 104.409  31
   0   0  -5 1084.25 121.252  34
   0   0   5 872.046 69.1745  22
   0   0  -6 593.634 127.671  46
   0   0   6 699.482 128.734  42
   0   0   6 670.270 143.833  45
   0   0   6 694.360 115.836   4
   0   0  -6 591.018 156.612   1
   0   0   6 566.057 96.4170  19
   0   0  -6 506.409 115.213  34
   0   0   6 481.738 106.335  31
   0   0   6 645.602 98.2255  28
   0   0   6 623.445 69.4661  22
   0   0   7 2895.94 203.084  42
   0   0  -7 2963.80 199.238  46
   0   0   7 2765.28 162.085  19
   0   0  -7 2796.75 234.485   1
   0   0   7 2641.12 179.966   4
   0   0   7 2945.95 167.899  28
   0   0   8 26854.1 820.144  19
   0   0   8 26719.9 859.747  31
   0   0  -8 27040.2 913.689   1
   0   0   8 27440.2 852.498   4
   0   0  -9 1703.04 234.457   1
   0   0  -9 2081.08 207.457  46
   0   0   9 1919.93 188.287  31
   0   0  -9 2078.19 238.648  15
   0   0   9 1987.20 208.931  42
   0   0 -10 471.116 195.693  15
   0   0 -10 241.917 189.936   1
   0   0  10 331.966 163.952  42
   0   0 -10 162.025 159.335  46
   0   0 -11 281.737 195.673  15
   0   0  11 119.613 168.567  42
   0   0 -11 222.582 174.475  46
   0   0 -12 307.824 221.943  15
   0   0  12 83.5207 177.421  42
   0   0 -12 130.317 170.450  46
   0   0 -13 490.255 212.606  15
   0   0 -13-55.3527 190.569  46
   0   0 -14-25.7954 166.674  15
   0   0 -14 167.448 177.371  10
   0   0 -14 93.9281 145.348  46
   0   0 -15 661.265 153.243  46
   0   0 -15 531.274 127.930  18
   0   0 -15 496.515 157.703  10
   0   0 -15 545.021 152.416  33
   0   0 -16 3137.01 188.062  43
   0   2   0 63305.4 1777.11   9
   0   2   0 63834.5 1752.83  49
   0   2   0 63378.4 1774.25  43
   0   2   0 62794.9 1760.31  21
   0   2   0 63191.0 1763.06  17
   0   2   0 63804.7 1738.69  18
   0   2   0 62349.8 1770.81  34
   0   2   0 62816.0 1770.86  10
   0   2   1 9297.77 337.111   9
   0   2  -1 9172.43 315.411  49
   0   2  -1 9092.51 296.000  51
   0   2   1 9498.91 322.220  49
   0   2   1 9724.45 298.513  47
   0   2   1 9335.30 315.848  44
   0   2  -1 8696.29 328.251  43
   0   2   1 9323.25 288.540  18
   0   2  -1 9092.64 344.665  17
   0   2  -1 9403.27 335.262  21
   0   2  -1 8878.02 303.316  18
   0   2   1 9008.94 310.451  21
   0   2  -1 9322.64 335.413  38
   0   2   1 9474.62 318.823  35
   0   2  -1 9285.97 343.339  34
   0   2  -1 9114.79 331.895  10
   0   2   1 9898.20 331.956  10
   0   2   2 6047.26 238.367   9
   0   2   2 6095.32 243.912  49
   0   2  -2 5799.95 184.979  51
   0   2   2 6097.35 209.586  47
   0   2  -2 5818.22 250.066  43
   0   2   2 5673.36 234.183  44
   0   2   2 5782.98 212.430  21
   0   2  -2 5975.48 275.820  17
   0   2  -2 5980.99 234.270  18
   0   2  -2 6097.86 251.341  38
   0   2   2 5883.80 233.424  35
   0   2  -2 5710.61 267.773  34
   0   2  -2 5791.22 190.317  15
   0   2  -2 5913.72 270.055  13
   0   2  -2 5730.24 252.752  10
   0   2  -3 54130.1 1560.20  13
   0   2  -3 53630.4 1558.12  10
   0   2  -3 55191.4 1516.57  15
   0   2   3 54022.3 1512.50   9
   0   2  -3 53107.4 1557.71  46
   0   2   3 55218.9 1517.59  48
   0   2  -3 54316.7 1551.62  43
   0   2  -3 52849.2 1569.78  17
   0   2   3 53788.7 1493.42  21
   0   2   3 55035.9 1488.19  37
   0   2  -3 55853.3 1520.41  38
   0   2   3 55650.3 1521.59  35
   0   2  -3 51430.0 1564.88  34
   0   2   3 52935.7 1533.74  29
   0   2   3 53346.7 1520.32  23
   0   2  -4 12199.6 412.912  15
   0   2  -4 12048.8 442.408  46
   0   2   4 12651.0 414.496  48
   0   2  -4 11911.4 379.985   1
   0   2  -4 12466.7 404.036  38
   0   2   4 12816.5 408.122  35
   0   2  -4 12062.0 458.591  34
   0   2   4 11822.3 402.539  25
   0   2   4 11947.3 402.457  26
   0   2   4 12715.4 407.143  23
   0   2   5 253.266 103.350  45
   0   2  -5 253.797 135.392  46
   0   2   5 232.389 112.563  26
   0   2   5 363.362 137.989  23
   0   2   5 328.492 116.378  25
   0   2  -5 221.396 177.651  13
   0   2  -5 85.9787 171.089  17
   0   2  -5 267.765 115.507  15
   0   2  -5 268.215 80.8316   1
   0   2   5 182.269 146.820   5
   0   2  -6 120.765 164.025  34
   0   2   6 93.8826 116.329  26
   0   2   6 50.3996 114.376  25
   0   2   6 228.962 141.539   5
   0   2  -7 8080.38 391.448  46
   0   2  -7 8174.38 396.247  34
   0   2   7 8336.49 335.383   5
   0   2  -7 8813.44 387.445  15
   0   2   8 7091.74 310.917   5
   0   2  -8 7317.72 371.874  15
   0   2  -8 6914.81 376.589  46
   0   2  -9 3575.25 262.126  21
   0   2  -9 2849.36 260.920  15
   0   2  -9 3293.23 280.314  46
   0   2 -10 2707.55 246.245  21
   0   2 -10 2545.43 263.628  46
   0   2 -10 2759.47 269.155  15
   0   2 -10 2833.05 288.651  10
   0   2 -11 1458.09 237.905  46
   0   2  11 1250.63 212.928  51
   0   2 -11 1288.08 248.410  10
   0   2 -11 1420.42 239.536  15
   0   2 -12 387.160 182.615  18
   0   2  12 496.694 178.535  51
   0   2 -12 204.791 181.245  46
   0   2 -12 306.121 198.566  10
   0   2 -12 282.202 176.332  15
   0   2 -12 65.4039 189.812  43
   0   2 -13 1103.27 174.821  18
   0   2 -13 1048.75 204.105  10
   0   2 -13 1073.98 198.120  43
   0   2 -14 159.544 124.913  18
   0   2 -14 28.4393 152.674  10
   0   2 -14 78.2990 151.341  43
   0   2 -15 1701.72 136.159  18
   0   2 -15 1691.88 167.923  10
   0   2 -15 1577.96 147.742  43
   0   4   0 13317.2 474.154  35
   0   4   0 12785.7 462.095  21
   0   4   0 12437.4 497.879  13
   0   4   1 6359.85 303.195  35
   0   4  -1 6188.89 313.346  35
   0   4   1 6286.00 286.273  21
   0   4  -1 6463.37 314.143  21
   0   4  -1 6136.41 344.821  13
   0   4  -1 6013.26 331.626  10
   0   4  -2 4395.07 292.358  10
   0   4  -2 4890.15 314.425  13
   0   4   2 4294.52 265.888  51
   0   4  -2 4622.61 274.574  21
   0   4   2 4625.87 253.793  35
   0   4  -2 4306.44 269.805  35
   0   4   2 4339.79 268.541  23
   0   4  -3 11112.7 477.689  13
   0   4  -3 9310.14 445.553  10
   0   4   3 9012.90 425.527  51
   0   4   3 10622.3 448.553   5
   0   4  -3 10397.2 433.990  21
   0   4   3 10067.2 396.429  35
   0   4   3 9401.76 404.489  26
   0   4   3 9962.78 407.269  23
   0   4   3 9755.11 409.006  25
   0   4  -4 8112.73 420.416  13
   0   4  -4 6757.06 382.615  10
   0   4   4 7210.93 375.570  51
   0   4  -4 7187.44 378.995  43
   0   4   4 7031.21 368.404   5
   0   4  -4 7551.27 369.001  21
   0   4   4 7597.41 333.039  35
   0   4   4 7264.19 338.802  25
   0   4   4 7534.15 341.366  23
   0   4   4 7333.46 337.052  26
   0   4   5 827.680 198.920  51
   0   4  -5 1003.63 197.408  43
   0   4   5 1033.16 211.717   5
   0   4  -5 819.907 199.361  21
   0   4  -5 1171.85 261.053  13
   0   4  -5 920.357 214.820  10
   0   4   5 834.052 174.852  25
   0   4   5 967.376 173.543  26
   0   4   5 952.294 186.427  23
   0   4   6 552.756 186.491  51
   0   4  -6 534.755 190.013  43
   0   4   6 744.440 198.850   5
   0   4  -6 479.270 191.253  21
   0   4  -6 677.161 200.031  10
   0   4   6 663.311 162.022  26
   0   4   6 532.338 158.646  25
   0   4   6 539.000 174.082  23
   0   4  -7 3150.88 280.233  43
   0   4  -7 3148.83 264.453  21
   0   4   7 3238.66 262.542   5
   0   4  -7 3214.50 296.713  10
   0   4   7 2926.44 277.799  51
   0   4  -8 509.293 163.706  18
   0   4  -8 829.607 195.893  21
   0   4   8 618.747 195.341  51
   0   4   8 660.045 179.532   5
   0   4   9 4085.82 304.672  51
   0   4  -9 4243.35 319.416  10
   0   4 -10-68.0824 148.435  21
   0   4 -10 22.9550 132.002  18
   0   4  10-76.6142 156.062  51
   0   4 -10 207.666 177.502  10
   0   4 -11 2054.72 173.519  18
   0   4 -11 2064.88 176.732  21
   0   4  11 2427.60 207.158  51
   0   4 -11 2360.28 224.741  10
   0   4 -12 5601.37 241.230  18
   0   4 -12 5442.23 287.285  10
   0   4  12 5645.18 271.385  51
   0   4  13 1440.05 118.856  51
   0   6   0 1767.34 172.224  26
   0   6   0 2093.46 182.580  25
   0   6   0 2093.44 185.241  23
   0   6   0 1963.40 201.360   5
   0   6  -1 2253.94 184.469  26
   0   6  -1 2130.83 186.181  23
   0   6   1 2247.93 182.332  25
   0   6  -1 2152.57 180.410  25
   0   6   1 2100.96 183.052  23
   0   6   1 2085.08 179.394  26
   0   6  -1 2552.73 212.235   5
   0   6   1 2611.52 208.292   5
   0   6  -2 1157.03 166.359  23
   0   6  -2 1719.64 169.996  25
   0   6   2 1150.73 147.577  25
   0   6  -2 1410.77 160.709  26
   0   6   2 1388.99 157.823  23
   0   6   2 1248.67 152.781  26
   0   6  -2 1440.24 182.409   5
   0   6   2 1512.00 185.973   5
   0   6  -3 554.444 123.964  21
   0   6   3 607.571 131.793  25
   0   6  -3 767.273 142.078  26
   0   6  -3 673.517 148.419  23
   0   6   3 714.282 133.892  26
   0   6  -3 797.030 146.218  25
   0   6   3 686.178 140.562  23
   0   6   3 806.582 163.252   5
   0   6  -3 860.554 163.575   5
   0   6  -4 4037.86 209.104  21
   0   6   4 4049.99 211.103  26
   0   6   4 4182.95 208.390  25
   0   6  -4 4316.30 229.446  23
   0   6  -4 4525.15 226.131  25
   0   6  -4 3790.67 216.504  26
   0   6   4 4634.30 238.809   5
   0   6  -5 1106.33 129.937  21
   0   6  -5 1446.41 153.859  23
   0   6  -5 1131.37 137.973  26
   0   6  -5 1231.29 142.872  25
   0   6   5 1485.58 158.816   5
   0   6  -6 1055.09 140.401  23
   0   6  -6 907.856 119.009  26
   0   6  -6 827.012 119.724  25
   0   6  -6 1038.04 118.887  21
   0   6  -7 415.413 114.573  23
   0   6  -7 417.429 94.6511  21
  -1  -5  11 1554.93 133.036  41
  -1  -5  10 274.225 96.8875  19
  -1  -5  10 267.388 104.894  31
   1  -5 -10 388.960 158.232   8
  -1  -5  10 380.284 135.745  41
   1  -5  -9 3301.88 240.394   8
  -1  -5   9 3144.36 220.901  41
  -1  -5   8 183.454 137.302  11
   1  -5  -8 352.878 184.812   8
  -1  -5   8 248.283 158.074  41
   1  -5  -7 82.6847 121.818  52
   1  -5  -7 121.307 195.330   8
  -1  -5   7 198.855 173.246  41
   1  -5  -6 893.545 216.459   8
   1  -5  -5 3352.68 296.339   8
  -1  -5   5 3787.73 305.588  41
  -1  -5   4 8289.35 399.240   7
   1  -5  -4 8062.16 416.598   8
  -1  -5   4 8381.22 432.262  41
  -1  -5   3 3687.16 277.261   7
  -1  -5   3 3123.29 287.210  41
   1  -5  -2 11405.0 487.130  50
  -1  -5   2 11827.8 514.731  41
   1  -5  -1 5732.48 339.564  50
   1  -5   0 2543.27 262.303  50
   1  -5   0 2820.98 266.278  41
  -1  -5  -1 6480.48 357.712  50
   1  -5   1 6858.39 377.055  41
   1  -5   2 4339.20 316.069  41
   1  -5   3 4378.67 318.162  41
   1  -5   3 4488.68 302.108   7
   1  -5   4 572.004 207.455  41
  -1  -5  -4 527.144 216.496   8
   1  -5   4 599.558 209.196   7
   1  -5   5 458.523 205.080  41
   1  -5   5 209.518 164.793  11
   1  -5   5 94.4200 204.276   7
  -1  -5  -5 259.237 211.350   8
   1  -5   6 1935.95 249.013  41
   1  -5   6 1166.08 191.165  11
  -1  -5  -6 1542.53 236.135   8
   1  -5   7-88.9931 162.513  41
   1  -5   7 49.3275 152.416  11
  -1  -5  -7 212.284 202.072   8
   1  -5   8 193.910 156.576  41
   1  -5   8 121.207 148.688  11
  -1  -5  -8 233.319 190.358   8
  -1  -5  -9 518.315 185.773   8
   1  -5   9 477.030 120.092  31
   1  -5   9 608.210 158.454  41
   1  -5  10 501.081 102.335  19
  -1  -5 -10 430.140 156.551   8
   1  -5  10 470.506 135.791  41
   1  -5  11 1762.38 135.762  41
   1  -3 -14 1601.37 168.581  30
   1  -3 -14 1862.40 166.471  33
   1  -3 -14 1703.05 168.521  32
  -1  -3  14 1428.09 145.314  41
   1  -3 -13 768.202 179.667  30
   1  -3 -13 710.588 166.798  32
  -1  -3  13 601.575 133.432  31
   1  -3 -13 889.776 167.767  33
  -1  -3  13 599.952 158.815  42
  -1  -3  13 777.828 170.738  41
  -1  -3  12-82.6128 133.458  31
   1  -3 -12 213.232 162.611  32
   1  -3 -12 309.016 178.415  30
   1  -3 -12 274.323 165.118  33
  -1  -3  12 203.661 180.582  41
  -1  -3  12 249.042 157.742  42
   1  -3 -11 5594.60 357.972  33
  -1  -3  11 5980.77 374.017  41
  -1  -3  11 6115.31 375.135  42
  -1  -3  10 8658.57 422.975  31
   1  -3 -10 9526.30 479.187  33
  -1  -3  10 8860.42 463.625  11
  -1  -3  10 9045.31 469.106  41
  -1  -3  10 9452.84 479.283  42
   1  -3  -9 1031.17 162.946  52
   1  -3  -9 1054.23 209.489  33
  -1  -3   9 1447.54 220.899  11
   1  -3  -9 1103.92 192.757  46
  -1  -3   9 1298.75 219.453  42
  -1  -3   9 1289.82 243.956  41
   1  -3  -8 2402.17 232.271  46
   1  -3  -8 2386.90 197.150  52
   1  -3  -8 2733.52 260.684  33
  -1  -3   8 3116.51 274.288  11
  -1  -3   8 2628.05 273.787  41
  -1  -3   8 2543.11 259.881  42
   1  -3  -7 1478.47 169.545  52
  -1  -3   7 1234.61 205.376  42
  -1  -3   7 1301.43 226.794  41
   1  -3  -7 1464.94 185.668  46
   1  -3  -7 1525.77 206.108  33
  -1  -3   7 1750.93 223.653  11
  -1  -3   6 1726.39 230.744   7
  -1  -3   6 1343.20 196.173  42
  -1  -3   6 1522.81 228.709  41
   1  -3  -6 1693.32 202.272  33
  -1  -3   6 1794.39 206.142  11
  -1  -3   5 911.913 201.162   7
  -1  -3   5 669.446 189.165  41
  -1  -3   5 869.237 166.131  42
   1  -3  -5 588.449 148.108  33
  -1  -3   5 737.669 194.866  14
  -1  -3   5 875.495 169.428  11
   1  -3  -4 25563.9 807.724  50
  -1  -3   4 25501.0 819.162   7
   1  -3  -4 26266.5 851.798  30
  -1  -3   4 27041.6 858.740  14
  -1  -3   4 25858.3 859.144  41
   1  -3  -3 15951.5 543.875  50
  -1  -3   3 17021.0 577.896  14
  -1  -3   3 15332.6 557.064  42
   1  -3  -3 15130.2 535.066  41
  -1  -3   2 8942.24 373.177  42
  -1  -3   2 9925.62 400.881  41
   1  -3  -2 10017.0 378.655  41
  -1  -3   2 9509.90 397.589  14
   1  -3  -2 9440.24 375.497  30
   1  -3  -1 6287.11 277.305  30
   1  -3  -1 6036.14 289.544  41
  -1  -3   1 6263.57 301.223  41
  -1  -3   1 6317.35 277.158  42
   1  -3   0 588.936 181.632   8
  -1  -3   0 499.897 149.236  41
   1  -3   0 720.280 159.877  41
  -1  -3   0 704.156 150.749  12
   1  -3   1 2512.54 218.387   8
   1  -3   1 2885.70 219.167  41
  -1  -3  -1 2286.58 186.277  41
  -1  -3  -1 2489.75 190.724  12
   1  -3   1 2337.37 220.901  14
   1  -3   1 2532.13 212.395  12
   1  -3   2 8374.31 350.656   8
   1  -3   2 7563.78 344.314  42
  -1  -3  -2 8307.51 326.767  41
   1  -3   2 7889.56 361.113  41
  -1  -3  -2 8158.88 339.229  12
   1  -3   2 8089.40 369.243  14
  -1  -3  -3 1618.97 173.538  50
   1  -3   3 1399.35 199.971   7
   1  -3   3 1203.77 169.057  42
  -1  -3  -3 1495.49 165.835  30
   1  -3   3 1564.35 202.581  14
   1  -3   4 21048.9 681.479   7
   1  -3   4 20331.8 715.170  41
  -1  -3  -4 19721.1 651.022  50
   1  -3   4 21809.4 721.864  14
   1  -3   5 2500.80 240.825  14
   1  -3   5 2457.91 234.036   7
   1  -3   5 1928.82 230.206  41
   1  -3   5 2159.18 208.974  42
   1  -3   6 971.247 190.707  11
   1  -3   6 830.809 198.867  14
   1  -3   6 864.637 211.675   7
   1  -3   6 803.138 176.408  42
   1  -3   6 972.995 203.013  41
  -1  -3  -7 766.864 139.928  52
   1  -3   7 458.857 172.472  11
   1  -3   7 774.168 180.041  42
   1  -3   7 953.293 213.647  41
   1  -3   8 455.952 183.532  11
   1  -3   8 363.859 183.465  42
   1  -3   8 427.643 205.508  41
   1  -3   9 4110.86 323.612  41
   1  -3   9 3814.80 315.070  42
   1  -3   9 3706.60 267.647  31
   1  -3   9 4130.04 315.611  11
   1  -3  10 1644.75 204.825  31
  -1  -3 -10 1945.88 250.622  33
   1  -3  10 1926.33 204.678  19
   1  -3  10 1797.10 252.147  42
   1  -3  10 2030.44 269.641  41
   1  -3  11 2628.93 277.585  41
   1  -3  11 2520.38 268.540  42
  -1  -3 -11 2505.51 255.215  33
   1  -3  11 1626.47 194.566  31
   1  -3  11 1851.50 220.672  11
  -1  -3 -12 1842.58 233.922  30
   1  -3  12 1286.31 167.552  31
  -1  -3 -12 1676.30 213.050  33
   1  -3  12 1483.32 155.420  19
   1  -3  12 1702.44 213.912  41
   1  -3  12 1375.79 200.237  42
  -1  -3 -13 264.403 151.564  32
  -1  -3 -13 369.189 169.502  30
  -1  -3 -13 343.311 153.595  33
   1  -3  13 311.367 149.383  41
   1  -3  13 411.676 147.039  42
  -1  -3 -14 112.057 120.394  32
  -1  -3 -14 359.080 130.651  30
  -1  -3 -14 145.509 115.387  33
   1  -1 -15 965.128 165.226  33
   1  -1 -15 583.510 132.319  46
   1  -1 -14 2519.36 222.591  46
   1  -1 -14 2911.64 256.817  33
   1  -1 -14 2754.40 238.621  32
   1  -1 -14 2424.89 235.482  15
  -1  -1  14 2313.40 219.481  42
   1  -1 -13 1056.38 212.222  15
   1  -1 -12 12337.2 561.459  46
  -1  -1  12 12763.9 531.976  31
   1  -1 -12 11449.6 573.704  15
  -1  -1  12 12960.3 567.148  42
   1  -1 -11 3049.48 273.199  46
  -1  -1  11 2781.44 269.677  42
  -1  -1  11 2870.02 244.254  31
   1  -1 -11 2720.27 284.293  15
  -1  -1  10 1901.00 232.375  42
   1  -1 -10 1831.55 217.650  46
  -1  -1  10 1776.82 195.042   4
  -1  -1  10 1660.14 193.668  31
   1  -1 -10 1698.24 238.360  15
   1  -1  -9 2239.97 222.617  46
  -1  -1   9 1895.30 213.315  42
  -1  -1   9 1771.47 182.287   4
   1  -1  -9 1836.05 234.344   1
  -1  -1   9 1580.43 163.381  19
  -1  -1   9 2092.16 192.199  31
   1  -1  -9 1776.01 229.149  15
  -1  -1   9 2001.38 213.050  11
  -1  -1   8 19845.4 722.059  42
   1  -1  -8 22082.9 728.054  46
  -1  -1   8 20057.2 671.725   4
  -1  -1   8 20527.9 691.869  31
   1  -1  -8 20805.0 745.042  15
  -1  -1   8 21203.2 725.740  11
  -1  -1   7 13786.0 542.515  42
   1  -1  -7 15074.1 539.295  46
   1  -1  -7 15403.4 502.661  52
  -1  -1   7 15692.7 508.239   4
   1  -1  -7 14745.7 571.364   1
  -1  -1   7 15046.3 521.236  31
  -1  -1   7 15555.8 552.130  11
   1  -1  -6 28029.4 867.415   1
   1  -1  -6 26297.1 797.247  52
   1  -1  -6 27403.4 832.844  46
  -1  -1   6 26285.0 840.666  42
  -1  -1   6 26080.0 837.147  11
   1  -1  -5 1711.82 177.105   1
   1  -1  -5 1510.04 124.359  52
  -1  -1   5 1604.89 150.457  42
  -1  -1   5 1612.21 152.622  11
  -1  -1   4 9.12761 156.775   2
   1  -1  -4 154.403 130.906   1
  -1  -1   4 169.829 141.408   7
   1  -1  -4 36.5902 149.282   3
   1  -1  -4 64.3000 107.251  50
  -1  -1   4 157.776 111.795  42
  -1  -1   4 133.685 97.6721  11
   1  -1  -3 159282. 4283.89   6
   1  -1  -3 163158. 4316.25   3
  -1  -1   3 154611. 4308.09   7
   1  -1  -3 165135. 4338.53   1
  -1  -1   3 159893. 4333.90   2
   1  -1  -3 155598. 4307.12  50
  -1  -1   3 158215. 4331.48  42
  -1  -1   3 157909. 4328.69  14
  -1  -1   3 157812. 4329.16  11
  -1  -1   2 77638.8 2190.51   2
   1  -1  -2 81473.3 2191.88   1
   1  -1  -2 77590.1 2178.28  50
  -1  -1   2 81131.8 2190.78  14
  -1  -1   2 80315.9 2192.23  42
   1  -1  -2 80617.7 2179.67  41
  -1  -1   1 89163.1 2462.72   2
  -1  -1   1 90831.6 2456.69   8
  -1  -1   1 91001.1 2456.91   3
  -1  -1   1 92283.3 2468.47  14
  -1  -1   1 90747.1 2470.20  12
   1  -1  -1 88488.4 2449.29  15
  -1  -1   1 92159.4 2468.36  42
   1  -1  -1 91009.2 2465.48  41
  -1  -1   0 63804.8 1761.05   3
  -1  -1   0 65902.8 1781.40  12
  -1  -1   0 65176.9 1763.45  33
   1  -1   0 65727.6 1783.17  30
  -1  -1   0 65509.7 1770.19  30
   1  -1   0 66645.2 1777.63  33
   1  -1   0 65508.9 1789.28  41
   1  -1   0 66738.7 1786.01  42
  -1  -1   0 65445.3 1776.00  42
  -1  -1   0 63496.4 1782.10  41
   1  -1   1 100238. 2719.56   8
   1  -1   1 100470. 2728.40  12
   1  -1   1 100819. 2725.10  42
   1  -1   1 99839.1 2727.40  41
  -1  -1  -1 98744.0 2707.70  41
  -1  -1  -2 16224.2 490.126   2
   1  -1   2 16739.0 500.421   7
  -1  -1  -2 16770.5 509.657   1
  -1  -1  -2 16910.6 488.118  50
   1  -1   2 16988.1 514.007  14
   1  -1   2 17285.6 511.589  42
  -1  -1  -2 17190.8 485.584  41
   1  -1   3 27604.0 813.197  42
  -1  -1  -3 27377.3 778.328  50
  -1  -1  -3 27749.0 801.846   2
  -1  -1  -3 28238.2 819.367   1
   1  -1   3 28393.4 797.541   7
  -1  -1  -3 28184.2 802.269   3
   1  -1   3 27581.9 812.250  14
   1  -1   3 27405.5 752.375  24
   1  -1   4 25663.2 757.256   7
  -1  -1  -4 25854.3 772.022   2
  -1  -1  -4 25614.6 772.150   3
  -1  -1  -4 25686.0 785.948   1
   1  -1   4 24900.8 769.661  11
   1  -1   4 25376.1 772.948  14
   1  -1   4 26084.7 774.814  42
   1  -1   5 5299.97 252.617  42
  -1  -1  -5 5817.91 240.196  46
  -1  -1  -5 5710.81 215.792  52
  -1  -1  -5 5439.48 280.250   2
  -1  -1  -5 5517.51 281.299   1
   1  -1   5 5667.53 250.879  11
   1  -1   5 5167.80 195.697  22
   1  -1   6 7712.84 332.052  42
  -1  -1  -6 7873.26 285.230  52
  -1  -1  -6 8084.13 318.597  46
   1  -1   6 7670.19 286.122   4
  -1  -1  -6 7620.58 357.082   1
   1  -1   6 7767.37 256.669  22
   1  -1   6 7569.65 329.336  11
  -1  -1  -7 3675.79 189.908  52
  -1  -1  -7 3744.17 224.344  46
   1  -1   7 3416.28 232.343  42
  -1  -1  -7 3639.09 266.376   1
   1  -1   7 3442.80 188.555   4
   1  -1   7 3559.35 203.339  31
   1  -1   7 3762.51 235.213  11
  -1  -1  -8 15724.6 560.469  46
   1  -1   8 14271.5 559.231  42
   1  -1   8 14771.9 506.314   4
   1  -1   8 14325.3 506.584  19
   1  -1   8 14107.2 522.588  31
   1  -1   8 15150.1 561.769  11
  -1  -1  -9 8466.22 399.706  46
   1  -1   9 8755.59 414.005  42
  -1  -1  -9 8405.23 436.008   1
   1  -1   9 8124.47 350.651  19
   1  -1   9 8344.30 376.575  31
   1  -1   9 8945.99 410.580  11
   1  -1  10 810.287 188.539  42
  -1  -1 -10 813.236 181.658  46
  -1  -1 -10 694.185 211.184   1
   1  -1  10 832.211 147.833  19
   1  -1  10 618.121 159.172  31
  -1  -1 -10 997.306 226.452  15
  -1  -1 -11 10408.2 492.758  46
   1  -1  11 9660.59 411.434  19
   1  -1  11 10181.2 457.990  31
  -1  -1 -11 11009.6 529.801  15
   1  -1  11 10196.0 488.439  42
  -1  -1 -12 15351.9 621.740  46
  -1  -1 -12 13347.3 631.533  15
   1  -1  12 14284.6 609.066  42
  -1  -1 -13 1836.83 241.646  15
  -1  -1 -14 1456.65 186.751  46
  -1  -1 -14 978.638 188.293  32
  -1  -1 -14 1202.76 194.552  15
  -1  -1 -15 1498.70 178.906  33
  -1  -1 -15 1206.17 164.492  10
   1   1 -15 704.597 163.162  10
   1   1 -15 854.794 163.561  43
   1   1 -15 859.171 135.112  18
   1   1 -14 2551.01 242.030  46
   1   1 -14 2740.12 246.980  15
   1   1 -14 2944.78 256.666  10
   1   1 -14 2517.56 207.088  18
   1   1 -13 1058.47 216.660  10
   1   1 -13 981.007 212.982  15
   1   1 -13 901.121 206.287  46
   1   1 -12 12304.9 586.797  15
   1   1 -12 13041.6 582.869  46
   1   1 -11 2596.65 285.816  15
   1   1 -11 2512.78 259.361  46
   1   1 -10 2158.57 258.917  15
   1   1 -10 2155.97 232.255  46
   1   1  -9 1668.60 207.117  46
  -1   1   9 1696.03 191.124  42
   1   1  -9 1634.27 223.364  15
   1   1  -8 20540.1 717.587  46
  -1   1   8 20376.3 683.540  42
   1   1  -8 20415.2 711.245   1
  -1   1   8 19520.5 675.326  28
  -1   1   8 19359.3 654.924  16
   1   1  -8 20473.5 730.064  15
  -1   1   7 14335.3 477.073  19
   1   1  -7 15152.2 542.944   1
  -1   1   7 14993.8 530.466  45
   1   1  -6 25856.7 816.881  46
  -1   1   6 27186.4 804.997  45
  -1   1   6 25715.8 753.712   5
   1   1  -6 27351.0 814.812   1
  -1   1   6 24492.6 755.880  19
   1   1  -6 24313.8 800.319  34
  -1   1   6 25895.1 794.996  28
  -1   1   6 25866.2 781.261  16
  -1   1   5 1495.95 128.060  16
   1   1  -5 1660.14 157.139   1
  -1   1   5 1438.14 132.824   5
   1   1  -5 1469.12 142.818  46
  -1   1   5 1667.05 146.845  45
  -1   1   5 1648.14 112.234  19
   1   1  -5 1435.00 161.158  34
  -1   1   5 1572.50 138.287  28
  -1   1   5 1586.35 113.856  25
  -1   1   5 1570.43 113.263  26
   1   1  -4 89.8623 150.690  17
  -1   1   4 158.355 93.1145  16
   1   1  -4 231.899 173.025   3
  -1   1   4 83.9450 107.394   5
   1   1  -4 122.914 102.839   1
  -1   1   4 76.5488 138.879  48
   1   1  -4 124.134 105.514  46
  -1   1   4 147.635 74.0866  19
  -1   1   4 135.539 60.7097  36
  -1   1   4 60.6561 97.7431  28
   1   1  -4-13.3115 123.255  34
  -1   1   4 132.840 61.7028  27
  -1   1   4 133.864 112.271  23
  -1   1   4 216.450 85.3519  26
  -1   1   4 78.0014 84.3997  25
  -1   1   3 157786. 4288.66  16
   1   1  -3 156872. 4310.05  17
   1   1  -3 158013. 4300.57  13
   1   1  -3 153038. 4284.00   1
  -1   1   3 152052. 4274.49   5
   1   1  -3 157987. 4300.70   3
   1   1  -3 158500. 4298.90  46
  -1   1   3 160488. 4289.25  48
   1   1  -3 160230. 4250.58  40
  -1   1   3 158833. 4272.22  19
  -1   1   3 155859. 4259.39  36
  -1   1   3 158050. 4295.52  28
   1   1  -3 155819. 4305.83  34
  -1   1   3 163217. 4268.58  23
  -1   1   3 155917. 4264.20  25
  -1   1   3 156433. 4264.30  26
  -1   1   2 79319.2 2210.83  16
   1   1  -2 82019.8 2206.96  15
   1   1  -2 81488.1 2214.21  13
   1   1  -2 78875.9 2209.37   3
   1   1  -2 81477.5 2213.10  46
   1   1  -2 81686.0 2186.89  40
  -1   1   2 81142.9 2208.56  44
  -1   1   2 81762.5 2179.04  20
   1   1  -2 79574.1 2225.38  17
  -1   1   2 79940.8 2176.68  21
  -1   1   2 82211.6 2194.77  35
  -1   1   2 81536.9 2215.41  28
  -1   1   2 80281.9 2196.49  27
  -1   1   2 80573.6 2202.24  29
   1   1  -2 78233.1 2221.85  34
  -1   1   2 77664.4 2192.17  23
  -1   1   1 88926.1 2506.73   1
  -1   1   1 94263.0 2502.79  49
   1   1  -1 95202.7 2494.83  51
   1   1  -1 90906.9 2510.24  46
  -1   1   1 89714.4 2507.98  44
   1   1  -1 91838.6 2506.40  43
   1   1  -1 93695.6 2501.60  40
  -1   1   1 89668.1 2494.22  21
   1   1  -1 91563.1 2504.75  38
  -1   1   1 93040.4 2513.68  29
  -1   1   1 93498.7 2510.43  27
   1   1  -1 92634.1 2521.25  34
  -1   1   1 91452.0 2498.94  35
  -1   1   1 94976.6 2499.44  34
   1   1  -1 89650.3 2494.87  15
   1   1  -1 96802.0 2522.68  17
   1   1  -1 91291.3 2517.90  10
   1   1  -1 91978.4 2510.38  13
  -1   1   1 91010.6 2502.52  10
  -1   1   1 91689.3 2516.73  16
  -1   1   0 66966.0 1817.10   9
  -1   1   0 66232.1 1784.76   2
  -1   1   0 65370.4 1796.18  49
   1   1   0 65042.9 1804.25  49
   1   1   0 66717.4 1805.91  47
   1   1   0 66028.6 1804.52  43
   1   1   0 67842.1 1809.07  40
  -1   1   0 65958.8 1813.93  43
   1   1   0 66725.6 1800.36  18
   1   1   0 65312.5 1805.59  21
  -1   1   0 64223.9 1790.57  18
   1   1   0 65766.3 1802.61  37
   1   1   0 66697.0 1812.89  39
   1   1   0 66398.5 1809.96  38
   1   1   0 67856.4 1814.28  36
  -1   1   0 67175.3 1817.64  27
  -1   1   0 66812.6 1818.52  29
  -1   1   0 69101.8 1812.84  34
   1   1   0 67104.4 1811.31  34
   1   1   0 66956.9 1814.81  10
  -1   1   0 63654.6 1803.83  10
   1   1   0 65031.0 1806.75  17
  -1   1  -1 99576.4 2741.25   2
  -1   1  -1 100464. 2760.40   9
   1   1   1 100771. 2738.34   9
   1   1   1 101657. 2746.19  49
   1   1   1 101560. 2750.57  40
   1   1   1 99592.4 2737.04  44
  -1   1  -1 101971. 2755.28  43
   1   1   1 101985. 2742.84  20
   1   1   1 99715.4 2736.90  21
   1   1   1 102547. 2736.52  18
   1   1   1 103862. 2751.53  39
   1   1   1 103255. 2747.77  36
   1   1   1 100624. 2750.67  38
   1   1   1 100913. 2735.13  37
  -1   1  -1 99889.6 2738.64  38
  -1   1  -1 101441. 2759.04  29
   1   1   1 100039. 2743.72  35
  -1   1  -1 99409.5 2759.82  27
  -1   1  -1 100760. 2758.84  34
   1   1   1 101574. 2753.70  10
   1   1   2 16389.0 496.921  16
  -1   1  -2 16390.3 515.977  13
   1   1   2 16562.8 501.353   5
  -1   1  -2 16917.8 512.805   2
  -1   1  -2 16474.2 509.565   3
   1   1   2 17756.8 479.398   9
   1   1   2 17750.3 504.401  49
  -1   1  -2 16501.9 511.391  46
   1   1   2 16245.9 489.430  48
  -1   1  -2 16825.1 523.828  17
   1   1   2 17196.4 488.171  20
   1   1   2 17044.5 498.471  19
   1   1   2 17311.1 479.575  21
  -1   1  -2 17028.4 483.268  38
   1   1   2 17110.6 495.141  36
   1   1   2 17514.2 501.191  39
  -1   1  -2 17062.0 519.518  27
   1   1   2 17208.8 495.484  35
   1   1   2 17285.6 492.441  29
  -1   1  -2 16466.5 517.754  34
   1   1   2 16485.9 492.326  25
   1   1   2 16811.8 495.477  23
   1   1   2 16428.9 492.437  26
   1   1   3 26730.5 780.707  16
  -1   1  -3 26591.5 806.036  13
  -1   1  -3 27533.7 810.031   3
   1   1   3 27247.6 783.160   5
  -1   1  -3 27593.7 812.460   2
  -1   1  -3 27111.1 802.506  46
   1   1   3 27415.2 779.757  45
  -1   1  -3 27056.9 816.234  17
   1   1   3 27200.0 782.956  19
  -1   1  -3 27741.2 759.870  38
   1   1   3 26345.2 778.355  39
   1   1   3 27894.2 773.789  36
   1   1   3 27016.8 764.913  29
  -1   1  -3 26667.5 808.872  34
   1   1   3 29189.8 783.582  35
   1   1   3 27324.7 772.037  25
   1   1   3 27496.9 772.149  26
   1   1   3 27842.0 779.175  23
   1   1   4 25462.0 734.817  16
  -1   1  -4 25330.2 771.262  13
   1   1   4 24987.9 733.982   5
  -1   1  -4 25465.5 779.040   3
  -1   1  -4 25869.4 784.019   2
  -1   1  -4 24719.2 763.654  46
   1   1   4 26160.7 743.920  45
  -1   1  -4 25253.6 780.180  17
   1   1   4 25042.8 736.505  19
   1   1   4 25331.4 721.044  36
  -1   1  -4 26097.6 706.947  38
  -1   1  -4 24373.9 767.423  34
   1   1   4 24703.2 704.546  29
   1   1   4 25299.9 749.052  28
   1   1   4 25466.3 723.476  25
   1   1   4 25257.6 723.057  26
   1   1   4 25291.6 733.005  23
   1   1   5 5133.78 208.736  16
  -1   1  -5 5442.82 254.603   1
  -1   1  -5 5025.57 281.638   2
   1   1   5 4976.16 219.984   5
  -1   1  -5 4988.67 245.804  46
   1   1   5 5501.16 233.357  45
  -1   1  -5 4980.10 268.887  17
   1   1   5 5149.36 215.654  19
   1   1   5 5384.96 192.446  36
  -1   1  -5 5362.63 258.964  34
   1   1   5 5285.75 228.915  28
   1   1   5 5126.75 206.217  26
   1   1   5 5179.86 206.507  25
   1   1   6 7174.16 275.822  16
  -1   1  -6 7030.92 322.200  46
   1   1   6 7707.32 306.392  45
   1   1   6 7154.20 286.581  42
  -1   1  -6 7530.76 330.147   1
   1   1   6 6995.51 279.588  19
   1   1   6 7240.41 295.838  28
  -1   1  -6 7267.46 328.160  34
   1   1   6 7630.75 265.885  25
   1   1   6 7498.89 265.300  26
   1   1   7 3282.32 189.462  19
  -1   1  -7 3273.24 232.069  34
  -1   1  -7 3917.88 254.085   1
   1   1   7 3451.10 201.383  42
  -1   1  -8 13743.1 528.433  34
  -1   1  -8 14529.3 563.797   1
  -1   1  -8 14891.9 564.963  46
  -1   1  -9 8877.10 438.705  15
  -1   1  -9 7766.19 407.915   1
  -1   1  -9 7971.95 405.859  46
  -1   1 -10 746.431 190.510  46
   1   1  10 640.505 170.730  51
  -1   1 -10 555.086 200.130   1
  -1   1 -10 883.976 216.951  15
  -1   1 -11 10288.8 502.369  46
  -1   1 -11 10115.9 520.347  15
  -1   1 -12 14400.7 634.330  46
  -1   1 -12 14738.4 651.129  15
  -1   1 -13 1812.08 251.140  46
  -1   1 -13 2472.37 265.935  10
  -1   1 -13 2061.29 256.467  15
  -1   1 -14 976.039 166.896  18
  -1   1 -14 1267.71 196.434  15
  -1   1 -14 1180.53 207.219  10
  -1   1 -14 996.139 183.029  46
  -1   1 -15 1396.27 147.181  18
  -1   1 -15 1670.71 181.924  43
  -1   1 -15 1301.11 179.330  10
   1   3 -14 1744.38 139.945  18
   1   3 -14 1661.96 169.255  10
   1   3 -13 642.351 135.910  18
   1   3 -13 839.924 177.472  10
  -1   3  13 674.574 146.293  51
   1   3 -12 51.4770 129.524  18
  -1   3  12 276.122 144.313  51
   1   3 -12-19.6930 157.361  43
   1   3 -12-82.4869 169.650  10
  -1   3  11 6457.86 370.695  51
   1   3 -11 5884.95 370.508  10
   1   3 -11 6189.43 371.092  43
   1   3 -10 8683.69 419.573  18
   1   3 -10 8710.89 407.853  21
  -1   3  10 8177.90 440.945  51
   1   3 -10 9096.79 478.941  10
   1   3 -10 9445.24 460.832  43
   1   3  -9 1522.28 246.691  10
   1   3  -9 1459.95 205.507  18
   1   3  -9 1476.87 221.058  21
   1   3  -9 1035.30 216.574  43
   1   3  -8 2317.04 227.884  18
   1   3  -8 2442.69 239.518  21
   1   3  -8 2569.79 258.619  43
   1   3  -8 2485.76 271.370  10
  -1   3   8 2340.80 223.950   5
   1   3  -7 1547.23 195.238  18
   1   3  -7 1615.19 212.555  21
   1   3  -7 1652.34 216.237  43
   1   3  -7 1481.38 223.405  10
  -1   3   7 1653.09 197.949   5
  -1   3   6 1337.54 177.256  23
   1   3  -6 1376.10 179.657  18
   1   3  -6 1618.46 206.630  21
   1   3  -6 1445.50 196.495  43
   1   3  -6 1395.35 208.490  10
  -1   3   6 1382.49 195.912   5
  -1   3   5 717.971 143.191  25
  -1   3   5 785.626 146.044  26
  -1   3   5 637.037 155.832  23
   1   3  -5 824.241 171.132  21
   1   3  -5 840.536 154.908  18
   1   3  -5 934.559 205.709  13
   1   3  -5 626.734 168.797  10
  -1   3   5 861.947 183.969   5
  -1   3   4 26361.3 791.576  23
  -1   3   4 24677.5 791.308  26
  -1   3   4 25450.6 793.715  25
   1   3  -4 25666.2 833.171  43
   1   3  -4 26602.9 831.085  21
  -1   3   4 25242.4 819.773   5
   1   3  -4 27916.8 865.674  13
   1   3  -4 24313.5 846.393  10
   1   3  -3 15013.0 546.844  43
   1   3  -3 15427.3 524.258  18
   1   3  -3 16321.2 557.434  21
   1   3  -3 15702.3 544.696  38
   1   3  -3 15822.0 526.918  49
   1   3  -3 15608.9 572.581  10
   1   3  -3 16616.5 579.058  13
   1   3  -2 9542.46 362.647  49
  -1   3   2 9642.93 335.452  21
   1   3  -2 10006.9 350.787  18
  -1   3   2 9402.52 367.328  44
   1   3  -2 9268.78 375.167  43
  -1   3   2 9565.00 353.017  35
   1   3  -2 10117.0 403.797  13
   1   3  -2 9585.36 396.265  10
   1   3  -1 6423.77 273.545  49
  -1   3   1 6088.33 264.043  49
  -1   3   1 5992.59 257.390  21
   1   3  -1 6292.89 247.212  18
   1   3  -1 5803.37 283.466  43
  -1   3   1 6213.37 275.591  44
  -1   3   1 6081.68 265.834  35
  -1   3   1 5715.98 272.656  10
   1   3  -1 5918.63 292.288  10
  -1   3   0 468.585 140.439  21
   1   3   0 570.754 140.395  21
  -1   3   0 464.738 139.102  35
   1   3   0 753.201 153.000  35
   1   3   0 505.005 119.768  51
  -1   3   0 431.688 113.281  51
   1   3   0 699.896 150.314  49
  -1   3   0 628.174 133.882  49
   1   3   1 2534.91 189.071  49
  -1   3  -1 2524.79 172.261  49
   1   3   1 2477.19 183.283  51
   1   3   1 2552.71 171.099  21
  -1   3  -1 2658.01 201.192  21
  -1   3  -1 2767.31 202.374  43
   1   3   1 2157.57 183.912  35
  -1   3  -1 2258.40 222.611  13
   1   3   2 8344.70 329.190  49
  -1   3  -2 8262.97 350.926  43
   1   3   2 7821.71 295.647  21
   1   3   2 7537.02 318.571  35
  -1   3  -2 8802.57 377.267  13
  -1   3  -2 7950.50 345.398  10
  -1   3  -2 7988.04 365.399  17
   1   3   3 1190.77 164.764  25
   1   3   3 1240.12 165.695  26
  -1   3  -3 1213.44 172.814  43
  -1   3  -3 1154.81 182.520  21
  -1   3  -3 1460.55 144.143  18
   1   3   3 1403.76 185.671   5
  -1   3  -3 1747.16 202.910  34
  -1   3  -3 1429.12 213.498  13
  -1   3  -3 1634.70 209.823  17
  -1   3  -3 1514.72 182.996  10
   1   3   4 19714.2 651.856  26
   1   3   4 19756.9 652.464  25
   1   3   4 21174.3 655.382  23
   1   3   4 19745.7 676.567   5
  -1   3  -4 20285.2 688.207  21
  -1   3  -4 19681.0 716.540  34
   1   3   4 21334.4 655.994  35
  -1   3  -4 20650.4 703.711  10
  -1   3  -4 21598.7 725.920  13
  -1   3  -4 19458.5 716.081  17
   1   3   5 2550.86 190.808  25
   1   3   5 2287.02 189.646  26
   1   3   5 2256.65 192.785  23
  -1   3  -5 2826.09 235.078  43
   1   3   5 2470.11 218.944   5
  -1   3  -5 2436.81 194.403  18
  -1   3  -5 2729.55 232.057  21
  -1   3  -5 2574.80 244.616  34
  -1   3  -5 1951.35 211.634  10
  -1   3  -5 2819.29 267.153  13
  -1   3  -6 691.603 180.518  43
   1   3   6 664.088 180.113   5
  -1   3  -6 664.282 152.481  18
  -1   3  -6 773.708 186.979  21
  -1   3  -6 628.322 177.878  10
  -1   3  -6 755.881 229.063  13
   1   3   6 624.120 147.185  25
   1   3   6 802.967 151.428  26
   1   3   6 604.560 164.099  23
  -1   3  -7 629.825 188.242  43
   1   3   7 750.653 185.237   5
  -1   3  -7 869.008 200.097  21
  -1   3  -7 744.209 172.635  18
  -1   3  -7 775.768 194.379  10
   1   3   7 851.345 170.653  23
  -1   3  -8 538.704 202.102  43
   1   3   8 655.189 181.309   5
  -1   3  -8 474.495 171.933  18
  -1   3  -8 910.477 208.056  21
   1   3   8 611.581 197.165  51
  -1   3  -8 668.444 200.689  10
  -1   3  -9 3999.33 279.850  18
  -1   3  -9 3800.81 288.868  21
  -1   3  -9 3535.96 307.241  43
   1   3   9 3687.95 301.713  51
  -1   3  -9 3643.32 314.677  10
   1   3  10 1856.10 239.568  51
  -1   3 -10 2401.27 239.263  18
  -1   3 -10 2100.68 236.421  21
  -1   3 -10 1695.94 251.897  43
  -1   3 -11 2488.65 266.960  43
   1   3  11 2390.53 250.841  51
  -1   3 -11 2497.59 266.598  10
  -1   3 -12 1549.54 171.144  21
  -1   3 -12 1807.32 186.061  18
  -1   3 -12 1584.33 204.906  43
   1   3  12 1457.78 193.086  51
  -1   3 -12 1369.07 211.503  10
  -1   3 -13 162.608 121.426  18
  -1   3 -13 313.984 145.865  43
   1   3  13 176.646 123.380  51
  -1   3 -13 265.944 159.869  10
  -1   3 -14 43.4048 124.632  10
  -1   3 -14 183.959 100.662  18
  -1   5  11 1511.16 120.176  51
   1   5 -10 395.481 105.405  21
  -1   5  10 327.978 121.078  51
   1   5 -10 226.139 107.715  35
   1   5  -9 3565.85 204.307  21
   1   5  -9 3281.92 208.897  35
  -1   5   9 3650.29 225.652  51
  -1   5   8 130.833 144.302   5
  -1   5   8 139.566 137.884  51
   1   5  -8 241.767 129.001  21
   1   5  -8 265.453 155.953  35
   1   5  -8 250.582 171.218  10
  -1   5   7 85.1883 154.129   5
  -1   5   7 47.9961 151.653  51
   1   5  -7 270.604 138.386  21
   1   5  -7 21.4849 167.353  10
   1   5  -7 133.597 161.355  35
   1   5  -6 512.453 180.793  35
   1   5  -6 226.425 178.828  10
  -1   5   6 541.017 180.024   5
  -1   5   5 3695.59 261.576   5
  -1   5   5 3293.48 262.330  51
   1   5  -5 4064.91 268.343  21
   1   5  -5 3774.47 274.767  35
   1   5  -4 8141.59 384.398  21
  -1   5   4 8245.03 392.281   5
  -1   5   4 7976.38 355.662  23
  -1   5   4 8000.46 360.960  26
  -1   5   4 8215.80 365.537  25
   1   5  -4 8162.05 387.413  35
   1   5  -3 3473.56 254.351  21
  -1   5   3 3104.27 246.196  25
  -1   5   3 3605.30 251.172  23
  -1   5   3 3580.54 252.530  26
   1   5  -3 3586.83 263.421  35
   1   5  -2 10754.9 446.126  21
  -1   5   2 11156.8 449.960  23
  -1   5   2 11002.4 455.317  26
  -1   5   2 10675.7 454.335  25
   1   5  -2 11206.4 455.105  35
   1   5  -1 5806.71 296.762  21
  -1   5   1 5490.71 309.622  23
  -1   5   1 5211.56 310.740  26
  -1   5   1 5358.94 313.347  25
   1   5  -1 5453.53 303.797  35
   1   5   0 2685.15 284.253   5
  -1   5   0 2518.00 244.840  23
   1   5   0 3277.28 251.655  25
   1   5   0 2524.28 243.514  23
   1   5   0 2651.09 240.716  26
   1   5   0 2293.64 222.212  35
  -1   5  -1 6089.74 315.930  21
   1   5   1 6526.37 337.117  23
   1   5   1 6788.65 346.673  25
   1   5   1 7169.97 347.494  26
   1   5   1 6188.05 319.490  35
  -1   5  -2 3578.82 254.841  21
   1   5   2 3910.39 267.315  25
   1   5   2 4254.18 272.499  26
   1   5   2 3696.58 265.327  23
   1   5   2 3752.96 249.422  35
   1   5   3 4476.20 282.472  25
   1   5   3 4376.54 276.545  23
   1   5   3 4739.50 283.495  26
  -1   5  -3 5235.43 298.477  21
  -1   5  -4 505.675 178.951  21
   1   5   4 312.982 184.378   5
   1   5   4 467.815 168.125  51
   1   5   4 234.104 161.592  26
   1   5   4 769.380 180.049  25
   1   5   4 420.989 179.292  23
   1   5   5 277.927 171.555  51
   1   5   5 318.432 171.049   5
  -1   5  -5 430.947 180.342  21
   1   5   6 1877.79 207.021   5
   1   5   7-96.8406 144.602  51
   1   5   7-127.512 156.410   5
  -1   5  -7 187.320 145.539  21
   1   5   8 341.658 144.072  51
   1   5   8 462.319 152.481   5
  -1   5  -8 336.146 138.373  21
   1   5   9 522.918 135.777  51
  -1   5  -9 753.343 136.773  21
   1   5  10 531.657 123.092  51
  -1   5 -10 586.881 116.058  21
   1   5  11 1816.66 130.072  51
  -2  -6   7 199.380 89.5275  31
   2  -6  -6 353.850 90.3027  52
  -2  -6   6 535.746 124.105  41
   2  -6  -5 777.885 119.082  52
  -2  -6   4 21.2851 166.689   7
  -2  -6   4 50.2111 147.334  50
  -2  -6   3 89.7729 176.179   7
  -2  -6   3 130.554 149.947  50
  -2  -6   2 654.893 181.385   7
   2  -6  -2 579.227 171.165   7
  -2  -6   2 284.238 160.076  50
   2  -6  -1 6154.20 304.449   7
  -2  -6   1 6250.25 306.077   7
   2  -6  -1 5757.02 288.863  50
   2  -6   0 5330.46 287.143   7
  -2  -6   0 5850.15 293.482   7
   2  -6   0 5311.03 285.984  50
   2  -6   1 1532.92 193.861   7
  -2  -6  -1 1368.24 193.934   7
   2  -6   1 965.548 177.489  50
   2  -6   2 4683.85 268.504   7
   2  -6   2 4019.18 257.791  50
   2  -6   3 3072.20 222.558  50
   2  -6   3 3507.47 239.905   7
   2  -6   3 3162.63 226.790  41
   2  -6   4 1396.24 171.432  50
   2  -6   4 1224.35 189.217   7
   2  -6   4 1152.92 174.303  41
   2  -6   5-68.6934 128.748  50
   2  -6   5 102.478 137.927  41
   2  -6   6 136.763 123.132  50
   2  -6   6 227.757 126.693  41
   2  -6   7 477.758 91.6728  19
   2  -6   7 503.645 121.100  41
   2  -6   7 644.430 117.681  50
  -2  -4  13 3563.95 185.128  41
  -2  -4  12 1607.40 172.070  41
   2  -4 -12 1601.66 177.290  32
   2  -4 -12 1248.57 167.012  30
  -2  -4  12 1295.72 143.541  31
  -2  -4  11 604.745 119.970  19
   2  -4 -11 925.990 174.915  32
  -2  -4  11 648.422 140.990  31
  -2  -4  11 638.621 158.901  42
  -2  -4  11 758.499 173.128  41
   2  -4 -10 855.581 181.830  32
   2  -4 -10 686.647 187.577  30
  -2  -4  10 597.061 149.172  31
  -2  -4  10 862.916 196.335  41
  -2  -4  10 656.615 171.468  42
   2  -4  -9 1075.55 201.685  30
  -2  -4   9 1249.73 201.015  11
  -2  -4   9 1203.81 221.927  42
  -2  -4   9 1450.29 239.756  41
   2  -4  -8 1416.79 229.215  32
   2  -4  -8 1396.87 226.239  30
   2  -4  -8 1250.01 174.368  52
  -2  -4   8 1390.33 225.204  42
  -2  -4   8 1588.87 244.816  41
   2  -4  -7 3326.00 238.274  52
   2  -4  -7 3526.88 290.443  32
   2  -4  -7 3717.83 291.980  30
  -2  -4   7 3823.12 299.195  11
  -2  -4   7 3513.38 304.686  41
  -2  -4   7 3716.82 288.382  42
  -2  -4   6 263.454 190.005  11
   2  -4  -6 273.104 168.620  32
   2  -4  -6 245.213 176.389  30
  -2  -4   6 254.853 221.412   7
  -2  -4   6 336.217 198.886  41
  -2  -4   6 134.916 166.797  42
   2  -4  -5 6271.82 312.944  50
  -2  -4   5 6203.41 346.961   7
  -2  -4   5 6117.90 346.185  11
  -2  -4   5 5400.73 347.633  41
  -2  -4   5 5401.58 336.809  42
   2  -4  -4 6594.50 324.422  50
  -2  -4   4 6495.66 340.444   7
  -2  -4   4 6998.09 364.919  14
  -2  -4   4 5830.96 336.154  11
  -2  -4   4 5600.69 336.524  42
  -2  -4   4 6236.09 360.834  41
   2  -4  -3 3594.27 254.602  50
  -2  -4   3 3097.94 265.917   7
  -2  -4   3 3041.42 258.904  14
  -2  -4   3 2614.28 233.832  11
   2  -4  -3 3014.47 240.412  41
  -2  -4   3 3149.63 271.613  41
   2  -4  -2 8880.52 390.202  50
   2  -4  -2 8141.18 412.111   8
   2  -4  -2 8366.79 385.881  41
  -2  -4   2 8652.88 401.449  41
   2  -4  -1 3651.74 290.270   8
   2  -4  -1 3787.43 285.526  12
  -2  -4   1 4521.15 286.088  41
   2  -4  -1 4650.45 278.091  41
   2  -4   0 4145.83 292.425   8
   2  -4   0 4231.33 298.205  14
   2  -4   0 3945.76 285.449  12
   2  -4   0 4242.84 281.524  41
  -2  -4   0 4139.69 276.580  41
  -2  -4  -1 4705.38 305.646   8
   2  -4   1 5169.36 312.511   8
   2  -4   1 5023.81 320.979  14
   2  -4   1 4950.17 307.035  41
  -2  -4  -2 3180.44 247.932  50
   2  -4   2 3729.94 275.354  41
   2  -4   2 3255.87 281.665  14
   2  -4   3 1349.19 214.728  41
   2  -4   3 1477.15 223.301   7
   2  -4   3 1243.14 222.810  14
   2  -4   4 2068.18 243.266  41
   2  -4   4 1988.17 242.361   7
   2  -4   4 1641.48 239.203  14
   2  -4   5 1347.01 211.114  42
   2  -4   5 1498.83 234.766  41
   2  -4   5 1437.87 246.952   7
   2  -4   5 1383.55 217.611  11
   2  -4   5 1353.44 240.910  14
   2  -4   6 10572.2 498.097  42
   2  -4   6 10849.1 498.411  41
   2  -4   6 9627.03 487.962  11
   2  -4   7 1575.67 228.299  42
   2  -4   7 1521.72 241.062  41
   2  -4   7 1748.84 236.769  11
   2  -4   8 2494.39 265.272  42
   2  -4   8 2713.00 285.795  41
   2  -4   9 3485.90 278.161  11
   2  -4   9 3035.64 233.659  31
   2  -4   9 3575.78 298.788  41
   2  -4   9 3545.09 294.554  42
   2  -4  10 2417.93 198.638  19
   2  -4  10 2722.58 233.943  11
   2  -4  10 2576.96 241.138  41
  -2  -4 -10 3097.96 251.921  32
   2  -4  11 239.716 113.845  19
   2  -4  11 256.446 156.920  41
  -2  -4 -11 38.9582 145.188  32
   2  -4  11 192.633 118.977  31
  -2  -4 -11 134.327 146.338  30
   2  -4  12 2384.15 150.886  19
   2  -4  12 2509.32 190.758  41
   2  -2 -15 751.772 149.729  30
   2  -2 -15 647.455 126.815  32
   2  -2 -15 816.441 145.953  33
  -2  -2  15 862.393 126.656  42
   2  -2 -14 227.941 150.943  32
   2  -2 -14 247.333 158.929  30
   2  -2 -14 103.155 144.267  33
   2  -2 -14 15.2082 122.273  46
  -2  -2  14 245.834 161.234  41
  -2  -2  14 116.650 136.378  42
   2  -2 -13 1957.12 231.440  33
   2  -2 -13 2111.56 241.158  32
  -2  -2  13 1440.11 181.658  31
   2  -2 -13 1658.85 204.328  46
  -2  -2  13 1473.28 207.220  42
  -2  -2  13 1699.57 227.975  41
  -2  -2  12 1587.79 254.701  41
  -2  -2  12 1710.55 239.908  42
   2  -2 -12 1198.59 209.508  46
   2  -2 -12 1364.66 217.787  15
  -2  -2  11 3954.16 316.774  42
   2  -2 -11 3421.92 290.089  46
  -2  -2  11 3925.74 278.911  31
   2  -2 -11 3423.12 298.668  15
  -2  -2  10 9409.66 479.339  42
   2  -2 -10 10040.7 466.574  46
   2  -2 -10 9844.39 404.632  52
  -2  -2  10 8311.31 392.016  19
  -2  -2  10 9108.67 430.399  31
  -2  -2  10 10213.6 474.941  11
   2  -2 -10 10315.2 482.856  15
  -2  -2   9 16163.2 592.700   4
   2  -2  -9 16816.0 589.894  52
   2  -2  -9 16838.5 648.390  46
  -2  -2   9 16166.7 620.325  31
  -2  -2   9 17626.7 664.204  11
   2  -2  -9 17148.2 663.116  15
  -2  -2   9 16963.2 668.395  42
   2  -2  -8 3925.67 230.670  52
   2  -2  -8 4268.10 270.489  46
   2  -2  -8 3967.92 277.873  15
  -2  -2   8 4177.46 284.624  11
  -2  -2   8 3897.91 283.580  42
   2  -2  -7 1196.64 147.055  52
  -2  -2   7 1301.20 178.942  11
   2  -2  -7 1295.16 185.142  15
   2  -2  -7 1069.33 162.213  46
  -2  -2   7 1159.02 176.917  42
  -2  -2   6 33197.2 1040.84  11
   2  -2  -5 8710.54 333.808  50
  -2  -2   5 9233.12 360.717   7
  -2  -2   5 9186.99 369.089  11
   2  -2  -5 9228.06 349.787  15
  -2  -2   5 8071.96 360.261  42
   2  -2  -4 485.640 129.571  50
  -2  -2   4 435.888 159.863   7
   2  -2  -4 553.397 110.013  15
  -2  -2   4 593.629 127.927  42
   2  -2  -3 13788.2 457.682  50
  -2  -2   3 13641.8 470.861  14
   2  -2  -3 13931.8 429.100  15
  -2  -2   3 14141.1 469.806   2
   2  -2  -3 14129.8 454.298  41
  -2  -2   3 13234.4 464.677  42
  -2  -2   2 16461.6 538.541  14
   2  -2  -2 17507.9 537.930  33
  -2  -2   2 16157.4 516.045   8
  -2  -2   2 16789.6 525.054   2
  -2  -2   2 16826.9 536.736  42
   2  -2  -2 17694.8 535.762  41
  -2  -2   1 14375.9 441.250  12
  -2  -2   1 13687.8 437.697  14
   2  -2  -1 12442.8 433.564  30
   2  -2  -1 13381.8 426.415  33
  -2  -2   1 12785.6 423.477   8
  -2  -2   1 13032.0 408.124   2
  -2  -2   1 13433.2 425.666  42
  -2  -2   1 12930.1 439.991  41
   2  -2  -1 13182.6 441.628  41
  -2  -2   0 2922.03 160.697  12
   2  -2   0 2558.95 180.090  12
   2  -2   0 2795.06 139.577  32
   2  -2   0 2719.81 162.755  30
  -2  -2   0 2791.53 126.744  30
  -2  -2   0 2454.97 117.300   2
  -2  -2   0 2736.98 171.436  41
   2  -2   0 2945.26 181.249  41
  -2  -2   0 2964.92 142.032  42
  -2  -2  -1 1478.38 87.4770   1
   2  -2   1 1068.55 161.167   8
   2  -2   1 965.141 146.656  12
  -2  -2  -1 1183.21 121.657  12
   2  -2   1 1253.43 158.632  41
  -2  -2  -1 1073.87 127.293  41
   2  -2   1 827.789 122.548  42
  -2  -2  -2 36597.9 1009.27   1
   2  -2   2 34480.4 1027.26   8
   2  -2   2 34783.0 1046.83  14
   2  -2   2 35169.3 1049.03  12
  -2  -2  -2 35142.1 998.173  41
   2  -2   2 34752.8 1038.77  42
   2  -2   2 34826.6 1042.45  41
  -2  -2  -3 8828.05 317.074  50
  -2  -2  -3 10082.4 304.377   2
   2  -2   3 8858.14 343.634   7
  -2  -2  -3 9579.62 342.749   1
  -2  -2  -3 8274.12 299.872   3
   2  -2   3 9090.25 365.183  14
   2  -2   3 9125.33 354.583  42
  -2  -2  -3 9697.91 311.051  41
   2  -2   3 9307.82 367.813  41
  -2  -2  -4 13816.0 479.847   1
  -2  -2  -4 14583.2 448.067   2
   2  -2   4 13897.6 472.910   7
  -2  -2  -4 13415.8 434.473  50
   2  -2   4 12789.5 485.749  42
   2  -2   4 13683.2 495.878  41
   2  -2   5 5836.83 287.628   7
  -2  -2  -5 5946.52 291.805   1
   2  -2   5 6028.00 299.839  14
   2  -2   5 5304.23 284.692  42
  -2  -2  -6 9267.69 355.425  46
  -2  -2  -6 8138.59 320.646  52
  -2  -2  -6 8432.84 388.923   1
   2  -2   6 8170.32 372.906  11
   2  -2   6 8531.01 383.037  14
  -2  -2  -7 1752.56 215.943   1
   2  -2   7 1848.79 198.954  11
   2  -2   7 1956.90 214.813  42
  -2  -2  -8 5907.28 315.128  46
   2  -2   8 5575.03 333.395  42
  -2  -2  -8 5538.32 344.709   1
   2  -2   8 5551.02 322.414  11
  -2  -2  -9-120.605 154.438  46
   2  -2   9 47.5916 199.415  41
   2  -2   9-52.0671 167.708  42
   2  -2   9 24.2446 162.524  11
  -2  -2  -9 137.153 177.358  15
   2  -2   9 140.208 136.779  31
  -2  -2  -9 94.3020 189.760   1
   2  -2  10 8328.92 442.241  42
   2  -2  10 7303.18 432.750  41
  -2  -2 -10 7940.19 413.370  46
   2  -2  10 8049.77 373.216  19
   2  -2  10 7864.90 386.624  31
  -2  -2 -10 8381.50 445.234  15
   2  -2  10 8789.03 433.250  11
   2  -2  11 7545.70 362.437  19
   2  -2  11 7797.23 386.852  31
   2  -2  11 7408.15 429.555  42
   2  -2  11 7712.65 428.666  41
   2  -2  11 8755.59 436.013  11
  -2  -2 -11 7812.76 437.953  15
   2  -2  12 6054.17 377.646  42
   2  -2  12 6002.61 370.538  41
  -2  -2 -12 6405.82 374.796  15
   2  -2  13 468.146 179.433  41
   2  -2  13 627.975 182.048  42
  -2  -2 -13 364.174 164.948  15
  -2  -2 -14 390.319 158.832  33
  -2  -2 -14 151.997 146.907  32
   2  -2  14 209.138 135.910  42
  -2  -2 -15 1468.19 149.805  32
  -2  -2 -15 1798.27 158.913  33
   2   0 -16 268.407 107.521  43
   2   0 -15 2022.30 190.319  46
   2   0 -15 2068.94 194.813  33
   2   0 -15 2410.49 197.762  10
   2   0 -14 2008.25 191.352  18
   2   0 -14 1735.88 223.719  33
   2   0 -14 2432.90 240.459  10
   2   0 -14 2053.76 231.578  15
   2   0 -14 1693.79 211.071  46
   2   0 -13 360.870 197.926  15
   2   0 -13 349.785 189.353  46
   2   0 -12 191.736 204.141  15
  -2   0  12 352.361 181.726  42
   2   0 -12 205.329 193.504  46
   2   0 -11 10486.0 502.562  46
   2   0 -11 10557.1 529.697  15
  -2   0  11 10012.0 480.790  42
   2   0 -10 7946.31 411.969  46
  -2   0  10 7793.88 380.764  31
   2   0 -10 7786.55 430.477  15
  -2   0  10 8078.03 402.583  42
   2   0  -9 28244.4 957.712  46
  -2   0   9 28274.1 931.857  31
  -2   0   9 29544.4 958.766  42
   2   0  -9 29073.2 993.966  15
   2   0  -8 460.779 139.962  46
   2   0  -8 308.502 165.825  15
  -2   0   8 470.093 128.901  31
   2   0  -8 512.233 184.501   1
  -2   0   8 530.869 136.751   4
  -2   0   7 18063.5 612.898   4
   2   0  -7 19674.7 668.740   1
  -2   0   7 18926.0 652.995  45
  -2   0   7 19183.0 640.650  42
   2   0  -7 19794.3 645.829  46
  -2   0   7 18334.2 576.283  19
  -2   0   7 18856.9 604.110  28
   2   0  -7 19193.7 671.383  15
  -2   0   6 46745.4 1355.96  45
   2   0  -6 47546.4 1350.94  46
  -2   0   6 45144.6 1291.88  19
  -2   0   6 45051.9 1326.42  31
  -2   0   6 45616.9 1325.41   4
   2   0  -6 47789.4 1372.18   1
  -2   0   5-103.446 168.548   2
   2   0  -5-22.0314 137.131   1
   2   0  -5 114.496 98.8345  46
  -2   0   5 93.0194 122.376  45
   2   0  -5 16.3103 88.7901  52
  -2   0   5 77.3436 68.8121  19
  -2   0   5 71.8713 88.2562  31
  -2   0   5 155.302 105.210  11
  -2   0   4 14363.5 450.179   4
   2   0  -4 14877.4 491.129   3
   2   0  -4 15875.5 487.036   1
  -2   0   4 15202.6 486.792   2
   2   0  -4 15167.5 465.043  46
   2   0  -4 13992.4 444.882  52
  -2   0   4 14268.2 451.760  31
  -2   0   4 14153.6 463.756  11
  -2   0   4 14988.7 474.162  45
   2   0  -3 38761.9 1076.12   1
   2   0  -3 38798.7 1075.80   3
  -2   0   3 37721.2 1054.00   4
  -2   0   3 38850.6 1078.41   2
  -2   0   3 36942.8 1071.80   3
  -2   0   3 37666.0 1055.28  31
   2   0  -3 38476.1 1064.97  46
   2   0  -3 36691.1 1050.34  52
  -2   0   3 36737.2 1068.72  48
  -2   0   3 37361.7 1066.20  11
   2   0  -2 172202. 4601.01  52
  -2   0   2 168756. 4610.61  48
   2   0  -2 174630. 4617.74  15
  -2   0   2 165525. 4610.19  11
   2   0  -2 168348. 4589.28   6
  -2   0   2 174297. 4616.91   1
   2   0  -2 172529. 4615.25   1
   2   0  -1 1226.57 67.0350  50
   2   0  -1 1172.94 58.4450  52
  -2   0   1 1186.95 67.3546  44
   2   0  -1 1231.23 69.7709  15
   2   0  -1 1325.36 54.9417   6
   2   0  -1 1339.70 64.8162  20
   2   0  -1 1227.76 51.6123  21
   2   0   0 177061. 4738.04  18
   2   0   0 173673. 4735.73  19
   2   0   0 174295. 4736.29  21
   2   0   0 176281. 4738.10  24
   2   0   0 177275. 4735.68  25
   2   0   0 172983. 4736.80  22
   2   0   0 176458. 4735.64  26
   2   0   0 173622. 4741.69  37
   2   0   0 177841. 4737.83  10
   2   0   0 180529. 4738.22   8
  -2   0  -1 15495.1 424.187   9
  -2   0  -1 15179.5 414.804   4
   2   0   1 14798.0 424.107  26
   2   0   1 14951.0 424.352  25
   2   0   1 15380.2 423.278  22
   2   0   1 15281.6 422.426  24
   2   0   1 15189.7 425.434  19
   2   0   1 15274.2 419.988  40
   2   0   1 15026.6 418.053  31
  -2   0  -1 14895.5 425.666  13
   2   0   1 15407.4 426.566  14
   2   0   2 96942.4 2584.96  11
  -2   0  -2 93470.6 2585.25  13
   2   0   2 95315.1 2584.59  14
   2   0   2 94499.5 2573.64   4
  -2   0  -2 97259.8 2586.82  46
   2   0   2 95843.8 2585.15  42
   2   0   2 94547.6 2581.06  19
   2   0   2 93406.7 2570.60  40
   2   0   2 94694.2 2568.19  28
  -2   0  -2 94240.9 2569.62  27
   2   0   2 96395.7 2577.87  31
   2   0   2 95790.1 2574.73  22
   2   0   2 96575.5 2575.64  24
   2   0   3 49768.3 1380.11  11
   2   0   3 49304.1 1365.23   4
  -2   0  -3 48685.2 1394.38   2
  -2   0  -3 51707.9 1384.63  46
   2   0   3 48965.7 1354.71  40
   2   0   3 51135.1 1380.94  42
   2   0   3 48297.9 1370.12  19
   2   0   3 50563.8 1351.02  39
   2   0   3 49170.8 1357.03  28
   2   0   3 50281.9 1370.79  31
   2   0   3 49284.5 1362.81  24
   2   0   3 49425.7 1359.08  22
   2   0   4 4917.05 204.441  11
  -2   0  -4 4693.71 245.200   2
   2   0   4 4675.16 182.853   4
  -2   0  -4 5043.39 209.170  46
   2   0   4 5258.88 209.640  42
  -2   0  -4 4437.67 210.152  17
   2   0   4 4882.36 187.449  19
   2   0   4 5028.79 156.755  39
   2   0   4 4902.06 190.420  31
   2   0   4 4884.78 171.396  28
   2   0   4 5038.14 172.378  22
   2   0   5 629.289 116.268  11
  -2   0  -5 520.683 139.515  17
   2   0   5 645.068 116.669  42
  -2   0  -5 632.849 115.295  46
   2   0   5 699.815 93.9482  19
   2   0   5 608.673 78.0131  22
   2   0   5 603.473 54.7943  39
  -2   0  -5 590.540 118.425  34
   2   0   5 591.310 94.5367  31
   2   0   5 509.934 72.2888  28
   2   0   5 566.951 94.2415   4
  -2   0  -5 566.336 176.725   2
   2   0   6 671.843 88.3515  22
  -2   0  -6 656.028 125.724  46
   2   0   6 570.944 122.441  42
  -2   0  -6 610.811 200.751   2
  -2   0  -6 888.358 169.146   1
   2   0   6 775.767 103.738  19
   2   0   6 619.973 78.8674  28
  -2   0  -6 673.925 129.762  34
   2   0   6 687.754 109.921  31
   2   0   6 805.745 130.050  11
  -2   0  -6 647.058 148.443  17
   2   0   7 23903.2 750.445  42
  -2   0  -7 22416.3 798.398   2
  -2   0  -7 22201.9 786.910   1
   2   0   7 23046.1 714.266  19
  -2   0  -7 23675.7 761.933  46
   2   0   7 24181.4 754.936  11
  -2   0  -8 30637.8 1007.94   1
   2   0   8 30572.6 945.175  31
   2   0   8 29478.2 955.041  42
   2   0   9 59525.2 1807.44  42
  -2   0  -9 61186.4 1862.80   1
   2   0   9 60652.9 1759.26  19
   2   0   9 60128.3 1794.26  31
  -2   0  -9 64365.3 1845.01  46
   2   0  10 6428.74 305.677  19
  -2   0 -10 7362.48 381.252  46
   2   0  10 6318.33 348.001  42
  -2   0 -10 6310.29 392.990   1
  -2   0 -11 143.470 204.774  15
  -2   0 -11-27.4034 164.640  46
   2   0  11-135.984 166.200  42
  -2   0 -11 150.165 201.324   1
  -2   0 -12 4064.42 316.012  46
  -2   0 -12 3637.81 335.761  15
  -2   0 -13 25776.9 926.989  46
  -2   0 -13 25699.7 950.731  15
  -2   0 -14-201.950 163.057  46
  -2   0 -14 77.2027 166.285  15
  -2   0 -15 2077.90 163.923  18
  -2   0 -15 2020.29 203.656  15
  -2   0 -15 2099.93 205.869  10
  -2   0 -15 1954.72 197.429  33
  -2   0 -16 454.140 109.327  43
   2   2 -15 752.726 117.150  18
   2   2 -15 723.241 144.097  10
   2   2 -14 269.097 126.769  18
   2   2 -14 253.780 163.046  10
   2   2 -14 97.4697 143.206  43
   2   2 -13 1600.84 185.482  18
  -2   2  13 1873.93 191.227  51
   2   2 -13 1573.87 215.617  46
   2   2 -13 1996.14 230.767  10
   2   2 -13 1868.39 222.410  43
   2   2 -12 1395.27 208.198  18
  -2   2  12 1101.00 207.307  51
   2   2 -12 1257.11 223.178  46
   2   2 -12 1390.22 214.651  15
   2   2 -12 1339.50 232.029  10
   2   2 -11 3667.80 284.064  18
   2   2 -11 4108.40 317.788  46
   2   2 -11 3813.19 308.312  15
   2   2 -11 4037.58 334.500  10
   2   2 -10 9071.00 406.404  21
   2   2 -10 9447.26 473.898  46
   2   2 -10 9362.14 483.465  10
   2   2 -10 9046.45 459.347  15
   2   2  -9 17014.2 609.143  21
   2   2  -9 16130.4 664.781  46
   2   2  -9 16837.4 661.153  15
   2   2  -9 17050.2 680.347  10
   2   2  -8 4410.88 269.411  21
  -2   2   8 3315.01 247.945  16
   2   2  -8 4188.94 278.223  15
   2   2  -8 3761.18 288.496  10
   2   2  -8 4208.70 286.958  46
   2   2  -7 1501.34 187.691  21
  -2   2   7 958.958 166.403  16
   2   2  -7 1200.15 173.621  15
   2   2  -7 1135.55 193.122  10
   2   2  -7 1140.93 170.828  46
  -2   2   7 1334.02 162.944   5
  -2   2   6 32048.4 976.180  45
  -2   2   6 32940.8 933.274  23
   2   2  -6 32619.9 1019.01  10
  -2   2   6 30852.0 985.853  16
  -2   2   6 30586.3 945.661   5
   2   2  -5 9179.27 379.592  10
   2   2  -5 8388.04 338.207  15
   2   2  -5 8876.76 361.158  46
  -2   2   5 8668.45 354.811  48
  -2   2   5 7968.74 331.018   5
   2   2  -5 8666.60 324.254  38
  -2   2   5 8488.98 326.245  29
  -2   2   5 8386.55 300.863  26
  -2   2   5 8607.92 302.101  25
  -2   2   5 8929.37 315.279  23
   2   2  -4 547.971 107.797  15
  -2   2   4 653.213 136.338  16
  -2   2   4 572.253 148.810  48
   2   2  -4 474.036 123.056  46
   2   2  -4 674.531 148.407  21
   2   2  -4 569.353 149.267  38
  -2   2   4 371.993 134.594  29
  -2   2   4 466.329 117.461  26
  -2   2   4 439.048 116.569  25
  -2   2   4 497.288 132.496  23
  -2   2   4 650.881 106.440  27
   2   2  -3 13636.7 438.208  15
   2   2  -3 14792.2 492.381  10
   2   2  -3 14853.2 490.865  13
  -2   2   3 14190.0 465.207   9
  -2   2   3 14194.9 420.532  47
   2   2  -3 13882.7 473.893  46
  -2   2   3 14968.9 475.039  44
   2   2  -3 14271.8 465.867  43
  -2   2   3 13743.0 408.509  21
   2   2  -3 14497.2 474.150  21
   2   2  -3 14602.6 468.585  18
   2   2  -3 13736.3 460.241  38
  -2   2   3 14094.9 472.363  29
  -2   2   3 14167.6 461.931  27
  -2   2   3 14618.9 445.622  35
  -2   2   3 13669.9 447.442  23
  -2   2   2 17493.7 544.616   9
  -2   2   2 16248.6 481.489  47
   2   2  -2 17876.0 532.123  43
  -2   2   2 17748.0 543.165  44
  -2   2   2 17356.2 499.418  17
   2   2  -2 17197.9 528.874  18
   2   2  -2 17827.0 542.938  21
  -2   2   2 16837.0 500.115  21
   2   2  -2 16651.6 535.294  38
  -2   2   2 16782.7 503.528  34
  -2   2   2 16847.8 548.934  29
  -2   2   2 17134.9 543.867  27
  -2   2   2 17192.1 514.896  35
   2   2  -2 16666.4 553.213  10
   2   2  -2 17311.1 546.470  13
  -2   2   1 13899.9 459.510   9
   2   2  -1 13393.0 418.338  51
  -2   2   1 13865.5 421.227  49
   2   2  -1 13552.7 434.288  49
   2   2  -1 13322.8 429.891  43
   2   2  -1 13712.3 439.070  40
   2   2  -1 13485.7 424.904  18
  -2   2   1 13636.1 422.680  17
  -2   2   1 12913.6 421.159  21
   2   2  -1 13559.3 442.523  21
   2   2  -1 13670.1 449.298  38
  -2   2   1 13805.4 433.442  34
  -2   2   1 13747.1 460.111  29
  -2   2   1 12971.6 421.353  35
  -2   2   1 13295.8 453.210  27
  -2   2   1 14020.0 424.795  10
   2   2  -1 13351.8 439.605  13
   2   2  -1 13294.9 451.865  10
  -2   2   0 2938.37 209.589   9
  -2   2   0 2271.22 103.851   1
   2   2   0 2693.70 151.226  47
   2   2   0 2687.31 155.776  51
   2   2   0 2734.78 164.114  49
  -2   2   0 2713.65 144.659  49
  -2   2   0 2812.11 174.965  43
   2   2   0 2541.58 173.844  40
  -2   2   0 2574.59 166.781  17
  -2   2   0 2954.36 114.530  18
   2   2   0 2611.81 157.736  21
   2   2   0 2869.70 141.242  18
   2   2   0 2566.62 188.310  38
  -2   2   0 2348.13 188.950  27
  -2   2   0 2748.45 177.755  34
  -2   2   0 2672.86 192.326  29
  -2   2   0 2763.85 148.768  10
   2   2   0 2913.97 174.288  10
  -2   2  -1 1307.87 160.904  17
  -2   2  -1 936.068 117.713  10
  -2   2  -1 1020.24 85.8025   3
  -2   2  -1 1120.63 187.751   9
   2   2   1 1205.30 138.466  10
   2   2   1 1165.42 113.164  47
   2   2   1 1075.46 136.772  49
  -2   2  -1 1061.18 111.157  49
   2   2   1 1186.19 91.1510  44
  -2   2  -1 1078.74 133.997  43
  -2   2  -1 1205.42 98.1630  18
   2   2   1 967.189 117.379  21
   2   2   1 1122.15 100.763  18
   2   2   1 912.158 89.2514  37
   2   2   1 1199.03 163.078  38
   2   2   1 1013.23 133.064  35
  -2   2  -1 1124.38 148.192  34
  -2   2  -1 1078.60 160.453  27
  -2   2  -2 34247.1 991.003   3
   2   2   2 36749.3 1004.77  47
   2   2   2 35649.1 1009.02  49
   2   2   2 32041.8 962.773  48
  -2   2  -2 35322.1 1029.33  43
   2   2   2 35238.9 985.156  21
   2   2   2 35062.2 1001.49  20
  -2   2  -2 36140.8 1039.46  17
   2   2   2 34391.1 1013.50  36
   2   2   2 35678.5 981.244  37
   2   2   2 34930.2 1003.60  35
  -2   2  -2 35819.5 1039.60  27
  -2   2  -2 35563.4 1040.44  34
  -2   2  -2 35622.0 1018.65  10
  -2   2  -2 35664.0 1039.57  13
  -2   2  -3 9019.20 375.363  13
  -2   2  -3 9583.98 355.163  10
  -2   2  -3 8776.64 342.868   3
   2   2   3 9621.54 339.832  49
   2   2   3 9666.98 330.081  47
  -2   2  -3 9593.33 358.460  43
   2   2   3 9214.16 318.462  20
  -2   2  -3 8772.13 377.478  17
   2   2   3 9464.54 301.123  21
   2   2   3 9024.79 335.920  36
   2   2   3 9350.59 303.908  37
  -2   2  -3 8993.65 370.333  34
   2   2   3 9293.56 326.512  35
   2   2   3 8708.56 325.220  25
   2   2   3 9108.08 327.909  26
   2   2   3 9357.78 332.079  23
  -2   2  -4 12096.5 416.876   1
   2   2   4 13382.9 453.618   5
  -2   2  -4 12498.2 474.541  46
  -2   2  -4 13606.3 475.656  43
   2   2   4 13663.3 423.878  20
   2   2   4 12984.7 439.251  36
  -2   2  -4 12986.2 486.221  34
   2   2   4 13885.2 438.518  35
   2   2   4 13276.9 432.504  26
   2   2   4 12818.5 430.381  25
   2   2   4 13557.7 435.295  23
  -2   2  -5 5105.85 281.687  46
  -2   2  -5 5824.34 320.495  17
   2   2   5 5259.59 241.360  36
   2   2   5 5930.47 241.067  25
   2   2   5 5205.11 235.643  26
   2   2   5 5602.10 249.912  23
  -2   2  -5 6019.77 312.399  13
   2   2   5 6008.01 266.396   5
  -2   2  -5 5274.90 231.653   1
   2   2   6 8159.26 316.276  26
   2   2   6 8623.12 320.578  25
  -2   2  -6 8467.71 396.939  34
  -2   2  -6 8686.74 409.129  17
  -2   2  -6 9087.47 404.226  13
   2   2   6 8214.94 339.062   5
  -2   2  -6 8632.66 342.113   1
  -2   2  -7 1795.41 203.366  46
  -2   2  -7 1861.81 222.453  34
  -2   2  -7 1948.60 245.431  17
   2   2   7 1791.07 183.465   5
  -2   2  -8 5367.16 337.552  46
  -2   2  -8 5492.68 338.790  34
   2   2   8 5655.11 281.800   5
  -2   2  -8 5666.52 331.363  15
  -2   2  -9 219.849 170.822  15
   2   2   9 45.6921 166.834  51
  -2   2  -9 265.872 171.043  46
  -2   2 -10 8379.10 432.455  15
   2   2  10 7446.23 400.274  51
  -2   2 -10 7233.51 426.418  46
  -2   2 -11 8597.13 466.506  10
  -2   2 -11 8091.34 443.567  15
   2   2  11 7592.26 404.758  51
  -2   2 -11 8395.72 460.388  46
  -2   2 -11 8109.05 389.893  21
  -2   2 -12 6727.17 392.548  43
  -2   2 -12 6408.60 373.351  15
  -2   2 -12 6343.76 384.835  10
   2   2  12 5443.61 329.963  51
  -2   2 -13 481.148 170.833  15
  -2   2 -13 802.199 198.315  10
  -2   2 -13 624.422 186.725  43
  -2   2 -13 807.053 163.512  18
  -2   2 -14 314.534 154.483  10
  -2   2 -14 417.562 155.772  43
  -2   2 -14 273.158 125.284  18
  -2   2 -15 1492.31 159.080  10
  -2   2 -15 1723.76 152.452  43
  -2   2 -15 1413.56 127.820  18
  -2   4  13 3424.64 171.248  51
   2   4 -12 1528.43 142.398  18
  -2   4  12 1830.99 164.349  51
   2   4 -12 1449.92 182.671  10
   2   4 -11 745.530 145.143  18
   2   4 -11 851.876 140.132  21
  -2   4  11 1112.83 170.846  51
   2   4 -11 858.566 182.341  10
   2   4 -10 753.909 160.550  18
   2   4 -10 604.838 159.155  21
  -2   4  10 772.126 169.130  51
   2   4 -10 790.807 192.481  10
  -2   4   9 1580.14 232.480  51
   2   4  -9 1262.54 218.390  10
   2   4  -8 1529.99 202.423  18
   2   4  -8 1529.92 211.961  21
  -2   4   8 1100.85 211.032  51
   2   4  -7 4138.47 270.252  18
   2   4  -7 4020.35 286.600  21
  -2   4   7 4051.82 305.226  51
  -2   4   7 3909.63 281.523   5
   2   4  -7 4012.10 318.432  10
  -2   4   6 291.347 194.435   5
   2   4  -6 473.172 207.272  10
   2   4  -6 216.055 148.457  18
   2   4  -6-38.7846 171.993  21
   2   4  -5 6012.73 329.952  21
  -2   4   5 6342.20 299.570  26
  -2   4   5 6105.10 296.726  23
  -2   4   5 5824.26 296.703  25
  -2   4   5 5546.05 331.047   5
   2   4  -5 5566.59 361.626  10
   2   4  -4 6567.64 344.368  21
  -2   4   4 6783.00 321.815  26
  -2   4   4 6426.00 319.426  25
  -2   4   4 6769.40 316.305  23
   2   4  -4 6564.51 382.885  13
   2   4  -4 6246.53 369.848  10
  -2   4   4 6980.16 361.054   5
   2   4  -3 3349.58 278.353  13
   2   4  -3 3143.87 266.878  10
   2   4  -3 3263.93 248.525  21
  -2   4   3 2856.63 237.965  51
  -2   4   3 3102.67 213.378  35
  -2   4   3 3031.26 231.016  26
  -2   4   3 3046.99 232.653  23
  -2   4   3 3069.54 232.782  25
   2   4  -2 7950.87 400.656  10
   2   4  -2 8795.34 380.091  21
  -2   4   2 7456.65 366.555  51
   2   4  -2 8558.36 378.326  35
  -2   4   2 8502.08 346.863  35
  -2   4   2 8540.79 366.040  23
  -2   4   1 4287.84 242.297  35
   2   4  -1 4039.79 265.720  35
   2   4  -1 4260.23 287.476  10
   2   4  -1 4207.80 254.754  21
  -2   4   0 4354.84 248.359  35
   2   4   0 4000.79 253.575  35
   2   4   0 3743.24 271.055  10
  -2   4   0 4440.86 301.158  13
   2   4   0 4117.35 241.646  21
  -2   4   0 3978.90 240.648  21
   2   4   1 5130.83 281.640  49
  -2   4  -1 5045.99 282.194  21
   2   4   1 4760.08 254.225  21
   2   4   1 5272.42 278.649  35
  -2   4  -1 5583.99 286.574  35
  -2   4  -1 5830.99 339.972  13
  -2   4  -2 3839.17 292.705  13
   2   4   2 3200.60 237.974  51
   2   4   2 3197.96 266.632   5
  -2   4  -2 3301.81 243.811  21
  -2   4  -2 3117.62 232.272  35
   2   4   2 3286.09 230.691  35
   2   4   2 3259.26 242.043  25
   2   4   2 3307.99 245.990  23
   2   4   2 3364.32 241.448  26
  -2   4  -3 1373.28 238.701  13
  -2   4  -3 1101.87 197.302  10
   2   4   3 1430.48 191.631  51
  -2   4  -3 1307.08 211.291  43
   2   4   3 1152.77 213.316   5
  -2   4  -3 1584.84 207.932  21
   2   4   3 1527.77 179.185  35
   2   4   3 1406.97 192.444  25
   2   4   3 1354.30 198.058  23
   2   4   3 1527.83 191.085  26
  -2   4  -4 1803.21 271.451  13
  -2   4  -4 1461.11 212.233  10
   2   4   4 1760.65 217.265  51
  -2   4  -4 1573.61 223.129  43
   2   4   4 1984.11 232.768   5
  -2   4  -4 1778.01 222.664  21
   2   4   4 1927.27 198.532  35
   2   4   4 1904.41 196.358  25
   2   4   4 2024.32 200.958  26
   2   4   4 1828.74 206.285  23
   2   4   5 1432.83 205.416  51
  -2   4  -5 1427.29 220.438  43
   2   4   5 1313.37 220.996   5
  -2   4  -5 1366.38 216.105  21
  -2   4  -5 1789.89 267.984  13
  -2   4  -5 1324.21 222.522  10
   2   4   5 1519.23 184.072  25
   2   4   5 1351.44 181.395  26
   2   4   5 1722.18 203.174  23
   2   4   6 10767.7 507.712  51
  -2   4  -6 10354.7 508.075  43
   2   4   6 12053.5 484.612   5
  -2   4  -6 11859.4 500.753  21
  -2   4  -6 10663.1 515.966  10
   2   4   6 11744.3 449.912  23
   2   4   6 11551.3 445.767  26
   2   4   6 11672.2 448.430  25
   2   4   7 2116.66 243.279  51
  -2   4  -7 2003.13 259.014  43
  -2   4  -7 1800.91 238.412  21
  -2   4  -7 1173.16 227.730  10
   2   4   7 1657.57 203.236  23
  -2   4  -8 2509.56 253.758  21
  -2   4  -8 2318.29 274.703  43
   2   4   8 2542.65 227.179   5
  -2   4  -9 3442.72 288.832  10
   2   4   9 3717.68 291.588  51
  -2   4 -10 2862.48 222.218  21
  -2   4 -10 2862.47 207.644  18
  -2   4 -10 2576.93 239.875  43
  -2   4 -10 2412.57 249.733  10
   2   4  10 2985.32 249.005  51
  -2   4 -11 226.912 161.942  10
   2   4  11-35.1664 136.689  51
  -2   4 -11 147.041 131.413  21
  -2   4 -11 131.921 117.086  18
  -2   4 -12 2575.78 202.033  10
   2   4  12 2881.69 192.946  51
  -2   4 -12 3026.10 162.017  21
  -2   4 -12 2651.65 157.133  18
   2   6  -7 353.694 110.921  23
   2   6  -7 129.788 89.4799  21
   2   6  -6 794.513 131.727  23
   2   6  -6 802.709 115.138  21
   2   6  -5 1281.17 129.742  21
   2   6  -5 1375.23 137.251  26
   2   6  -5 1311.42 138.793  25
   2   6  -5 1283.89 149.039  23
  -2   6   5 1197.29 156.929   5
   2   6  -4 84.9164 110.203  21
   2   6  -4 134.367 123.550  25
   2   6  -4 266.655 124.917  26
  -2   6   4 75.5601 112.780  25
  -2   6   4 120.139 113.567  26
   2   6  -4 173.819 135.554  23
  -2   6   4 104.634 141.634   5
   2   6  -3-43.2362 110.860  21
   2   6  -3 94.3232 128.151  25
  -2   6   3 129.451 122.180  26
  -2   6   3 71.8463 122.336  25
   2   6  -3 101.420 138.572  23
   2   6  -3 170.730 124.840  26
   2   6  -3 10.0377 139.108   5
  -2   6   3 91.7182 150.416   5
   2   6  -2 389.822 117.556  21
   2   6  -2 489.512 135.400  26
  -2   6   2 479.097 135.569  26
   2   6  -2 545.763 139.288  25
  -2   6   2 426.276 132.478  25
  -2   6   2 473.850 134.405  23
   2   6  -2 569.207 150.105  23
   2   6  -2 452.342 154.763   5
  -2   6   2 366.438 160.388   5
   2   6  -1 5903.47 277.251  26
   2   6  -1 5957.92 279.560  25
   2   6  -1 5756.27 274.978  23
  -2   6   1 6006.64 277.554  25
  -2   6   1 5968.11 267.556  23
  -2   6   1 5820.09 275.345  26
   2   6  -1 5852.99 290.707   5
  -2   6   1 6276.68 304.050   5
   2   6   0 4892.72 254.733  26
   2   6   0 5077.46 259.591  25
  -2   6   0 5401.75 258.373  23
  -2   6   0 5254.69 262.080  26
   2   6   0 5006.12 254.752  23
  -2   6   0 5057.60 261.198  25
  -2   6   0 5762.71 290.744   5
   2   6   0 5419.03 280.291   5
   2   6   1 1200.57 154.123  25
  -2   6  -1 1206.65 158.479  25
  -2   6  -1 1129.13 159.509  26
   2   6   1 1064.47 151.704  23
   2   6   1 1261.34 157.243  26
  -2   6  -1 1327.83 167.813  23
   2   6   1 1309.11 182.740   5
  -2   6  -1 1276.90 187.568   5
   2   6   2 4374.34 227.662  25
  -2   6  -2 3954.60 231.207  26
  -2   6  -2 3986.63 233.540  25
   2   6   2 4211.01 225.259  23
   2   6   2 4122.90 224.673  26
  -2   6  -2 4065.74 233.547  23
  -2   6  -2 4173.33 255.669   5
   2   6   2 4559.72 252.498   5
   2   6   3 3601.02 201.316  23
   2   6   3 2879.02 192.017  25
  -2   6  -3 3525.22 213.463  25
   2   6   3 3237.49 196.486  26
  -2   6  -3 3479.61 211.639  26
  -2   6  -3 3301.47 211.613  23
   2   6   3 3702.33 226.922   5
  -2   6  -3 3458.34 228.668   5
  -2   6  -4 1422.55 138.460  21
  -2   6  -4 1407.78 162.029  23
  -2   6  -4 1360.28 153.227  26
   2   6   4 1477.18 149.002  26
   2   6   4 1218.06 140.054  25
   2   6   4 1353.84 145.252  23
  -2   6  -4 1259.62 152.156  25
   2   6   4 1435.24 167.041   5
  -2   6  -4 1227.04 166.589   5
  -2   6  -5 238.022 107.715  21
   2   6   5 115.741 107.651  25
  -2   6  -5 186.001 133.769  23
   2   6   5 161.324 111.101  26
  -2   6  -5 221.413 120.516  26
  -2   6  -5 192.004 120.058  25
   2   6   5 186.283 129.993   5
  -2   6  -6 201.967 104.265  26
  -2   6  -6 150.415 105.260  25
  -2   6  -6 396.238 107.332  21
  -2   6  -7 786.231 119.388  23
  -2   6  -7 626.174 96.6345  21
  -3  -5  11 21.3860 96.5490  41
  -3  -5  10 217.181 91.9372  19
  -3  -5  10 393.455 109.749  31
   3  -5 -10 680.453 158.709   8
  -3  -5  10 539.212 137.424  41
  -3  -5   9 148.296 112.713  31
   3  -5  -9 161.357 167.501   8
  -3  -5   9 176.077 145.482  41
   3  -5  -8 175.464 113.089  52
   3  -5  -8 116.240 174.626   8
  -3  -5   8 255.577 159.222  41
   3  -5  -7 1555.30 166.799  52
   3  -5  -7 1852.25 227.348   8
  -3  -5   7 1681.76 219.171  41
   3  -5  -6 1549.10 232.216   8
   3  -5  -5 1751.26 242.309   8
  -3  -5   5 1555.07 229.628   7
  -3  -5   5 1345.47 234.436  41
  -3  -5   4 10622.8 440.908   7
   3  -5  -4 9041.81 454.116   8
  -3  -5   4 9748.02 468.043  41
   3  -5  -3 1388.58 212.402  50
  -3  -5   3 1511.76 225.235   7
  -3  -5   3 1386.43 226.262  41
   3  -5  -2 12030.4 501.774  50
  -3  -5   2 11802.9 493.934   7
   3  -5  -1 12838.2 529.771  50
   3  -5  -1 12181.9 535.468   8
   3  -5  -1 12554.4 530.732  41
   3  -5   0 8614.39 420.932  50
   3  -5   0 8627.41 427.290  41
   3  -5   1 16991.0 661.176  41
   3  -5   2 2371.41 259.102  41
   3  -5   2 1984.35 261.403  14
   3  -5   2 2401.31 248.840   7
   3  -5   3 1091.92 218.835  41
   3  -5   3 1482.51 228.460   7
   3  -5   4 6037.69 367.647  41
   3  -5   4 6510.31 355.937   7
   3  -5   5 5751.22 351.074  41
   3  -5   5 6914.33 348.457   7
  -3  -5  -5 5985.15 349.375   8
   3  -5   6 1762.61 211.929  11
  -3  -5  -6 1710.09 243.797   8
   3  -5   7 7595.38 373.382  41
   3  -5   7 6812.61 362.598  11
  -3  -5  -7 7594.10 382.266   8
   3  -5   8 846.395 176.950  41
  -3  -5  -8 804.277 205.223   8
   3  -5   8 583.545 130.803  31
   3  -5   8 305.847 145.976  11
   3  -5   9 138.141 108.498  19
  -3  -5  -9 60.1233 177.057   8
   3  -5   9-7.14631 138.817  41
   3  -5   9 197.538 131.150  11
   3  -5  10 373.072 98.6602  19
   3  -5  10 569.205 133.469  41
   3  -3 -14 968.194 148.842  30
   3  -3 -14 1486.18 155.320  32
   3  -3 -14 1049.62 147.222  33
  -3  -3  14 1272.02 148.765  42
  -3  -3  14 1275.01 147.790  41
   3  -3 -13 176.196 147.457  30
  -3  -3  13-68.2902 120.099  31
   3  -3 -13 57.9608 142.337  33
   3  -3 -13 146.574 148.153  32
  -3  -3  13 139.952 135.597  42
  -3  -3  13 78.6197 153.094  41
   3  -3 -12 1866.80 224.317  33
  -3  -3  12 1505.10 182.624  31
   3  -3 -12 1633.32 227.902  30
   3  -3 -12 1935.83 223.529  32
  -3  -3  12 1955.30 230.228  41
   3  -3 -12 1512.20 193.335  46
  -3  -3  12 1511.12 206.695  42
   3  -3 -11 1754.56 239.627  33
  -3  -3  11 1532.74 227.812  42
  -3  -3  11 2010.08 268.008  41
   3  -3 -10 14185.3 618.362  33
  -3  -3  10 14612.5 575.705  31
   3  -3 -10 14983.5 638.188  30
   3  -3 -10 13656.4 524.992  52
   3  -3 -10 13684.3 590.364  46
  -3  -3  10 14671.7 619.977  42
  -3  -3  10 14080.4 611.283  41
   3  -3  -9 817.927 161.254  52
   3  -3  -9 1033.90 209.125  33
  -3  -3   9 876.730 207.711  11
  -3  -3   9 1043.75 217.254  42
  -3  -3   9 841.775 230.060  41
   3  -3  -9 895.030 189.199  46
   3  -3  -8 3834.66 279.596  46
   3  -3  -8 3142.05 230.211  52
   3  -3  -8 3608.87 290.809  33
  -3  -3   8 4290.23 303.480  11
  -3  -3   8 3538.43 305.143  41
  -3  -3   8 3490.26 284.190  42
   3  -3  -7 292.560 129.848  52
  -3  -3   7 115.521 184.701  41
  -3  -3   7-58.9924 153.466  42
   3  -3  -7 538.497 178.781  33
  -3  -3   7 261.215 171.173  11
   3  -3  -6 614.885 158.136  50
  -3  -3   6 479.704 198.128   7
  -3  -3   6 481.129 189.648  41
  -3  -3   6 303.717 152.800  42
   3  -3  -6 533.047 162.196  33
  -3  -3   6 629.288 165.542  11
   3  -3  -5 2292.41 195.954  50
  -3  -3   5 2006.86 224.590  41
  -3  -3   5 2095.09 207.787  42
   3  -3  -5 1979.49 211.444  30
   3  -3  -5 1785.54 197.128  33
  -3  -3   5 2309.72 209.092  11
  -3  -3   5 2251.31 223.299   7
  -3  -3   4 5385.48 308.618  41
   3  -3  -4 4501.63 270.546  33
   3  -3  -4 5055.30 291.779  30
  -3  -3   4 5430.99 285.356  11
  -3  -3   4 5600.29 295.776  14
  -3  -3   4 5574.40 287.294   7
  -3  -3   3 4691.72 257.741  42
   3  -3  -3 4587.67 258.879  41
  -3  -3   3 5428.44 279.467  14
   3  -3  -3 4804.43 255.626  33
   3  -3  -2 25956.2 803.109  41
  -3  -3   2 25128.6 789.113  42
  -3  -3   2 24497.4 806.008  41
   3  -3  -2 26353.2 828.531  12
   3  -3  -2 25020.3 805.861  30
   3  -3  -2 24165.5 782.447  33
   3  -3  -2 24798.3 789.402  32
  -3  -3   1 46394.7 1379.84  41
  -3  -3   1 46443.4 1362.16  42
   3  -3  -1 47728.6 1389.61  41
   3  -3  -1 46434.4 1383.79  30
  -3  -3   1 47330.6 1372.01  14
   3  -3  -1 48355.2 1415.12  12
   3  -3   0 2834.87 211.682  41
  -3  -3   0 2561.84 195.404  41
   3  -3   0 2727.94 222.739  12
   3  -3   0 3069.44 237.742   8
  -3  -3  -1 463.168 137.742  41
   3  -3   1 327.720 162.399  41
   3  -3   1 399.302 160.012  12
   3  -3   1 305.586 182.400   8
   3  -3   2 6952.91 324.767  42
   3  -3   2 7307.12 349.867  14
   3  -3   2 7441.18 348.896  12
   3  -3   2 6962.01 331.066   8
   3  -3   3 8993.73 392.602  14
   3  -3   3 7944.42 356.762   7
   3  -3   4 4573.51 287.824  41
   3  -3   4 4134.50 270.220  42
   3  -3   4 4351.46 286.847  14
   3  -3   4 4762.85 269.565   7
   3  -3   5 5848.65 337.623  41
   3  -3   5 5659.93 324.539  42
   3  -3   5 5801.64 336.034  14
   3  -3   5 6685.85 330.793   7
   3  -3   6 5927.90 343.107  41
   3  -3   6 5130.72 326.233  42
   3  -3   6 5226.97 325.640  11
   3  -3   6 5733.19 339.371  14
   3  -3   7 2596.33 250.218  11
   3  -3   7 2829.22 265.277  41
   3  -3   7 2492.97 247.596  42
   3  -3   8 577.429 186.124  11
   3  -3   8 499.981 210.326  41
   3  -3   8 480.542 177.441  42
   3  -3   9 8057.38 443.637  42
   3  -3   9 8092.42 441.553  41
   3  -3   9 7686.71 381.567  31
   3  -3   9 8393.87 437.562  11
   3  -3  10 1067.82 178.629  31
   3  -3  10 918.243 171.918  19
   3  -3  10 965.279 220.500  42
   3  -3  10 1025.80 240.283  41
   3  -3  11 998.438 234.666  41
   3  -3  11 1048.10 219.437  42
  -3  -3 -11 1087.46 208.470  33
   3  -3  11 915.552 161.528  31
   3  -3  11 1297.40 200.561  11
  -3  -3 -12-22.7394 156.159  33
   3  -3  12 102.637 125.467  31
   3  -3  12 20.6407 111.869  19
   3  -3  12 331.015 159.603  42
   3  -3  12 190.692 169.584  41
  -3  -3 -13 1783.08 197.062  32
  -3  -3 -13 1635.11 190.608  33
  -3  -3 -13 1548.97 202.242  30
   3  -3  13 1491.53 176.688  41
  -3  -3 -14 593.088 131.096  32
  -3  -3 -14 433.610 130.531  30
   3  -1 -15 983.441 170.355  30
   3  -1 -15 704.420 156.550  33
   3  -1 -15 1021.51 151.038  46
   3  -1 -14 4013.95 285.798  33
   3  -1 -14 4013.14 268.468  32
  -3  -1  14 3550.51 264.299  41
  -3  -1  14 4314.74 273.010  42
   3  -1 -14 3497.85 257.837  46
   3  -1 -13 4572.97 332.433  33
   3  -1 -13 4520.76 313.986  32
   3  -1 -13 4078.12 310.551  15
  -3  -1  12 2210.47 257.572  42
  -3  -1  12 2258.60 237.168  31
   3  -1 -12 2034.49 271.470  15
   3  -1 -12 2287.84 256.166  46
  -3  -1  11 2553.87 257.780  42
   3  -1 -11 2590.94 259.452  46
  -3  -1  11 2116.90 223.792  31
   3  -1 -11 1989.73 264.974  15
  -3  -1  10 7288.83 409.906  42
   3  -1 -10 8129.33 416.928  46
  -3  -1  10 7820.69 374.102   4
  -3  -1  10 7903.99 382.188  31
   3  -1 -10 8449.49 442.999  15
   3  -1  -9 89.4627 144.586  46
  -3  -1   9-34.2641 155.692  42
   3  -1  -9 185.090 125.048  52
  -3  -1   9 234.386 140.433   4
  -3  -1   9 338.625 137.345  31
   3  -1  -9 249.533 175.810  15
  -3  -1   8 6447.30 339.500  42
   3  -1  -8 6761.84 297.603  52
   3  -1  -8 6686.56 332.072  46
  -3  -1   8 6564.88 309.976  31
  -3  -1   8 6695.89 336.153  11
   3  -1  -8 6835.61 358.763  15
  -3  -1   8 5962.56 293.167   4
   3  -1  -7 25743.7 786.513  52
  -3  -1   7 24326.5 785.607   4
  -3  -1   7 25318.4 803.350  31
  -3  -1   7 25651.3 827.463  11
   3  -1  -7 25769.4 848.605  15
   3  -1  -6 9875.50 414.925   1
   3  -1  -6 9966.92 360.129  52
   3  -1  -6 10309.4 388.159  46
  -3  -1   6 10040.0 400.929  45
  -3  -1   6 9556.61 391.584  42
  -3  -1   6 10285.9 396.577  11
   3  -1  -5 6369.24 298.468   1
   3  -1  -5 6217.13 252.706  52
  -3  -1   5 6610.04 288.845  45
  -3  -1   5 6885.24 286.872  42
   3  -1  -5 6347.97 289.370  15
  -3  -1   5 6867.28 285.702  11
  -3  -1   4 89513.4 2516.05   3
  -3  -1   4 91942.3 2530.26   2
  -3  -1   4 89251.7 2481.20   7
   3  -1  -4 89423.6 2488.43  50
  -3  -1   4 91531.7 2515.71  45
  -3  -1   4 90803.4 2515.21  42
   3  -1  -4 87814.5 2515.59  15
  -3  -1   4 94590.1 2512.45  11
  -3  -1   3 41521.0 1153.22   7
  -3  -1   3 42334.3 1197.93   2
  -3  -1   3 42887.7 1186.68   3
   3  -1  -3 40772.2 1163.16  50
  -3  -1   3 41356.9 1179.88  42
  -3  -1   3 40946.7 1177.60  45
   3  -1  -3 40643.2 1173.51  15
  -3  -1   3 40830.7 1173.65  11
  -3  -1   2 32995.3 914.360   3
   3  -1  -2 33068.7 904.692  50
  -3  -1   2 31280.5 901.148  14
  -3  -1   2 31052.1 899.899  11
   3  -1  -2 32154.7 899.068  15
   3  -1  -2 33262.0 906.372  41
  -3  -1   2 31733.3 906.900  42
  -3  -1   2 33127.3 904.290  45
  -3  -1   1 75664.8 2028.32   8
  -3  -1   1 73805.9 2043.87  14
  -3  -1   1 71578.0 2042.84  45
   3  -1  -1 76960.4 2058.40  41
  -3  -1   1 75370.6 2049.62  42
   3  -1  -1 75078.7 2065.86  30
   3  -1  -1 76992.4 2063.77  33
  -3  -1   0 15734.5 449.097  14
   3  -1   0 15928.1 468.909  32
   3  -1   0 16232.9 479.833  30
  -3  -1   0 15644.6 450.021  42
   3  -1   0 16497.0 480.659  41
   3  -1   1 236839. 6447.23  12
   3  -1   1 238541. 6440.08   8
   3  -1   1 237334. 6441.89  41
   3  -1   1 239184. 6443.60  42
   3  -1   2 188656. 5049.73   7
   3  -1   2 186907. 5068.46  42
   3  -1   2 187222. 5066.77  41
   3  -1   2 183297. 5067.75  14
   3  -1   2 189423. 5072.26  12
  -3  -1  -2 185215. 5028.13  50
  -3  -1  -3 8148.24 256.639  46
  -3  -1  -3 7075.47 233.782  50
   3  -1   3 7398.99 282.996  42
   3  -1   3 7795.09 281.718   7
   3  -1   3 7227.61 288.046  14
   3  -1   3 7628.17 230.146  24
  -3  -1  -4 7607.08 259.107  46
   3  -1   4 7217.88 283.414  42
  -3  -1  -4 7183.93 287.836   2
   3  -1   4 7290.64 287.263  14
   3  -1   4 7227.39 212.727  24
   3  -1   5 8455.29 344.017  42
  -3  -1  -5 9521.13 330.509  46
  -3  -1  -5 8916.92 295.757  52
  -3  -1  -5 9032.35 361.868   2
   3  -1   5 8620.30 291.421   4
   3  -1   5 9102.51 352.017  14
   3  -1   5 8948.55 344.533  11
   3  -1   5 8781.23 298.066  22
   3  -1   6 16182.5 569.530  42
  -3  -1  -6 16481.4 512.609  52
  -3  -1  -6 17831.9 561.218  46
  -3  -1  -6 16919.5 592.431   2
  -3  -1  -6 16445.4 598.024   1
   3  -1   6 16058.2 502.319  22
   3  -1   6 17041.7 573.049  11
  -3  -1  -7 4935.75 253.490  46
  -3  -1  -7 4415.11 206.148  52
   3  -1   7 4182.46 261.287  42
  -3  -1  -7 4802.70 311.969   2
  -3  -1  -7 4732.77 300.601   1
   3  -1   7 4787.53 233.838  31
   3  -1   7 4696.85 264.532  11
   3  -1   8 9705.68 428.258  42
   3  -1   8 9455.47 379.173  19
   3  -1   8 9377.82 388.134  31
   3  -1   8 10601.3 430.688  11
  -3  -1  -9 2439.85 220.232  46
   3  -1   9 1921.66 216.134  42
  -3  -1  -9 1842.45 244.083   1
   3  -1   9 1962.11 181.282  19
   3  -1   9 2281.28 197.768  31
   3  -1   9 2220.32 221.616  11
  -3  -1 -10 5343.77 326.167  46
   3  -1  10 5040.36 327.974  42
  -3  -1 -10 4774.48 352.458   1
   3  -1  10 4384.06 261.035  19
   3  -1  10 5363.20 296.409  31
   3  -1  10 4876.82 312.745  11
  -3  -1 -11 11641.3 518.775  46
   3  -1  11 10197.1 500.527  42
   3  -1  11 11726.5 508.952  41
  -3  -1 -11 10009.5 533.936   1
   3  -1  11 10938.1 444.829  19
   3  -1  11 10895.6 475.127  31
  -3  -1 -11 11201.9 549.275  15
  -3  -1 -12 8611.62 438.023  46
   3  -1  12 7303.79 412.543  42
  -3  -1 -13 1642.47 230.724  15
   3  -1  13 1490.49 207.072  42
  -3  -1 -14 1400.66 205.671  15
  -3  -1 -15 284.962 139.221  33
  -3  -1 -15 290.456 139.646  10
  -3  -1 -15 315.886 138.308  15
   3   1 -15 954.365 133.068  18
   3   1 -15 1230.45 165.272  43
   3   1 -15 1078.15 164.577  10
   3   1 -15 1049.88 162.986  46
   3   1 -14 3729.86 239.744  18
   3   1 -14 4161.53 288.127  46
   3   1 -14 4490.54 293.075  10
   3   1 -13 4281.28 321.639  46
   3   1 -13 3951.53 305.103  10
   3   1 -13 4407.51 322.006  15
   3   1 -12 2503.21 261.837  46
   3   1 -12 1912.43 264.942  15
   3   1 -11 1810.33 251.459  15
   3   1 -11 1936.44 241.443  46
   3   1 -10 7322.46 398.680  46
  -3   1  10 7066.57 362.760  28
   3   1 -10 8021.78 430.291  15
  -3   1  10 7499.30 380.942  42
  -3   1   9 248.223 147.259  28
  -3   1   9 83.3438 130.670  16
   3   1  -9 123.144 166.500  15
  -3   1   9 165.917 148.339  42
   3   1  -9 184.221 151.012  46
  -3   1   9 161.447 158.632  45
   3   1  -8 6609.73 337.223  46
  -3   1   8 6181.87 309.544  28
  -3   1   8 6168.86 301.087  16
   3   1  -8 6648.31 351.685  15
   3   1  -7 25831.2 788.595  21
  -3   1   7 25562.5 831.804  45
  -3   1   7 25081.2 805.054  16
   3   1  -7 25870.1 850.604  15
   3   1  -6 9632.30 376.637  46
  -3   1   6 10337.7 386.157  45
  -3   1   6 9109.47 315.652   5
  -3   1   6 9210.91 361.205  28
  -3   1   6 9302.72 358.159  16
   3   1  -5 6923.49 290.877  15
  -3   1   5 6719.83 266.781  16
   3   1  -5 6137.81 273.167  46
  -3   1   5 6684.75 296.250  48
  -3   1   5 6530.29 219.357  19
  -3   1   5 6481.18 236.972   5
  -3   1   5 6750.91 295.419   2
  -3   1   5 6507.53 267.531  28
  -3   1   5 6200.45 212.037  25
  -3   1   5 6308.25 211.956  26
   3   1  -4 91676.7 2509.06  15
  -3   1   4 91173.0 2496.94  16
  -3   1   4 87491.2 2462.73   5
  -3   1   4 92089.8 2496.61   2
   3   1  -4 90970.3 2501.91  46
  -3   1   4 91212.0 2503.33  48
  -3   1   4 91078.1 2455.05  19
   3   1  -4 87528.2 2445.38  40
  -3   1   4 91419.3 2499.17  28
  -3   1   4 89648.4 2446.58  26
  -3   1   4 89852.9 2446.61  25
  -3   1   4 93495.2 2457.41  23
  -3   1   3 42828.4 1213.52  16
   3   1  -3 42241.2 1215.25  15
  -3   1   3 41660.3 1209.56   3
  -3   1   3 45000.6 1234.21   1
  -3   1   3 43054.9 1206.35   2
   3   1  -3 42078.0 1211.13  46
  -3   1   3 42641.8 1217.88  44
   3   1  -3 43171.1 1205.01  21
   3   1  -3 42072.7 1177.13  40
  -3   1   3 42498.8 1214.44  28
   3   1  -3 42276.0 1175.66  32
  -3   1   3 44426.4 1179.09  23
  -3   1   2 31966.4 921.724  16
   3   1  -2 33659.3 919.978  13
   3   1  -2 31526.6 913.430  15
   3   1  -2 32357.1 930.005  10
  -3   1   2 32459.5 928.152   1
   3   1  -2 32884.7 912.859  46
  -3   1   2 32230.1 922.357  44
   3   1  -2 32065.7 913.387  21
   3   1  -2 31426.8 904.247  39
   3   1  -2 32041.1 897.146  40
  -3   1   2 33021.4 922.481  28
  -3   1   2 32016.0 890.867  23
   3   1  -1 76234.2 2064.23  46
   3   1  -1 78456.0 2066.58  51
   3   1  -1 74318.1 2055.88  43
   3   1  -1 75547.5 2071.76  21
   3   1  -1 75028.4 2072.62  18
   3   1  -1 75523.2 2078.79  36
   3   1  -1 77227.3 2065.85  40
   3   1  -1 75539.6 2070.95  39
  -3   1   1 75951.8 2078.80  28
  -3   1   1 75373.7 2052.20  35
   3   1  -1 73819.6 2083.71  10
   3   1  -1 76762.3 2066.65  13
  -3   1   1 73491.1 2081.96  16
   3   1   0 15978.3 479.275   6
   3   1   0 16072.1 474.802  49
   3   1   0 16223.8 478.344  47
   3   1   0 16149.5 474.406  51
  -3   1   0 15884.0 484.094  43
   3   1   0 16352.3 470.313  21
   3   1   0 16248.9 469.197  18
   3   1   0 16299.4 482.812  20
   3   1   0 16108.0 478.649  36
   3   1   0 16055.2 474.793  39
   3   1   0 16157.6 475.117  37
   3   1   0 16444.9 474.265  40
   3   1   0 16256.4 478.447  38
  -3   1   0 16348.5 487.282  29
   3   1   0 16277.5 485.168  10
   3   1   0 15621.1 452.201  13
  -3   1   0 15363.8 452.413  10
   3   1   1 239665. 6454.03  10
   3   1   1 236994. 6440.25   5
   3   1   1 239081. 6442.03   6
  -3   1  -1 234700. 6458.23   9
   3   1   1 238438. 6448.03  47
   3   1   1 238761. 6442.46  49
   3   1   1 237717. 6450.56  51
  -3   1  -1 236084. 6454.22  43
   3   1   1 237969. 6444.56  20
   3   1   1 242659. 6433.11  21
   3   1   1 236624. 6447.35  19
   3   1   1 242380. 6437.82  18
   3   1   1 239227. 6441.33  37
   3   1   1 240283. 6443.63  39
   3   1   1 240915. 6444.10  36
   3   1   1 241255. 6444.48  40
   3   1   1 237796. 6443.39  38
  -3   1  -1 241688. 6452.38  29
  -3   1  -1 236910. 6454.11  27
   3   1   1 233758. 6438.74  35
   3   1   1 235231. 6436.75  26
   3   1   1 234834. 6436.57  25
  -3   1  -2 186220. 5085.73  13
   3   1   2 187553. 5062.15   6
  -3   1  -2 183858. 5089.12   9
  -3   1  -2 186679. 5075.90   2
   3   1   2 187147. 5067.86   5
  -3   1  -2 184185. 5086.58  46
   3   1   2 187314. 5071.25  49
   3   1   2 183286. 5073.51  40
   3   1   2 189491. 5056.29  21
   3   1   2 183248. 5073.50  19
   3   1   2 186492. 5068.38  20
   3   1   2 189585. 5070.90  38
   3   1   2 187980. 5068.82  39
   3   1   2 188106. 5068.66  36
   3   1   2 185968. 5065.57  35
  -3   1  -2 188462. 5081.33  27
  -3   1  -2 187304. 5078.47  29
   3   1   2 187577. 5062.54  26
   3   1   2 188472. 5062.70  25
   3   1   2 189056. 5063.61  23
  -3   1  -3 7379.38 292.677  13
  -3   1  -3 7272.55 288.470   2
   3   1   3 7390.05 236.538   6
   3   1   3 7210.18 260.622   5
   3   1   3 7550.50 268.130  49
  -3   1  -3 6714.64 272.601  46
   3   1   3 7102.99 222.181  42
   3   1   3 6882.31 265.814  40
   3   1   3 7416.02 257.768  19
   3   1   3 7111.12 253.184  39
   3   1   3 7451.99 255.529  36
   3   1   3 7812.13 256.322  35
  -3   1  -3 7186.50 275.637  27
   3   1   3 7406.96 249.993  25
   3   1   3 6488.04 257.211  22
   3   1   3 7285.14 249.161  26
   3   1   3 7571.04 258.659  23
  -3   1  -4 7763.46 311.529   2
   3   1   4 6704.43 264.319   5
  -3   1  -4 6864.68 281.580  46
   3   1   4 7031.69 234.789  42
  -3   1  -4 7399.14 306.765  17
   3   1   4 6866.35 261.099  19
   3   1   4 7001.89 251.869  39
   3   1   4 7369.52 257.439  36
   3   1   4 7062.31 251.991  26
   3   1   4 7296.22 264.945  23
   3   1   4 7094.45 261.000  22
   3   1   4 7233.31 252.763  25
  -3   1  -4 7199.01 298.648  13
   3   1   4 6900.44 235.205  16
  -3   1  -5 9471.91 365.391  13
   3   1   5 8460.79 285.882  16
  -3   1  -5 8870.55 374.688   2
  -3   1  -5 8700.13 343.338  46
   3   1   5 9012.58 297.109  42
   3   1   5 8614.67 316.451  19
  -3   1  -5 8153.23 360.340  17
   3   1   5 8945.80 302.558  36
   3   1   5 8474.49 295.293  39
  -3   1  -5 8664.22 349.017  34
   3   1   5 8996.38 304.225  25
   3   1   5 8511.25 301.780  26
   3   1   6 15595.4 508.933   5
  -3   1  -6 15235.1 586.356   2
  -3   1  -6 16328.3 561.611   1
  -3   1  -6 16320.9 559.046  46
   3   1   6 16262.9 504.171  42
   3   1   6 15203.2 513.859  19
   3   1   6 15905.3 494.479  36
  -3   1  -6 16046.4 557.974  34
   3   1   6 15531.0 494.264  26
   3   1   6 15720.6 495.448  25
   3   1   7 4649.47 232.394  19
  -3   1  -7 4639.13 286.202   1
  -3   1  -7 4432.41 319.905   2
  -3   1  -7 4261.35 284.604  17
   3   1   8 9362.41 370.823  19
  -3   1  -8 9901.46 440.757   1
  -3   1  -8 8842.61 402.572  34
  -3   1  -8 8861.26 416.974  46
   3   1   8 8641.88 386.047  51
  -3   1  -9 2211.51 255.972   1
  -3   1  -9 2391.77 235.857  46
   3   1   9 2490.75 218.989  51
   3   1   9 1760.18 181.027  19
  -3   1 -10 4480.61 318.825  46
   3   1  10 4275.83 282.329  51
  -3   1 -10 4519.73 328.731   1
  -3   1 -11 10114.0 505.926   1
  -3   1 -11 10844.2 537.456  15
  -3   1 -11 10050.7 504.662  46
  -3   1 -12 8259.04 451.111  46
  -3   1 -13 1687.55 237.016  15
  -3   1 -14 1737.42 220.512  10
  -3   1 -14 1650.13 215.549  15
  -3   1 -15 303.337 145.902  10
  -3   1 -15 309.996 141.380  43
  -3   1 -15 197.566 118.744  18
   3   3 -14 1360.84 164.376  10
   3   3 -14 1315.65 130.896  18
   3   3 -13 65.5027 154.913  10
  -3   3  13 72.0082 124.847  51
   3   3 -13 40.1449 117.886  18
   3   3 -12 2179.48 235.379  10
  -3   3  12 1626.54 196.061  51
   3   3 -12 1604.60 183.882  18
   3   3 -11 1740.63 240.876  10
  -3   3  11 1527.86 222.826  51
   3   3 -11 1253.85 179.636  21
   3   3 -10 14462.4 570.912  18
   3   3 -10 13926.6 540.434  21
   3   3  -9 799.177 190.844  21
   3   3  -9 862.743 190.030  18
   3   3  -9 643.110 199.840  43
   3   3  -9 899.128 226.871  10
   3   3  -8 3516.53 263.559  18
   3   3  -8 3384.97 262.716  21
   3   3  -8 3197.02 288.585  10
   3   3  -8 3863.91 280.477  43
   3   3  -7 289.333 173.776  21
   3   3  -7 260.873 157.742  18
  -3   3   7 325.283 168.838   5
   3   3  -7 523.721 192.830  10
   3   3  -7 248.800 160.480  43
   3   3  -6 536.317 154.880  18
   3   3  -6 591.074 170.254  21
  -3   3   6 569.615 170.761   5
   3   3  -6 398.034 175.516  10
   3   3  -6 476.190 161.270  43
  -3   3   5 1964.18 210.444   5
  -3   3   5 1773.66 168.883  26
  -3   3   5 1834.70 167.738  25
  -3   3   5 2111.40 180.161  23
   3   3  -5 2104.60 187.168  18
   3   3  -5 1883.03 206.951  21
   3   3  -5 2134.55 226.078  10
   3   3  -4 5898.44 276.796  18
   3   3  -4 5384.00 286.809  21
   3   3  -4 4859.66 300.499  10
   3   3  -4 6108.89 321.230  13
   3   3  -4 4982.99 266.842  43
  -3   3   3 4907.19 285.075   9
   3   3  -3 5013.09 262.467  49
   3   3  -3 4829.01 249.591  43
  -3   3   3 5303.71 271.443  44
   3   3  -3 5213.18 271.907  21
  -3   3   3 4918.57 229.224  35
  -3   3   3 4856.80 293.118  29
   3   3  -3 5171.39 286.814  13
   3   3  -3 4490.25 277.286  10
  -3   3   2 24893.6 799.064   9
   3   3  -2 24477.9 771.399  49
  -3   3   2 25282.5 791.409  44
   3   3  -2 24211.8 771.199  43
   3   3  -2 25746.0 767.153  18
   3   3  -2 23557.8 785.769  38
  -3   3   2 25297.0 746.798  35
   3   3  -2 23803.2 806.300  10
   3   3  -1 47995.2 1346.76  51
   3   3  -1 47391.4 1362.59  49
  -3   3   1 47234.3 1380.93  44
  -3   3   1 45642.2 1340.15  21
   3   3  -1 47316.2 1347.04  18
  -3   3   1 47341.7 1394.67   9
  -3   3   1 47116.8 1339.23  35
  -3   3   1 46418.2 1365.42  34
   3   3  -1 45891.9 1363.42  13
   3   3  -1 46685.3 1400.66  10
   3   3   0 2827.04 203.597  49
   3   3   0 2862.69 185.955  51
  -3   3   0 3044.83 257.279   9
  -3   3   0 3009.14 199.604  21
   3   3   0 2883.35 167.490  18
  -3   3   0 3076.99 213.389  17
   3   3   0 2870.95 194.342  21
  -3   3   0 2873.81 214.508  34
  -3   3   0 2928.56 185.795  35
  -3   3   0 2680.32 177.544  10
   3   3   0 2937.80 192.706  13
   3   3   0 2960.81 215.959  10
  -3   3  -1 441.220 154.023  43
   3   3   1 528.534 150.173  10
   3   3   1 257.323 102.063  18
  -3   3  -1 326.680 147.193  21
   3   3   1 386.458 125.192  21
   3   3   1 417.368 135.629  51
   3   3   1 417.479 145.590  49
  -3   3  -1 394.830 127.999  10
  -3   3  -2 7181.68 349.222  13
   3   3   2 6754.41 310.711  51
   3   3   2 7028.11 306.751  49
  -3   3  -2 6868.77 330.601  43
   3   3   2 7105.71 274.606  21
  -3   3  -2 6922.35 340.094  17
   3   3   2 7116.57 318.689   5
  -3   3  -2 6480.10 335.268  34
   3   3   2 6659.22 304.125  23
   3   3   2 6480.30 295.680  25
   3   3   2 6402.20 295.227  26
   3   3   3 8154.48 339.634  25
   3   3   3 8469.82 341.792  23
   3   3   3 7842.06 336.899  26
   3   3   3 8368.97 358.445   5
  -3   3  -3 8706.97 395.776  17
   3   3   3 8208.93 305.185  21
   3   3   3 8598.05 337.121  35
  -3   3  -3 7775.90 385.296  34
  -3   3  -3 8242.17 356.113  10
  -3   3  -3 8805.82 397.514  13
  -3   3  -4 4147.19 258.817  10
  -3   3  -4 4401.08 308.569  13
   3   3   4 4029.51 260.569  51
  -3   3  -4 4241.13 272.064  43
   3   3   4 4318.90 258.955   5
  -3   3  -4 4271.36 299.137  17
  -3   3  -4 4152.76 294.516  34
   3   3   4 4611.18 235.996  35
   3   3   4 4225.54 242.281  23
   3   3   4 4256.20 235.492  25
   3   3   4 4330.57 234.872  26
  -3   3  -5 5992.76 328.101  10
  -3   3  -5 6411.19 368.044  13
  -3   3  -5 5748.01 351.662  17
  -3   3  -5 6098.48 338.538  43
   3   3   5 5682.28 320.840  51
   3   3   5 6235.77 313.044   5
  -3   3  -5 5674.95 344.476  34
   3   3   5 6461.35 293.449  23
   3   3   5 5847.01 278.597  25
   3   3   5 6369.46 282.808  26
  -3   3  -6 5538.86 336.302  10
  -3   3  -6 6741.70 385.020  13
  -3   3  -6 5535.78 362.370  17
  -3   3  -6 6255.19 354.524  43
   3   3   6 5524.77 327.962  51
   3   3   6 6766.83 321.517   5
  -3   3  -6 5639.11 354.472  34
   3   3   6 5866.44 282.996  25
   3   3   6 6161.24 294.564  23
   3   3   6 6019.11 284.945  26
  -3   3  -7 2617.79 260.900  10
  -3   3  -7 3050.70 267.262  43
   3   3   7 2546.97 249.031  51
   3   3   7 2705.30 235.242   5
  -3   3  -7 2793.80 277.675  34
   3   3   7 2877.85 211.320  26
   3   3   7 2920.58 211.922  25
   3   3   7 2777.41 217.343  23
  -3   3  -8 498.213 193.653  43
   3   3   8 554.115 187.463   5
   3   3   8 689.796 192.311  51
  -3   3  -8 792.657 213.444  10
  -3   3  -9 8436.05 456.283  43
   3   3   9 8150.86 435.118  51
  -3   3  -9 7834.71 444.431  10
  -3   3  -9 8506.93 415.945  21
   3   3  10 931.286 208.936  51
  -3   3 -10 963.904 229.760  43
  -3   3 -10 1116.65 215.749  21
  -3   3 -10 830.898 191.515  18
   3   3  11 826.857 202.549  51
  -3   3 -11 692.484 198.106  10
  -3   3 -11 917.249 190.346  21
  -3   3 -12 258.346 169.057  43
   3   3  12 92.3441 148.746  51
  -3   3 -12 342.626 178.687  10
  -3   3 -12 57.0559 127.009  18
  -3   3 -12 69.5969 142.761  21
  -3   3 -13 1748.14 192.229  43
   3   3  13 1603.66 161.021  51
  -3   3 -13 1484.24 193.081  10
  -3   3 -13 1727.66 161.899  18
  -3   3 -14 494.342 99.6709  18
  -3   3 -14 448.875 116.528  43
  -3   5  11 40.8263 83.8857  51
   3   5 -10 449.711 105.980  21
  -3   5  10 577.608 122.643  51
   3   5 -10 490.894 125.219  35
   3   5 -10 419.056 129.820  10
   3   5  -9 146.014 115.930  21
  -3   5   9 80.4731 127.055  51
   3   5  -9 100.206 138.059  35
   3   5  -9-32.3521 141.149  10
   3   5  -8 246.388 129.487  21
  -3   5   8 315.635 142.127  51
   3   5  -8 251.891 155.818  35
   3   5  -8 146.448 162.621  10
   3   5  -7 1832.94 179.541  21
   3   5  -7 1866.10 211.086  35
  -3   5   7 1604.90 192.681  51
   3   5  -7 1412.00 212.019  10
  -3   5   7 1581.00 193.364   5
   3   5  -6 1247.33 173.604  26
   3   5  -6 1375.91 181.383  25
  -3   5   6 1468.43 202.597   5
   3   5  -6 992.689 205.678  10
   3   5  -5 1717.00 207.399  21
  -3   5   5 1691.75 211.025  51
   3   5  -5 1414.97 219.328  35
   3   5  -5 1454.08 227.901  10
  -3   5   5 1482.55 205.255   5
   3   5  -4 9884.48 420.587  21
  -3   5   4 8922.11 392.602  25
  -3   5   4 9184.56 392.040  26
   3   5  -4 9875.10 430.040  35
  -3   5   4 9374.61 425.832   5
   3   5  -3 1585.68 220.130  35
  -3   5   3 1364.97 197.972  26
  -3   5   3 1463.74 203.648  25
   3   5  -3 1586.10 202.070  21
  -3   5   2 12222.6 466.546  23
  -3   5   2 12417.3 485.043  26
   3   5  -2 12200.1 490.769  26
  -3   5   2 11929.7 483.391  25
   3   5  -2 11491.3 483.235  25
   3   5  -2 12100.3 489.437  35
   3   5  -2 12861.6 479.649  21
   3   5  -1 12696.4 502.510  35
   3   5  -1 13396.3 520.250  25
  -3   5   1 12556.5 495.226  23
   3   5  -1 12620.5 510.378  26
   3   5  -1 12976.0 492.438  21
   3   5   0 7885.46 376.412  35
   3   5   0 8680.02 397.812  25
   3   5   0 8767.29 399.682  26
   3   5   0 8159.10 390.611  23
   3   5   0 8522.77 364.051  21
   3   5   1 16459.0 603.439  35
   3   5   1 16888.6 619.178  26
   3   5   1 16980.2 619.819  25
   3   5   1 17073.2 609.903  23
   3   5   2 2846.36 240.034  23
   3   5   2 2735.39 236.747  25
   3   5   2 2673.44 233.329  26
   3   5   2 2336.45 217.647  35
  -3   5  -2 2304.97 287.868  13
  -3   5  -2 2311.20 221.583  21
  -3   5  -3 1343.96 200.405  21
   3   5   3 1327.52 191.238  35
   3   5   3 1240.82 196.318  26
   3   5   3 1483.09 199.936  25
   3   5   3 1666.93 208.665  23
  -3   5  -4 5760.06 316.791  21
   3   5   4 5273.25 316.512   5
   3   5   4 5609.41 299.216  25
   3   5   4 5709.98 298.662  23
   3   5   4 5253.21 294.761  26
   3   5   4 5548.74 324.335  51
   3   5   5 5894.83 318.888   5
   3   5   5 5575.24 329.954  51
   3   5   6 1774.54 181.811  25
   3   5   6 1949.88 189.208  23
   3   5   6 2176.01 191.167  26
   3   5   6 1927.41 206.466   5
   3   5   7 7685.10 346.725   5
   3   5   7 7930.87 378.135  51
  -3   5  -7 8323.48 360.874  21
   3   5   8 499.008 144.325  51
  -3   5  -8 870.640 152.414  21
   3   5   9 72.5071 123.279  51
  -3   5  -9 231.534 125.724  21
   3   5  10 638.899 126.813  51
  -3   5 -10 683.454 116.586  21
  -4  -6   7 756.123 106.659  31
   4  -6  -6 103.354 91.4213  52
   4  -6  -5 26.0087 100.098  52
   4  -6  -5-10.4750 149.363   8
  -4  -6   4 478.655 145.857  50
   4  -6  -4 572.368 160.370   7
  -4  -6   3 115.589 140.213  50
  -4  -6   3 150.689 173.380   7
   4  -6  -3 246.565 159.579   7
   4  -6  -2 1981.43 186.216  50
  -4  -6   2 2218.74 217.360   7
   4  -6  -2 2209.29 202.847   7
   4  -6  -1 501.275 158.155  50
  -4  -6   1 464.536 177.211   7
   4  -6  -1 728.632 171.867   7
   4  -6   0 857.740 168.248  50
  -4  -6   0 788.272 180.855   7
   4  -6   0 994.766 176.629   7
  -4  -6  -1 3916.43 247.356   7
   4  -6   1 3821.65 242.510   7
   4  -6   1 3555.68 239.038  50
   4  -6   1 3167.35 237.488  41
   4  -6   2 138.158 166.453   7
   4  -6   2 195.770 145.850  50
   4  -6   2 440.178 157.491  41
   4  -6   3 2437.87 200.770  50
   4  -6   3 2550.18 210.746  41
   4  -6   4 49.0360 135.844  50
   4  -6   4 66.1503 134.525  41
   4  -6   5 500.697 134.366  50
   4  -6   5 355.799 139.678  41
   4  -6   6 330.132 92.2506  19
   4  -6   6 500.433 127.355  50
   4  -6   6 551.781 129.195  41
   4  -6   7 133.093 78.3038  19
   4  -6   7 375.096 104.823  41
   4  -6   7 176.582 99.8926  50
  -4  -4  13 1535.90 135.920  41
  -4  -4  12 1009.42 136.517  31
   4  -4 -12 1244.91 163.956  30
   4  -4 -12 1707.58 174.673  32
   4  -4 -12 1037.04 177.559   8
  -4  -4  12 1412.64 169.484  41
  -4  -4  12 1275.39 162.118  42
   4  -4 -11 908.677 173.573  32
   4  -4 -11 1095.40 181.042  30
  -4  -4  11 1034.23 151.965  31
   4  -4 -11 979.832 168.249  33
  -4  -4  11 1212.92 189.863  41
  -4  -4  11 1168.78 175.949  42
  -4  -4  10 9121.09 416.940  31
   4  -4 -10 10957.8 459.557  33
   4  -4 -10 10614.0 464.722  30
   4  -4 -10 11933.0 484.106  32
   4  -4 -10 8503.03 376.916  52
  -4  -4  10 11171.6 468.312  41
  -4  -4  10 9455.27 449.800  42
   4  -4  -9 2366.61 242.107  32
   4  -4  -9 2342.30 244.197  30
  -4  -4   9 1822.30 234.361  42
  -4  -4   9 1894.18 255.164  41
   4  -4  -8 1054.91 211.551  32
   4  -4  -8 986.717 215.447  30
   4  -4  -8 924.727 171.034  52
  -4  -4   8 1180.03 210.716  42
   4  -4  -8 932.817 195.698  46
  -4  -4   8 1258.20 234.890  41
   4  -4  -7 5537.79 311.286  52
  -4  -4   7 5393.17 351.365  42
  -4  -4   7 6639.15 384.720  41
   4  -4  -7 6096.71 362.474  32
   4  -4  -7 5722.21 363.253  30
  -4  -4   7 5816.31 354.977  11
   4  -4  -6 3254.99 246.268  50
  -4  -4   6 3473.97 286.101   7
  -4  -4   6 3406.96 298.088  41
  -4  -4   6 3103.72 269.181  42
   4  -4  -6 3118.03 273.876  30
   4  -4  -6 3148.51 273.067  32
  -4  -4   6 2834.58 259.385  11
   4  -4  -5 1879.41 210.650  50
  -4  -4   5 1620.50 242.571   7
  -4  -4   5 1319.93 207.601  42
  -4  -4   5 1786.29 240.963  41
   4  -4  -5 1574.89 208.937  32
   4  -4  -5 1292.44 206.514  30
   4  -4  -5 1588.97 235.943  12
   4  -4  -4 7930.77 365.107  50
  -4  -4   4 7304.87 362.026   7
  -4  -4   4 7495.20 397.623  41
   4  -4  -4 7024.75 375.289  30
   4  -4  -4 6622.50 387.713  12
   4  -4  -3 1829.47 259.909   8
  -4  -4   3 1584.71 225.543   7
   4  -4  -3 1602.53 210.651  41
  -4  -4   3 1559.63 224.822  41
   4  -4  -3 1569.20 210.436  50
   4  -4  -3 1556.02 235.876  12
   4  -4  -2 8877.04 433.254   8
   4  -4  -2 9034.41 414.597  41
  -4  -4   2 8676.94 411.632  41
   4  -4  -2 9305.80 416.136  50
   4  -4  -2 8680.53 435.362  12
   4  -4  -1 1909.22 220.115  41
   4  -4  -1 1612.23 228.674  12
   4  -4  -1 1887.35 249.164   8
   4  -4   0 4648.43 295.487  41
   4  -4   0 4014.19 301.904  12
   4  -4   0 4730.55 311.036   8
   4  -4   1 3238.27 266.514  41
   4  -4   1 3309.25 285.309  14
   4  -4   1 3113.12 272.484  12
   4  -4   1 3291.43 275.937   8
   4  -4   2 7756.08 398.300  41
   4  -4   2 7788.08 409.063  14
   4  -4   2 7637.77 375.222   7
   4  -4   3 1040.94 210.753  41
   4  -4   3 613.787 212.957  14
   4  -4   3 673.284 199.477   7
   4  -4   4 6446.13 377.454  41
   4  -4   4 6980.13 395.165  14
   4  -4   4 7099.79 367.696   7
   4  -4   5 4492.79 324.312  14
   4  -4   5 4727.42 317.794   7
   4  -4   6 1169.16 222.312  41
   4  -4   6 1282.32 240.915  14
   4  -4   6 1133.22 214.999  11
   4  -4   6 1675.29 253.096   7
   4  -4   7 3481.73 298.487  11
   4  -4   7 3422.91 297.343  41
   4  -4   8 870.273 225.643  41
   4  -4   9 1345.40 235.262  41
   4  -4   9 1102.71 166.091  31
   4  -4   9 1144.68 199.686  11
   4  -4  10 2391.66 234.512  41
   4  -4  10 1855.67 179.660  31
   4  -4  10 2147.84 182.793  19
   4  -4  11 31.1424 104.727  19
   4  -4  11 331.645 151.829  41
  -4  -4 -11 497.895 162.429  32
   4  -4  12 1019.13 111.879  19
  -4  -4 -12 1312.86 158.591  32
   4  -4  12 1198.59 147.646  41
   4  -2 -15 769.130 134.864  30
   4  -2 -15 738.780 126.616  32
   4  -2 -15 651.469 130.727  33
  -4  -2  15 652.417 118.418  42
   4  -2 -14 1577.08 202.925  30
   4  -2 -14 1657.20 191.339  32
   4  -2 -14 1672.12 197.779  33
  -4  -2  14 1581.58 191.240  41
  -4  -2  14 1454.65 177.174  42
   4  -2 -14 1253.31 163.956  46
   4  -2 -13 1482.21 213.567  32
   4  -2 -13 1302.05 218.318  30
   4  -2 -13 1554.68 214.391  33
  -4  -2  13 1403.41 182.264  31
   4  -2 -13 1409.81 197.977  46
  -4  -2  13 1540.74 205.183  42
  -4  -2  13 1553.13 225.765  41
   4  -2 -12 971.207 200.100  46
  -4  -2  12 1181.47 218.446  42
  -4  -2  11 2992.16 281.201  42
   4  -2 -11 3275.71 276.909  46
  -4  -2  11 2871.66 240.398   4
  -4  -2  11 3120.55 255.554  31
   4  -2 -11 3148.19 302.486  33
   4  -2 -11 2984.22 281.651  15
  -4  -2  10 5316.92 352.769  42
   4  -2 -10 5120.70 287.544  52
   4  -2 -10 5832.54 351.291  46
  -4  -2  10 5314.61 306.895   4
  -4  -2  10 6024.38 332.251  31
   4  -2 -10 5122.60 341.824  15
  -4  -2   9 8732.94 432.480  42
   4  -2  -9 8076.27 366.795  52
   4  -2  -9 9016.01 421.987  46
  -4  -2   9 7932.52 369.674   4
  -4  -2   9 7714.17 381.384  31
   4  -2  -9 8151.93 413.901  15
  -4  -2   9 9050.73 430.198  11
   4  -2  -8 7355.25 330.153  52
   4  -2  -8 7527.26 372.842  46
  -4  -2   8 7435.09 379.649  11
   4  -2  -8 8054.38 387.619  15
  -4  -2   8 6945.04 378.420  42
   4  -2  -7 5082.97 259.994  52
   4  -2  -7 5116.26 293.557  15
  -4  -2   7 5913.72 310.197  11
  -4  -2   7 5429.74 306.824  42
   4  -2  -6 5773.42 273.073  50
  -4  -2   6 6106.09 303.294  11
  -4  -2   5 6487.96 291.543   7
  -4  -2   5 5900.38 289.817  42
  -4  -2   5 6184.96 292.626  11
   4  -2  -5 6146.35 276.282  15
   4  -2  -5 5872.65 271.174  50
  -4  -2   4 12186.8 444.329  42
   4  -2  -4 12549.3 431.705  50
   4  -2  -4 12353.8 460.745  33
  -4  -2   4 13180.2 448.629  11
   4  -2  -4 12242.8 419.708  15
   4  -2  -3 53102.7 1487.37  41
  -4  -2   3 49905.0 1486.50  42
   4  -2  -3 52390.6 1484.71  50
  -4  -2   3 53547.7 1503.70   2
   4  -2  -3 49561.4 1501.14  33
  -4  -2   3 52111.0 1485.57  11
  -4  -2   3 53251.1 1487.47  14
  -4  -2   2 8664.04 311.075  42
   4  -2  -2 8944.57 330.739  41
   4  -2  -2 8195.16 325.852  50
  -4  -2   2 8709.77 313.945   3
  -4  -2   2 8173.35 280.157   8
  -4  -2   2 8841.59 333.958   2
   4  -2  -2 8099.87 322.572  32
   4  -2  -2 8405.91 322.476  33
   4  -2  -2 7713.96 328.344  30
  -4  -2   2 8814.32 312.921  14
  -4  -2   1 21014.7 622.405   3
  -4  -2   1 20463.2 617.260   8
  -4  -2   1 21702.9 629.473  14
   4  -2  -1 19804.6 655.440  30
   4  -2  -1 21330.9 648.389  32
   4  -2  -1 21319.6 650.355  33
   4  -2  -1 22454.2 663.034  41
  -4  -2   1 20342.7 646.805  41
  -4  -2   1 21238.1 629.801  42
   4  -2   0 20048.0 651.921   8
  -4  -2   0 20878.1 608.384  14
   4  -2   0 20954.5 663.872  12
   4  -2   0 21185.8 625.672  32
   4  -2   0 19462.6 641.084  30
  -4  -2   0 19900.7 619.499  41
  -4  -2   0 21124.4 601.337  42
   4  -2   0 21096.8 648.640  41
   4  -2   1 26376.3 803.552   8
  -4  -2  -1 27300.0 761.493  41
   4  -2   1 26657.7 804.475  41
   4  -2   1 26239.4 802.435  42
   4  -2   1 26112.1 815.790  12
  -4  -2  -1 25711.3 755.512  12
   4  -2   2 20493.8 650.019   8
   4  -2   2 20372.7 665.849  12
  -4  -2  -2 20500.0 598.305  12
   4  -2   2 20623.2 654.021  41
  -4  -2  -2 20424.8 590.547  41
   4  -2   2 19890.8 649.995  42
  -4  -2  -3 11686.7 394.507   2
  -4  -2  -3 12742.1 431.432   1
   4  -2   3 13062.7 433.590   7
  -4  -2  -3 12180.2 386.866  50
   4  -2   3 12772.4 451.472  42
   4  -2   3 12805.3 452.781  41
  -4  -2  -4 3124.91 213.514   1
   4  -2   4 3558.07 224.819   7
  -4  -2  -4 3006.78 185.314   2
   4  -2   4 3036.98 222.790  14
   4  -2   4 2828.65 207.720  42
   4  -2   4 3268.84 228.603  41
   4  -2   5 27534.2 836.844   7
  -4  -2  -5 27629.5 829.811   2
  -4  -2  -5 26024.1 857.384   1
  -4  -2  -5 27361.5 819.100  46
   4  -2   5 25503.8 854.423  14
   4  -2   5 27206.4 865.043  41
   4  -2   5 25277.9 859.790  42
   4  -2   6 4474.74 266.727  11
   4  -2   6 4258.01 272.847  14
  -4  -2  -6 4352.21 284.824   1
  -4  -2  -6 4913.76 279.596   2
   4  -2   6 4160.07 271.947  42
   4  -2   7 4092.98 280.480  42
   4  -2   7 4232.71 289.077  41
   4  -2   7 3814.13 204.467  22
   4  -2   7 3950.51 266.796  11
   4  -2   8 1024.56 191.250  42
   4  -2   8 1256.03 223.135  41
   4  -2   8 1203.50 195.877  11
   4  -2   8 1078.77 157.960  31
  -4  -2  -8 1035.15 207.967   1
   4  -2   9 2041.13 257.313  41
   4  -2   9 1865.36 235.409  42
   4  -2   9 2274.89 235.841  11
   4  -2   9 2062.03 198.165  19
   4  -2   9 2089.35 198.987  31
  -4  -2  -9 1556.39 243.199   1
   4  -2  10 2170.79 259.640  42
   4  -2  10 2566.59 272.649  41
  -4  -2 -10 1948.04 262.921  15
   4  -2  10 2394.23 256.007  11
   4  -2  10 2260.16 208.611  19
   4  -2  10 2140.59 209.841  31
  -4  -2 -10 1980.17 268.197   1
   4  -2  11 1522.05 183.805  19
  -4  -2 -11 1694.01 256.215  15
   4  -2  11 1571.62 229.871  11
   4  -2  11 1513.49 246.742  41
   4  -2  11 1471.15 233.289  42
   4  -2  11 1356.91 196.472  31
  -4  -2 -12 3934.58 303.340  15
   4  -2  12 3136.82 236.427  31
   4  -2  12 3269.96 288.148  42
   4  -2  13 200.879 119.190  19
   4  -2  13 125.501 151.334  42
  -4  -2 -13 125.968 160.556  15
  -4  -2 -14 247.498 148.117  33
  -4  -2 -15 1169.52 154.048  30
  -4  -2 -15 1749.07 152.719  33
   4   0 -16 357.395 108.339  43
   4   0 -15 243.013 135.067  46
   4   0 -14 495.235 138.221  18
   4   0 -14 674.861 176.333  33
   4   0 -14 760.106 189.000  10
   4   0 -14 646.185 166.731  46
   4   0 -13 4164.46 312.695  46
   4   0 -13 4030.31 309.292  33
   4   0 -13 4135.65 307.408  10
   4   0 -13 3584.85 308.543  15
  -4   0  13 3713.90 291.562  42
   4   0 -12 2427.62 261.904  46
   4   0 -12 2176.77 275.445  15
  -4   0  12 2065.06 242.698  42
   4   0 -11 14741.7 623.606  46
  -4   0  11 14372.8 566.569  16
   4   0 -11 14479.7 641.348  15
  -4   0  11 14844.3 614.444  42
  -4   0  10 85.8551 137.097  31
   4   0 -10 229.579 190.832  15
  -4   0  10 156.432 154.630  42
   4   0 -10 188.629 163.025  46
  -4   0   9 2541.56 217.923   4
   4   0  -9 2962.74 242.752  46
  -4   0   9 3041.58 212.888  28
  -4   0   9 2677.29 216.303  31
   4   0  -9 3361.64 273.856  15
  -4   0   9 3077.72 247.188  42
  -4   0   9 2861.50 260.916  45
  -4   0   8 5461.48 276.075   4
   4   0  -8 5194.04 283.627  46
  -4   0   8 5098.08 258.540  28
  -4   0   8 4722.58 265.031  31
   4   0  -8 4810.99 308.814  15
  -4   0   8 5083.68 311.219  45
  -4   0   8 5234.71 293.222  42
  -4   0   7 45070.2 1383.49   4
  -4   0   7 47670.4 1421.61  45
   4   0  -7 48941.9 1412.70  46
  -4   0   7 46732.0 1387.95  31
   4   0  -7 48641.3 1439.74  15
  -4   0   6 256286. 6863.80  45
  -4   0   6 252969. 6832.70   4
  -4   0   6 252759. 6783.54  19
   4   0  -6 248869. 6778.04  21
  -4   0   6 247422. 6832.80  31
   4   0  -6 256200. 6851.38  46
   4   0  -6 244955. 6818.60  52
   4   0  -5 67970.1 1857.12  46
   4   0  -5 65324.3 1833.36  52
  -4   0   5 66872.0 1880.13   2
  -4   0   5 64202.9 1866.97   3
  -4   0   5 65434.1 1842.34   4
   4   0  -5 64407.8 1799.40  21
  -4   0   5 66929.9 1842.55  31
   4   0  -5 67119.0 1878.12  15
   4   0  -4 26556.6 784.857  52
   4   0  -4 27967.3 802.792  46
  -4   0   4 27287.1 812.405  48
   4   0  -4 26281.0 757.428  21
  -4   0   4 27668.6 823.028   3
  -4   0   4 27871.7 825.295   1
  -4   0   4 27714.2 829.267   2
  -4   0   4 27479.5 790.109  31
   4   0  -4 27557.9 818.710  15
   4   0  -3 51750.3 1450.82  52
  -4   0   3 50902.4 1468.57  48
   4   0  -3 51148.9 1428.80  21
  -4   0   3 53062.4 1479.16   1
  -4   0   3 52225.8 1476.52   3
   4   0  -3 52096.8 1435.21   6
   4   0  -3 53102.5 1420.21  39
  -4   0   3 54702.8 1453.90  31
   4   0  -3 52091.0 1474.42  15
   4   0  -2 6970.72 250.672  15
   4   0  -2 7234.34 227.960   6
  -4   0   2 7432.00 257.351   1
   4   0  -2 7207.44 233.394  52
  -4   0   2 7252.49 253.174  48
   4   0  -2 7085.76 217.499  21
   4   0  -2 7309.85 219.888  36
  -4   0   2 7648.28 232.266  31
   4   0  -2 7269.72 203.837  22
   4   0  -1 28723.2 778.297  10
  -4   0   1 27450.0 766.276   5
   4   0  -1 28905.0 789.058  47
   4   0  -1 27510.1 780.330  50
   4   0  -1 27443.8 776.965  52
  -4   0   1 27176.6 785.534  44
   4   0  -1 27890.0 771.684  21
   4   0  -1 27950.6 779.804  18
   4   0  -1 28214.1 782.512  20
   4   0  -1 27926.0 789.939  37
   4   0  -1 28506.8 774.545  36
   4   0  -1 28858.5 787.758  30
   4   0  -1 28794.3 790.736  32
   4   0  -1 28846.1 791.932  33
   4   0  -1 28143.3 768.651  22
   4   0  -1 28273.8 765.927  26
   4   0  -1 28170.8 765.992  25
   4   0   0 9354.39 274.319  10
  -4   0   0 9015.79 261.081   7
   4   0   0 9306.65 282.228  47
   4   0   0 9630.38 269.360  50
   4   0   0 8883.16 273.471  41
   4   0   0 9140.38 284.067  37
   4   0   0 9010.00 262.578  35
   4   0   0 9216.88 268.842  19
   4   0   0 9229.63 281.381  20
   4   0   0 9492.94 275.086  18
   4   0   0 9434.98 270.679  26
   4   0   0 9380.22 270.946  25
   4   0   0 9120.10 264.741  23
   4   0   0 9446.04 271.007  22
   4   0   0 9452.21 276.210  24
   4   0   1 12518.8 360.597  12
  -4   0  -1 12360.5 343.909  16
   4   0   1 12522.7 366.456  51
   4   0   1 12665.6 357.799  49
   4   0   1 12234.9 361.329  19
   4   0   1 11969.4 352.973  35
   4   0   1 11912.1 360.367  26
   4   0   1 12688.1 360.172  22
   4   0   1 12895.3 361.915  24
   4   0   1 12321.6 361.362  25
   4   0   2 728829. 19531.8  14
  -4   0  -2 714252. 19531.9  13
  -4   0  -2 721566. 19511.8   4
  -4   0  -2 745203. 19527.8   9
  -4   0  -2 726834. 19533.4  46
   4   0   2 730652. 19534.6  51
   4   0   2 726509. 19524.3  41
   4   0   2 735428. 19533.2  42
   4   0   2 734256. 19533.7  19
   4   0   2 706854. 19514.0  38
   4   0   2 743786. 19522.9  40
   4   0   2 708600. 19519.6  31
   4   0   2 741966. 19527.4  24
   4   0   2 728384. 19527.6  22
  -4   0  -3 613.063 120.018  13
   4   0   3 638.941 105.157  14
   4   0   3 574.224 88.3218  11
   4   0   3 727.415 96.9222  51
   4   0   3 702.978 93.9944  42
  -4   0  -3 625.354 92.1113  46
   4   0   3 588.584 78.4756  22
   4   0   3 556.701 82.6993  19
   4   0   3 662.299 82.1050  40
   4   0   3 589.645 69.0517  31
   4   0   3 598.712 99.3806  24
   4   0   4 11001.0 369.005  11
  -4   0  -4 11018.3 401.899   2
   4   0   4 10639.6 362.138  51
  -4   0  -4 11741.3 377.248  46
   4   0   4 10594.9 337.503  40
   4   0   4 11943.3 373.203  42
   4   0   4 10996.1 360.264  19
   4   0   4 11351.5 334.881  39
   4   0   4 11022.7 353.250  31
   4   0   4 11557.4 355.937  24
   4   0   4 11715.9 348.506  22
   4   0   5 1330.54 130.552  11
  -4   0  -5 1379.84 158.979  17
  -4   0  -5 1423.99 188.884   2
   4   0   5 1161.08 124.421  51
  -4   0  -5 1350.72 136.714  46
   4   0   5 1261.31 131.324  42
   4   0   5 1513.41 118.556  19
   4   0   5 1398.58 84.4735  39
   4   0   5 1198.54 112.045  31
   4   0   5 1457.11 105.785  22
   4   0   6 8942.94 346.529  11
   4   0   6 8627.25 329.393  51
  -4   0  -6 9354.79 359.695  46
   4   0   6 9313.82 349.762  42
  -4   0  -6 9063.63 400.043   2
   4   0   6 9059.37 328.246  19
  -4   0  -6 8936.30 355.342  17
   4   0   6 8902.76 328.364  31
   4   0   6 9325.58 309.165  22
   4   0   7 8685.47 343.822  51
  -4   0  -7 9865.92 389.884  46
   4   0   7 8967.93 367.517  42
  -4   0  -7 9013.22 416.371   1
  -4   0  -7 9474.95 438.541   2
  -4   0  -7 9244.00 371.251  17
   4   0   7 9372.89 322.467  22
   4   0   7 9368.78 370.642  11
   4   0   8 385.949 117.809  19
   4   0   8 215.809 128.709  11
   4   0   8 239.607 112.897  31
   4   0   8 447.341 147.584  42
  -4   0  -8 195.606 146.175  46
   4   0   9 10369.4 404.495  19
  -4   0  -9 10492.8 460.788  46
  -4   0  -9 9573.97 485.488   1
   4   0   9 10132.6 434.999  42
  -4   0 -10 3840.95 326.381   1
  -4   0 -10 3951.24 290.141  46
   4   0  10 3825.93 240.061  19
  -4   0 -11 7382.82 442.723   1
  -4   0 -11 7974.47 419.818  46
   4   0  11 7603.06 359.773  19
  -4   0 -12 2577.65 267.738  46
  -4   0 -12 2989.45 318.141  15
  -4   0 -12 2627.36 303.075   1
  -4   0 -13 5635.14 375.574  15
  -4   0 -14 970.907 198.595  15
  -4   0 -14 1101.53 185.199  46
  -4   0 -15 728.437 161.170  15
  -4   0 -15 986.388 169.761  10
  -4   0 -15 912.425 135.792  18
   4   2 -15 749.303 111.066  18
   4   2 -14 1653.09 202.986  10
   4   2 -14 1457.04 158.198  18
   4   2 -13 1355.84 177.420  18
  -4   2  13 1426.94 182.432  51
   4   2 -13 1405.41 204.867  46
   4   2 -13 1152.79 192.477  43
   4   2 -13 1226.69 207.232  10
   4   2 -12 957.568 199.681  18
   4   2 -12 1106.99 221.705  10
   4   2 -12 1044.20 214.929  46
  -4   2  12 1161.31 202.123  51
   4   2 -11 2772.59 255.443  18
   4   2 -11 3446.96 313.678  10
   4   2 -11 3756.19 300.777  46
   4   2 -10 5482.85 322.391  18
   4   2 -10 5086.42 340.403  15
   4   2 -10 5413.23 366.067  10
   4   2 -10 4880.76 340.392  46
   4   2  -9 7788.33 384.723  18
   4   2  -9 8018.46 366.907  21
   4   2  -9 8286.98 420.816  46
   4   2  -9 8812.30 441.608  10
  -4   2   9 6975.52 378.002  16
   4   2  -9 7685.34 407.056  15
   4   2  -8 7772.30 341.148  21
   4   2  -8 6841.05 364.202  46
  -4   2   8 6996.31 360.143  45
   4   2  -8 6765.45 358.091  15
   4   2  -8 7403.63 387.665  10
  -4   2   8 6023.43 338.988  16
   4   2  -7 5159.32 273.197  21
   4   2  -7 5048.46 289.063  46
   4   2  -7 5201.71 310.108  10
   4   2  -7 4255.77 270.524  15
  -4   2   7 4737.69 282.115  16
  -4   2   6 5701.30 304.738  48
   4   2  -6 5711.97 280.145  21
   4   2  -6 5626.23 311.021  10
   4   2  -6 5119.94 277.307  15
  -4   2   6 5577.11 287.005  16
  -4   2   6 5480.24 290.694  28
  -4   2   6 5373.61 254.085   5
   4   2  -5 5750.28 271.749  15
  -4   2   5 5920.25 288.463  16
   4   2  -5 5955.38 305.915  10
  -4   2   5 5592.06 263.835   5
  -4   2   5 5656.35 293.138  48
   4   2  -5 5636.78 276.462  46
   4   2  -5 5923.04 272.408  38
  -4   2   5 6165.87 277.705  29
  -4   2   5 6192.66 242.016  23
   4   2  -4 11535.1 459.906  10
  -4   2   4 12050.0 442.845  48
   4   2  -4 12875.1 440.265  46
   4   2  -4 11615.0 391.057  40
   4   2  -4 12271.3 434.191  21
   4   2  -4 13572.7 445.173  18
   4   2  -4 12301.4 428.531  38
  -4   2   4 13015.4 444.579  29
  -4   2   4 11986.1 449.120  28
  -4   2   4 12113.1 421.836  27
  -4   2   4 12525.4 395.182  23
  -4   2   3 50424.3 1487.22  16
   4   2  -3 52774.9 1472.05  13
   4   2  -3 50780.6 1466.99  46
   4   2  -3 51114.8 1450.09  43
   4   2  -3 49835.2 1440.78  40
  -4   2   3 53571.0 1480.04  44
   4   2  -3 52468.1 1465.78  21
   4   2  -3 52650.6 1468.83  18
   4   2  -3 50999.5 1456.79  38
  -4   2   3 50924.3 1465.52  27
  -4   2   3 51477.5 1476.40  29
  -4   2   3 50390.7 1430.71  23
   4   2  -2 8532.15 339.998  10
   4   2  -2 8772.49 321.856  13
   4   2  -2 8866.75 318.113  40
   4   2  -2 8440.44 294.051  43
  -4   2   2 8303.73 335.433  44
   4   2  -2 9065.33 323.162  21
   4   2  -2 8678.64 314.466  18
  -4   2   2 7905.12 278.388  21
   4   2  -2 8418.78 327.253  38
  -4   2   2 9218.18 290.177  35
  -4   2   2 8689.27 343.930  29
  -4   2   2 8688.18 335.624  27
  -4   2   2 9078.52 297.661  34
  -4   2   2 8903.90 324.968   1
  -4   2   2 9174.60 349.583   9
  -4   2   1 21063.6 648.896   9
  -4   2   1 21059.4 612.279   1
   4   2  -1 22195.6 614.365  51
   4   2  -1 21090.0 623.599  49
   4   2  -1 21190.2 597.963  43
   4   2  -1 21140.8 623.111  40
   4   2  -1 22425.7 620.582  18
   4   2  -1 21203.0 621.624  21
   4   2  -1 21532.4 632.995  38
  -4   2   1 22037.9 593.471  35
  -4   2   1 21260.7 649.013  29
  -4   2   1 22173.8 622.570  34
  -4   2   1 21460.9 645.976  27
   4   2  -1 21774.4 609.299  13
  -4   2   1 20178.9 589.196  10
   4   2  -1 21672.5 648.505  10
  -4   2   0 19288.4 604.360   1
  -4   2   0 20596.2 662.675   9
   4   2   0 21416.6 642.371  47
   4   2   0 21460.1 633.089  51
   4   2   0 20654.4 634.811  49
   4   2   0 20524.8 637.372  40
  -4   2   0 20772.0 656.150  43
   4   2   0 20489.9 624.975  21
   4   2   0 21315.0 623.067  18
  -4   2   0 20926.4 571.768  18
   4   2   0 20595.4 643.102  38
   4   2   0 20113.4 639.375  39
   4   2   0 20419.2 645.292  36
  -4   2   0 20611.1 654.443  27
  -4   2   0 20608.8 656.122  29
   4   2   0 21256.0 606.965  13
   4   2   0 21023.1 655.791  10
  -4   2   0 20524.1 606.586  10
  -4   2  -1 27206.3 761.652   2
  -4   2  -1 27108.0 826.709   9
   4   2   1 27468.2 798.371  47
   4   2   1 27448.4 795.155  49
  -4   2  -1 24522.2 741.398  49
   4   2   1 27522.4 803.006  51
  -4   2  -1 27017.6 813.642  43
   4   2   1 27280.8 800.437  40
   4   2   1 26402.1 776.942  21
   4   2   1 26886.0 799.996  20
   4   2   1 27610.1 780.463  18
   4   2   1 26053.5 799.475  39
   4   2   1 27653.8 805.151  38
   4   2   1 26976.1 803.972  36
   4   2   1 27307.6 782.909  37
   4   2   1 26435.9 789.881  35
  -4   2  -1 26039.5 816.047  27
  -4   2  -1 26041.7 816.433  29
  -4   2  -1 26449.4 776.331  10
   4   2   1 27850.6 816.738  10
  -4   2  -2 20746.1 639.740  10
  -4   2  -2 21975.3 632.825   2
   4   2   2 21313.2 647.583  47
   4   2   2 20937.2 644.372  49
   4   2   2 20407.1 656.310  51
  -4   2  -2 21086.4 666.633  43
   4   2   2 20996.5 651.716  40
   4   2   2 21261.1 643.837  20
   4   2   2 21084.9 620.950  21
   4   2   2 20871.0 629.329  37
   4   2   2 20871.8 651.248  36
   4   2   2 21342.6 656.072  38
   4   2   2 20404.5 649.237  39
  -4   2  -2 20228.4 668.820  29
   4   2   2 19960.5 635.531  35
  -4   2  -2 21139.5 672.371  27
  -4   2  -2 21713.1 673.324  34
   4   2   2 20719.2 635.211  25
   4   2   2 20414.3 633.947  26
   4   2   2 20156.2 635.218  23
  -4   2  -3 12417.8 443.280   3
  -4   2  -3 13486.3 450.339   2
   4   2   3 13087.6 444.507   5
   4   2   3 13018.8 441.896  47
   4   2   3 12958.5 439.820  49
   4   2   3 12739.5 456.139  51
  -4   2  -3 13021.7 462.197  43
  -4   2  -3 12532.7 474.746  17
   4   2   3 13303.7 434.391  20
   4   2   3 12836.4 406.103  21
   4   2   3 12281.8 439.024  39
   4   2   3 13159.3 423.388  37
   4   2   3 13093.3 444.038  36
  -4   2  -3 11881.1 461.867  27
   4   2   3 13055.8 427.242  35
  -4   2  -3 12309.9 466.528  34
   4   2   3 12842.9 428.137  25
   4   2   3 12699.9 426.518  23
   4   2   3 13450.2 431.028  26
   4   2   4 3194.02 206.391   5
  -4   2  -4 3582.55 240.124   2
   4   2   4 2901.00 180.669  25
   4   2   4 3262.47 193.053  23
   4   2   4 3114.66 181.594  26
  -4   2  -4 2909.96 206.338  43
  -4   2  -4 2947.57 241.418  17
   4   2   4 3013.65 184.134  20
   4   2   4 3201.40 178.771  37
   4   2   4 3043.46 199.143  36
   4   2   4 2819.99 190.064  39
   4   2   4 3090.21 180.158  35
  -4   2  -4 2905.29 236.255  13
  -4   2  -5 26545.7 844.927  13
   4   2   5 26641.3 792.490   5
  -4   2  -5 26341.9 839.601   2
  -4   2  -5 23445.4 832.227  46
  -4   2  -5 25967.5 835.370  43
   4   2   5 23771.1 797.709  19
  -4   2  -5 24899.4 846.187  17
   4   2   5 26280.9 780.542  20
   4   2   5 24891.5 782.307  36
  -4   2  -5 25236.6 841.590  34
   4   2   5 25733.7 770.018  25
   4   2   5 25688.7 769.970  26
  -4   2  -6 4650.80 302.459  13
  -4   2  -6 4108.69 240.954   1
   4   2   6 4705.43 246.090   5
  -4   2  -6 4012.79 267.235  46
   4   2   6 4226.10 266.019  51
  -4   2  -6 3902.79 298.071  17
  -4   2  -6 4090.10 284.551  34
   4   2   6 4506.84 233.885  23
  -4   2  -7 4173.66 311.580  17
   4   2   7 4668.53 251.830   5
   4   2   7 3813.87 249.983  19
   4   2   7 3723.03 269.584  51
  -4   2  -7 3796.92 282.579  46
  -4   2  -7 4282.50 300.753  34
   4   2   7 4618.33 232.238  26
   4   2   7 4548.57 233.928  25
   4   2   8 1120.02 193.259  51
  -4   2  -8 1034.83 204.802  46
  -4   2  -8 615.664 206.015  34
  -4   2  -8 1071.26 231.273  17
   4   2   8 1035.94 175.675  19
  -4   2  -9 1689.62 244.426  46
   4   2   9 1788.86 225.843  51
  -4   2  -9 1699.10 230.689  15
  -4   2  -9 1778.82 244.194  34
  -4   2 -10 1883.03 250.485  15
  -4   2 -10 1804.94 250.223  46
   4   2  10 1926.55 232.181  51
  -4   2 -11 2116.62 266.027  43
  -4   2 -11 1971.50 266.568  10
  -4   2 -11 1331.08 236.083  15
   4   2  11 1367.58 213.780  51
  -4   2 -11 1633.88 235.575  21
  -4   2 -12 3256.97 281.033  15
  -4   2 -12 3578.56 304.765  10
  -4   2 -12 3700.75 310.515  43
  -4   2 -13 103.670 153.169  15
  -4   2 -13 150.084 182.422  10
  -4   2 -13 335.348 169.287  43
  -4   2 -14 428.165 159.155  10
  -4   2 -14 236.781 151.726  43
  -4   2 -14 220.382 123.963  18
  -4   2 -15 1511.19 151.924  43
  -4   2 -15 1562.88 124.999  18
  -4   4  13 1661.82 124.360  51
   4   4 -12 1224.68 133.804  18
  -4   4  12 1390.27 155.930  51
   4   4 -12 1333.58 179.113  10
   4   4 -11 1191.38 141.704  21
   4   4 -11 1073.01 152.761  18
  -4   4  11 1222.77 168.868  51
   4   4 -11 1001.61 189.229  10
   4   4 -10 11222.6 438.922  18
   4   4 -10 10477.4 411.527  21
  -4   4  10 10067.0 456.940  51
   4   4 -10 10241.1 480.733  10
  -4   4   9 1884.10 230.262  51
   4   4  -9 1631.54 236.943  10
   4   4  -8 1092.26 195.435  21
   4   4  -8 1017.25 186.308  18
   4   4  -7 6160.64 328.871  18
   4   4  -7 6347.05 337.148  21
   4   4  -6 3588.01 267.605  21
   4   4  -6 3317.10 248.230  18
  -4   4   6 3716.11 270.783   5
   4   4  -6 3435.86 304.544  10
   4   4  -5 1337.28 198.717  21
   4   4  -5 1298.32 184.418  18
   4   4  -5 1821.58 245.654  10
  -4   4   5 1434.62 223.048   5
   4   4  -4 7561.05 363.008  21
   4   4  -4 7525.66 342.743  18
  -4   4   4 6930.43 330.722  26
  -4   4   4 7297.65 335.593  25
   4   4  -4 7249.91 402.958  10
  -4   4   4 7303.60 374.595   5
   4   4  -3 1624.84 205.008  21
   4   4  -3 1565.92 203.272  49
  -4   4   3 1558.49 195.062  23
   4   4  -3 1422.06 224.192  10
   4   4  -2 8077.69 419.732  10
   4   4  -2 8926.93 382.538  49
   4   4  -2 8644.17 383.667  21
   4   4  -2 8896.58 389.647  35
  -4   4   2 8517.59 371.293  23
   4   4  -1 1571.86 215.448  10
   4   4  -1 1699.48 191.451  21
   4   4  -1 1732.96 204.051  35
   4   4  -1 1555.01 203.770  49
   4   4   0 4210.50 259.320  49
  -4   4   0 4401.82 287.460  44
   4   4   0 4182.68 245.184  21
  -4   4   0 3983.84 245.032  21
   4   4   0 3804.93 282.235  10
   4   4   0 4325.42 265.787  35
   4   4   0 4568.41 294.427   5
  -4   4  -1 3290.74 295.993  13
   4   4   1 3376.23 269.973   5
   4   4   1 3757.65 250.891  49
   4   4   1 3181.58 216.047  21
  -4   4  -1 3504.31 247.049  21
   4   4   1 3762.22 246.941  35
   4   4   1 3334.31 245.470  23
   4   4   1 3399.97 243.765  25
   4   4   1 3254.23 240.793  26
  -4   4  -2 8431.60 425.652  13
   4   4   2 7578.79 366.501  51
   4   4   2 8163.94 363.939  49
   4   4   2 8435.29 388.356   5
  -4   4  -2 8209.10 373.346  21
   4   4   2 7303.95 324.147  21
   4   4   2 7581.58 350.775  35
   4   4   2 7639.70 354.895  25
   4   4   2 7562.84 352.663  26
   4   4   2 8070.98 362.268  23
  -4   4  -3 738.147 225.389  13
   4   4   3 761.310 175.011  51
  -4   4  -3 652.783 194.877  43
   4   4   3 892.046 205.101   5
  -4   4  -3 574.522 179.915  21
   4   4   3 768.065 165.714  35
   4   4   3 812.556 173.862  25
   4   4   3 710.810 181.257  23
   4   4   3 579.835 171.967  26
  -4   4  -4 6885.68 412.783  13
   4   4   4 6627.76 361.501  51
  -4   4  -4 6163.77 376.019  43
   4   4   4 6655.53 355.538   5
  -4   4  -4 6504.58 355.580  21
   4   4   4 6984.38 328.210  35
   4   4   4 6738.57 328.095  23
   4   4   4 6626.65 324.717  25
   4   4   4 6964.07 326.555  26
   4   4   5 3682.89 284.331  51
  -4   4  -5 4140.63 316.461  43
   4   4   5 4037.32 290.872   5
  -4   4  -5 4520.71 304.275  21
   4   4   5 4104.63 259.064  26
   4   4   5 4588.65 271.547  23
   4   4   5 3912.20 254.741  25
   4   4   6 1508.94 215.988  51
  -4   4  -6 1247.88 230.083  43
   4   4   6 1471.14 217.927   5
  -4   4  -6 1386.94 228.228  21
  -4   4  -6 1016.12 214.386  10
  -4   4  -6 1421.62 279.652  13
   4   4   6 921.877 179.023  25
   4   4   6 1555.47 191.840  26
   4   4   6 971.649 192.206  23
   4   4   7 3719.93 293.138  51
  -4   4  -7 3390.88 304.823  43
  -4   4  -7 3748.58 291.792  21
  -4   4  -7 3691.35 305.087  10
   4   4   7 3306.87 246.419  23
   4   4   7 3686.70 245.903  25
   4   4   7 3712.11 245.942  26
  -4   4  -8 892.676 225.795  43
   4   4   8 990.948 187.240   5
  -4   4  -8 818.325 212.056  21
  -4   4  -8 1028.62 222.749  10
   4   4   8 1080.55 208.256  51
  -4   4  -9 1190.42 212.813  10
   4   4   9 1426.87 223.464  51
  -4   4 -10 2534.21 213.344  21
   4   4  10 2830.28 235.098  51
  -4   4 -10 2232.20 233.295  10
  -4   4 -10 2081.92 235.180  43
   4   4  11 284.737 143.779  51
  -4   4 -11 29.3505 129.459  21
  -4   4 -11-8.45894 146.910  43
   4   4  12 1534.78 152.649  51
  -4   4 -12 1398.90 130.912  21
   4   6  -7 1110.15 116.265  23
   4   6  -7 1172.10 108.316  21
   4   6  -6-3.07640 99.1639  35
   4   6  -6 369.982 121.132  23
   4   6  -6 186.435 98.9218  21
  -4   6   5-30.9797 132.329   5
   4   6  -5 58.6889 108.455  35
   4   6  -5 4.23455 123.589  23
   4   6  -5 62.5148 103.038  25
   4   6  -5 146.248 105.352  26
   4   6  -5 169.614 103.466  21
  -4   6   4 464.591 147.296   5
   4   6  -4 359.869 123.819  35
   4   6  -4 434.216 130.879  23
   4   6  -4 524.611 122.706  26
   4   6  -4 501.146 124.670  25
   4   6  -4 459.949 117.116  21
  -4   6   3 113.411 148.416   5
   4   6  -3 95.9670 121.956  35
   4   6  -3 321.836 134.391  23
   4   6  -3 113.917 120.087  25
  -4   6   3 140.268 114.676  26
  -4   6   3 78.8288 119.086  25
   4   6  -3 190.166 121.994  26
   4   6  -3 153.382 110.254  21
   4   6  -2 1995.51 180.967   5
  -4   6   2 2176.60 202.280   5
   4   6  -2 1846.30 168.178  35
  -4   6   2 2242.37 172.664  26
   4   6  -2 2432.35 178.245  25
   4   6  -2 2099.14 176.979  23
  -4   6   2 1778.56 168.024  25
   4   6  -2 2204.11 173.053  26
   4   6  -2 1960.88 157.705  21
  -4   6   1 568.932 167.923   5
   4   6  -1 346.783 153.000   5
   4   6  -1 522.870 135.912  25
   4   6  -1 566.509 135.119  26
   4   6  -1 530.239 146.152  23
  -4   6   1 578.590 139.802  25
  -4   6   1 478.304 135.955  26
   4   6  -1 350.636 131.214  35
  -4   6   0 1034.63 182.981   5
   4   6   0 757.535 161.046   5
   4   6   0 812.048 143.380  25
  -4   6   0 806.539 149.048  26
  -4   6   0 591.008 144.484  23
   4   6   0 1004.41 151.770  23
   4   6   0 640.743 141.092  26
  -4   6   0 758.552 147.540  25
   4   6   0 788.780 140.909  35
   4   6   1 3534.86 211.797  23
  -4   6  -1 3763.75 218.947  23
   4   6   1 3685.75 215.330  26
   4   6   1 3693.92 214.237  25
  -4   6  -1 3830.40 224.400  26
  -4   6  -1 3696.13 223.263  25
   4   6   1 4123.96 239.741   5
  -4   6  -1 3989.37 252.201   5
  -4   6  -2 225.457 135.798  26
  -4   6  -2 252.155 135.985  25
  -4   6  -2 168.885 141.392  23
   4   6   2 175.651 124.598  26
   4   6   2 370.990 131.557  23
   4   6   2 191.697 124.681  25
   4   6   2 465.907 157.669   5
  -4   6  -2 261.126 163.306   5
  -4   6  -3 2860.33 195.933  23
   4   6   3 2564.81 177.278  25
  -4   6  -3 2660.38 192.819  25
   4   6   3 2631.15 180.083  23
  -4   6  -3 2546.66 188.760  26
   4   6   3 2478.65 177.625  26
   4   6   3 3325.40 210.439   5
  -4   6  -3 2810.46 212.138   5
  -4   6  -4 28.0484 104.262  21
  -4   6  -4 118.107 123.637  26
  -4   6  -4 104.141 126.953  25
   4   6   4 109.079 114.773  26
   4   6   4 26.9985 113.193  25
  -4   6  -4-69.7228 132.255  23
   4   6   4 123.509 119.462  23
  -4   6  -4 124.647 145.421   5
   4   6   4 278.208 142.489   5
  -4   6  -5 522.112 112.521  21
  -4   6  -5 650.773 130.849  25
  -4   6  -5 641.515 129.397  26
   4   6   5 635.800 117.670  25
   4   6   5 629.315 117.697  26
   4   6   5 802.740 141.081   5
  -4   6  -6 568.299 104.341  21
  -4   6  -6 606.830 115.600  26
  -4   6  -6 604.116 117.920  25
  -4   6  -7 216.791 106.192  23
  -5  -5  10 606.294 114.853  31
   5  -5 -10 860.830 157.117   8
  -5  -5  10 905.232 141.772  41
   5  -5  -9 1757.66 195.362   8
  -5  -5   9 1675.10 185.152  41
  -5  -5   9 1268.45 149.315  31
   5  -5  -9 1035.23 126.085  52
   5  -5  -8 804.994 133.442  52
  -5  -5   8 818.856 184.081  41
   5  -5  -8 693.382 190.758   8
  -5  -5   7 6162.95 338.241  41
   5  -5  -7 6345.03 337.655   8
   5  -5  -6 447.485 206.370   8
  -5  -5   5 1239.22 233.405  41
   5  -5  -5 1005.69 227.090   8
  -5  -5   5 1116.68 215.659   7
   5  -5  -4 992.845 198.957  50
  -5  -5   4 1099.94 219.077   7
   5  -5  -4 962.778 226.063   8
   5  -5  -3 1283.41 214.177  50
  -5  -5   3 1375.32 222.387   7
   5  -5  -3 1275.30 240.802   8
   5  -5  -2 1025.28 216.102  50
   5  -5  -2 956.855 211.692  41
  -5  -5   2 1284.51 220.694   7
   5  -5  -1 1981.30 243.486  50
   5  -5  -1 1558.60 240.150  41
   5  -5   0 1756.19 236.109  41
   5  -5   0 1983.69 244.059  50
   5  -5   0 1503.98 259.985  14
   5  -5   0 1704.38 238.035   7
   5  -5   1 5331.49 340.349  41
   5  -5   1 5327.87 333.690  50
   5  -5   1 4593.19 348.000  14
   5  -5   1 5232.23 318.511   7
   5  -5   2 1096.89 211.646   7
   5  -5   2 810.657 210.209  41
   5  -5   3 823.174 208.997   7
   5  -5   3 746.957 207.336  41
   5  -5   4 5326.62 316.307   7
   5  -5   4 3966.00 308.701  14
   5  -5   4 3071.33 276.907  11
   5  -5   4 4407.24 311.787  41
   5  -5   5 4984.35 331.010  11
   5  -5   5 5066.00 335.816  41
   5  -5   6 4112.83 287.353  11
  -5  -5  -7 4640.30 302.420   8
   5  -5   7 4562.74 284.626  41
   5  -5   7 3693.27 268.758  11
   5  -5   8 860.873 135.197  19
  -5  -5  -8 806.600 195.725   8
   5  -5   8 866.982 167.471  41
   5  -5   8 859.784 167.156  11
   5  -5   9 927.936 128.909  19
  -5  -5  -9 1144.96 177.524   8
   5  -5   9 1046.89 158.364  41
   5  -5   9 901.279 154.229  11
   5  -5  10 398.723 127.714  41
   5  -5  10 211.940 91.7878  19
  -5  -3  14 872.821 140.971  41
  -5  -3  14 734.546 133.092  42
   5  -3 -14 856.637 137.372  30
   5  -3 -14 993.066 141.246  32
   5  -3 -14 830.950 138.082  33
  -5  -3  13 453.073 148.580  42
  -5  -3  13 369.606 162.170  41
   5  -3 -13 366.524 128.964  46
   5  -3 -13 76.6081 145.997  33
   5  -3 -13 248.195 159.338  30
  -5  -3  13 242.683 127.118  31
   5  -3 -13 247.295 144.400  32
   5  -3 -12 2410.31 222.758  46
   5  -3 -12 2616.24 250.245  30
   5  -3 -12 2787.86 247.436  32
  -5  -3  12 2313.03 205.384  31
   5  -3 -12 2872.72 254.888  33
  -5  -3  12 2412.78 246.097  41
  -5  -3  12 2834.29 240.201  42
  -5  -3  11 4768.22 300.619  31
   5  -3 -11 5903.13 359.243  33
   5  -3 -11 5243.13 351.764  30
   5  -3 -11 5785.11 363.397  32
  -5  -3  11 4737.59 347.190  41
  -5  -3  11 5608.65 356.234  42
  -5  -3  10 8795.45 417.326   4
   5  -3 -10 11104.7 528.429  30
   5  -3 -10 10684.6 523.563  32
  -5  -3  10 10515.7 466.470  31
   5  -3 -10 10646.6 514.317  33
  -5  -3  10 10524.2 507.467  41
  -5  -3  10 10784.1 503.410  42
   5  -3 -10 10085.0 426.621  52
   5  -3 -10 10101.6 476.311  46
  -5  -3   9 4102.89 327.843  41
  -5  -3   9 4530.75 324.182  42
   5  -3  -9 4316.10 337.695  32
   5  -3  -9 4013.84 330.098  30
   5  -3  -9 4874.68 342.354  33
  -5  -3   9 5036.39 331.569  11
   5  -3  -9 4131.02 301.972  46
   5  -3  -9 4060.97 261.159  52
  -5  -3   8 7731.98 415.563  42
   5  -3  -8 7660.48 432.367  32
   5  -3  -8 7949.40 427.791  33
   5  -3  -8 7591.40 429.459  30
  -5  -3   8 8583.56 419.543  11
   5  -3  -8 7277.40 391.171  46
   5  -3  -8 7854.67 360.873  52
  -5  -3   7 4125.21 289.850  42
   5  -3  -7 4274.11 258.801  52
   5  -3  -7 4866.07 317.308  33
   5  -3  -7 4344.96 320.446  32
   5  -3  -7 4095.77 317.911  30
  -5  -3   7 4802.50 302.791  11
  -5  -3   6 542.635 161.901  42
   5  -3  -6 738.174 164.315  50
  -5  -3   6 665.133 196.739   7
   5  -3  -6 687.605 194.974  30
   5  -3  -6 508.306 166.278  33
   5  -3  -6 814.021 186.119  32
  -5  -3   6 811.935 174.555  11
  -5  -3   5 645.354 168.561  42
   5  -3  -5 557.528 162.402  50
  -5  -3   5 677.563 197.294   7
   5  -3  -5 792.815 173.317  33
   5  -3  -5 797.755 185.982  30
   5  -3  -5 836.156 175.599  32
  -5  -3   5 690.564 159.348  11
   5  -3  -4 1020.73 177.138  41
  -5  -3   4 1471.86 206.406  41
   5  -3  -4 1152.57 174.984  50
  -5  -3   4 1305.12 194.419   7
  -5  -3   4 1123.12 158.525  11
   5  -3  -4 1030.39 170.781  33
   5  -3  -4 1275.33 185.367  32
   5  -3  -4 973.841 179.204  30
  -5  -3   3 6658.08 302.308  42
  -5  -3   3 6030.61 292.398  11
   5  -3  -3 6209.94 323.084  30
   5  -3  -3 6426.11 312.276  32
  -5  -3   2 41977.3 1270.59  41
  -5  -3   2 42416.9 1247.68  42
   5  -3  -2 42472.2 1300.94  12
   5  -3  -1 1763.25 222.443   8
   5  -3  -1 1511.72 191.897  41
  -5  -3   1 1625.44 182.524  41
   5  -3  -1 1295.05 148.011  32
   5  -3  -1 1423.51 191.468  12
   5  -3   0 9417.02 412.719  12
  -5  -3   0 9229.49 360.502  41
   5  -3   0 9537.49 403.966   8
   5  -3   1 8070.31 373.289  12
   5  -3   1 7756.63 362.805   8
   5  -3   2 6555.22 338.608  14
   5  -3   2 6665.81 339.770  12
   5  -3   2 6516.88 327.527   8
   5  -3   3 897.904 191.921  14
   5  -3   3 1012.21 185.807  41
   5  -3   3 870.503 166.894  42
   5  -3   3 740.274 180.694   7
   5  -3   4 15250.6 577.737  14
   5  -3   4 13758.7 562.196  42
   5  -3   4 14457.2 563.719  41
   5  -3   4 15051.1 537.623   7
   5  -3   5 6790.95 365.692  14
   5  -3   5 6303.61 358.125  42
   5  -3   5 6061.93 350.497  41
   5  -3   5 7288.76 351.453   7
   5  -3   6 754.443 195.774  14
   5  -3   6 736.839 190.184  42
   5  -3   6 855.847 208.351  41
   5  -3   6 960.357 210.557   7
   5  -3   7 4124.07 235.201  22
   5  -3   7 3558.90 287.417  11
   5  -3   7 3993.78 306.223  14
   5  -3   7 3502.15 287.689  42
   5  -3   7 4132.63 306.326  41
   5  -3   8 366.284 183.586  11
   5  -3   8 183.056 177.321  42
   5  -3   8 556.870 211.566  41
   5  -3   9 819.560 169.923  19
   5  -3   9 1097.11 214.836  11
   5  -3   9 944.361 215.970  42
   5  -3   9 834.332 231.233  41
   5  -3   9 956.846 170.301  31
   5  -3  10 981.964 175.552  19
   5  -3  10 939.747 220.874  42
   5  -3  10 768.476 216.794  41
   5  -3  11 2096.57 190.473  19
   5  -3  11 1580.18 175.146  31
   5  -3  11 2201.72 224.773  11
   5  -3  12 801.516 135.562  19
   5  -3  12 893.027 179.568  41
  -5  -3 -12 1098.09 190.003  33
   5  -3  13 1664.03 139.465  19
  -5  -3 -13 1844.57 184.628  33
  -5  -3 -13 1918.61 206.187  30
  -5  -3 -14 50.7917 113.260  32
   5  -1 -15 524.817 143.837  33
   5  -1 -15 799.042 156.355  30
  -5  -1  15 594.588 128.813  42
   5  -1 -15 888.507 141.028  46
   5  -1 -14 919.258 197.306  30
   5  -1 -14 999.904 188.779  33
  -5  -1  14 1061.99 181.592  42
   5  -1 -14 1042.40 172.659  46
   5  -1 -13 1573.59 217.811  32
   5  -1 -13 1355.51 214.937  33
   5  -1 -12 2338.32 280.948  33
   5  -1 -12 2177.78 270.532  32
  -5  -1  12 2646.07 246.259  31
   5  -1 -12 3188.85 283.330  46
  -5  -1  12 3093.57 283.555  42
   5  -1 -11 6145.45 369.951  46
  -5  -1  11 6083.03 344.531  31
   5  -1 -11 5499.51 380.183  15
  -5  -1  11 5651.74 373.009  42
  -5  -1  10 11960.0 490.701   4
   5  -1 -10 12659.3 536.532  46
  -5  -1  10 11551.1 494.972  31
   5  -1 -10 11465.2 542.672  15
  -5  -1  10 11273.3 525.935  42
  -5  -1   9 1009.85 161.460   4
   5  -1  -9 1316.27 165.617  52
  -5  -1   9 956.521 162.396  31
   5  -1  -9 1185.58 211.853  15
   5  -1  -9 900.031 177.621  46
  -5  -1   9 1076.32 192.322  42
  -5  -1   8 18678.8 642.773   4
   5  -1  -8 19513.8 684.181  46
   5  -1  -8 19630.7 638.510  52
  -5  -1   8 19419.7 657.282  31
   5  -1  -8 18472.7 700.263  15
  -5  -1   8 18176.2 691.709  45
  -5  -1   8 18296.0 680.985  42
   5  -1  -7 4204.22 273.710  15
  -5  -1   7 4541.29 260.559  11
  -5  -1   7 4410.87 238.315  31
  -5  -1   7 4306.95 233.956   4
  -5  -1   6 41603.8 1270.91  45
  -5  -1   6 42248.1 1268.90  42
  -5  -1   6 43609.4 1267.67  11
   5  -1  -6 41798.5 1230.24  52
  -5  -1   5 26132.8 817.599  45
  -5  -1   5 25713.5 829.252   3
  -5  -1   5 26077.2 808.516  11
   5  -1  -5 25652.9 818.236  15
   5  -1  -5 26999.8 787.828  52
  -5  -1   4 7266.43 297.597  45
  -5  -1   4 7773.70 326.865   3
  -5  -1   4 7603.28 345.713   2
  -5  -1   4 7711.62 293.828  11
   5  -1  -4 7087.84 293.050  15
   5  -1  -4 7376.75 282.564  50
  -5  -1   3 4533.16 207.846  45
   5  -1  -3 4704.57 203.756  50
  -5  -1   3 4317.68 199.498  11
   5  -1  -3 4072.49 198.994  15
  -5  -1   3 5093.51 191.611   7
  -5  -1   3 4459.60 206.740   1
  -5  -1   3 4744.99 247.468   3
  -5  -1   2 38231.9 1162.08   1
   5  -1  -2 41153.2 1170.06  50
   5  -1  -2 43442.0 1177.85  41
   5  -1  -2 42147.8 1126.03  18
   5  -1  -2 42022.5 1191.22  33
   5  -1  -2 41053.3 1185.14  32
  -5  -1   2 40671.3 1162.13  11
   5  -1  -1 48372.2 1340.63  50
   5  -1  -1 48951.6 1346.61  41
   5  -1  -1 49438.6 1315.67  37
   5  -1  -1 47946.1 1349.40  32
   5  -1  -1 48046.6 1353.90  33
   5  -1  -1 47977.3 1355.02  30
  -5  -1   1 45541.9 1318.71  11
   5  -1   0 6901.41 273.159   8
   5  -1   0 7695.13 265.351  32
   5  -1   0 7659.24 277.122  30
   5  -1   0 7550.90 271.801  41
   5  -1   1 216273. 5821.43   8
   5  -1   1 211122. 5801.84   7
   5  -1   1 215290. 5829.58  12
   5  -1   1 215860. 5819.64  41
   5  -1   1 216188. 5826.31  42
   5  -1   2 199080. 5331.58  41
   5  -1   2 195380. 5336.96  42
  -5  -1  -2 190452. 5290.57  46
   5  -1   2 205296. 5316.38   7
   5  -1   2 201212. 5342.23  12
   5  -1   2 195230. 5304.16  24
   5  -1   3 33888.6 1033.51  41
   5  -1   3 35170.9 1041.25  42
  -5  -1  -3 37590.6 1003.94  46
   5  -1   3 36961.2 1027.11   7
   5  -1   3 34064.8 1039.05  14
   5  -1   3 35356.6 995.152  24
   5  -1   4 4140.79 213.156  42
   5  -1   4 4387.88 224.640  41
  -5  -1  -4 4196.58 152.341  52
  -5  -1  -4 4304.43 182.292  46
   5  -1   4 3478.39 137.712   4
   5  -1   4 4092.42 221.140  14
   5  -1   4 4188.36 154.934  24
  -5  -1  -5 3240.21 230.938   2
   5  -1   5 3005.38 131.812   4
  -5  -1  -5 3646.52 180.860  46
  -5  -1  -5 3412.71 145.342  52
   5  -1   5 3240.45 163.708  22
   5  -1   5 3356.29 137.923  24
   5  -1   5 3485.29 210.224  42
   5  -1   6 45042.8 1363.99  11
  -5  -1  -6 47794.7 1346.15  46
   5  -1   6 46224.5 1371.69  42
   5  -1   6 45102.6 1301.31  22
   5  -1   6 46039.3 1325.60  31
  -5  -1  -6 46551.5 1379.53   2
   5  -1   7 2263.72 198.204  11
  -5  -1  -7 2648.83 194.492  46
  -5  -1  -7 2444.89 248.659   1
  -5  -1  -7 2384.55 261.320   2
   5  -1   7 2318.53 175.620  19
   5  -1   7 2656.49 173.882  31
   5  -1   7 2411.22 145.787  22
   5  -1   8 4608.02 252.483  19
   5  -1   8 4830.34 281.422  11
   5  -1   8 4979.64 254.959  31
   5  -1   8 4769.40 292.518  42
  -5  -1  -9 7639.69 444.950   1
   5  -1   9 7832.41 406.520  42
   5  -1   9 8661.40 411.133  41
  -5  -1  -9 9374.35 416.488  46
   5  -1   9 8377.96 367.766  19
   5  -1   9 8513.11 376.534  31
   5  -1   9 8929.23 413.272  11
  -5  -1 -10 14225.2 629.137   1
   5  -1  10 13374.5 562.620  41
   5  -1  10 14039.8 583.757  42
  -5  -1 -10 15290.5 595.179  46
   5  -1  10 13421.8 525.116  19
   5  -1  10 13311.1 537.905  31
   5  -1  10 15372.3 588.841  11
   5  -1  11 6339.80 376.148  42
  -5  -1 -11 6417.12 416.385   1
   5  -1  11 6311.86 324.082  19
   5  -1  12 1425.13 183.113  19
   5  -1  12 1569.76 229.686  42
  -5  -1 -13 2826.05 268.562  15
  -5  -1 -14 6974.14 370.412  15
  -5  -1 -15-7.79020 125.687  33
  -5  -1 -15-71.2501 125.331  15
   5   1 -15 867.238 124.531  18
   5   1 -15 795.974 141.368  43
   5   1 -15 694.764 152.554  10
   5   1 -15 843.326 151.975  46
   5   1 -14 1081.71 158.312  18
   5   1 -14 899.073 187.649  10
   5   1 -14 924.755 173.971  46
   5   1 -13 1563.20 196.771  18
   5   1 -13 1490.00 224.348  10
   5   1 -12 2673.23 271.516  46
   5   1 -12 2895.33 252.627  18
   5   1 -11 6066.92 344.926  18
   5   1 -11 5689.90 364.769  46
   5   1 -11 6010.40 386.387  15
   5   1 -11 6082.63 382.824  10
  -5   1  11 5579.07 348.505  42
   5   1 -10 11489.7 521.975  46
  -5   1  10 11001.8 487.224  28
   5   1 -10 12240.9 536.101  10
   5   1 -10 11482.5 538.512  15
  -5   1  10 11115.3 480.158  16
  -5   1  10 12391.3 534.970  45
  -5   1  10 11301.2 504.932  42
  -5   1   9 1093.60 174.912  28
   5   1  -9 1241.63 209.792  15
  -5   1   9 986.465 166.956  16
   5   1  -9 1005.91 183.313  46
  -5   1   9 1445.01 219.226  45
   5   1  -8 18854.6 668.431  46
  -5   1   8 18181.8 672.586  45
  -5   1   8 17741.2 645.694  28
   5   1  -8 18536.8 683.866  15
  -5   1   8 18675.3 645.951  16
   5   1  -7 4378.89 227.075  21
  -5   1   7 4115.18 268.202  45
  -5   1   7 4219.48 240.352  28
   5   1  -7 4316.75 271.880  15
  -5   1   7 4292.67 243.524  16
  -5   1   6 42221.6 1247.01  48
   5   1  -6 41378.7 1233.28  46
   5   1  -6 42366.9 1194.58  21
   5   1  -6 40953.8 1189.71  32
   5   1  -6 39144.2 1244.08  15
   5   1  -5 26001.7 803.828  46
  -5   1   5 26813.8 819.519  48
   5   1  -5 27480.9 781.112  21
  -5   1   5 27003.1 815.904   3
  -5   1   5 25297.9 746.196   5
  -5   1   5 26588.8 818.737   2
   5   1  -5 25783.5 742.022  40
   5   1  -5 25804.6 766.285  32
  -5   1   5 25835.7 800.398  28
  -5   1   5 27490.1 812.759  16
   5   1  -5 26312.7 820.141  15
   5   1  -4 7644.22 305.985  10
   5   1  -4 6830.21 292.049  15
  -5   1   4 7644.16 292.605  16
  -5   1   4 7220.14 287.593   4
  -5   1   4 7580.70 309.573   3
  -5   1   4 6943.02 321.198   1
  -5   1   4 7258.78 310.631   2
   5   1  -4 7329.67 280.580  46
  -5   1   4 7079.96 302.574  48
   5   1  -4 7632.71 273.882  21
   5   1  -4 6965.34 242.097  40
  -5   1   4 7186.85 282.048  28
   5   1  -4 7297.20 246.963  32
  -5   1   4 7241.72 220.179  26
  -5   1   4 7358.50 220.483  25
   5   1  -3 4451.40 217.445  10
  -5   1   3 4368.49 203.000  16
   5   1  -3 4235.35 204.837  15
  -5   1   3 4391.16 224.754   3
  -5   1   3 4642.58 232.377   1
   5   1  -3 4497.69 189.477  46
  -5   1   3 4695.13 216.950  44
   5   1  -3 4618.70 203.250  18
   5   1  -3 4519.01 195.311  21
   5   1  -3 4369.96 177.190  39
   5   1  -3 4467.00 175.055  40
  -5   1   3 4347.31 198.233  28
   5   1  -3 4454.20 161.514  32
  -5   1   3 4496.50 156.712  23
   5   1  -3 4508.84 157.383  24
  -5   1   2 41417.8 1168.93  16
   5   1  -2 41316.8 1173.24  10
   5   1  -2 41610.5 1163.44   6
  -5   1   2 41790.7 1176.75   1
   5   1  -2 42014.8 1148.58  46
  -5   1   2 40267.3 1170.03  44
   5   1  -2 40715.2 1151.45  21
   5   1  -2 40701.3 1160.26  18
   5   1  -2 39262.8 1145.29  39
   5   1  -2 41005.9 1161.04  36
   5   1  -2 41006.9 1142.09  40
   5   1  -2 41162.6 1118.58  30
   5   1  -2 40766.4 1132.51  33
  -5   1   2 42499.8 1165.52  28
  -5   1   2 41149.8 1121.20  23
   5   1  -2 40881.8 1133.13  24
   5   1  -1 47783.2 1364.91  10
  -5   1   1 48955.5 1363.20  16
   5   1  -1 48880.1 1357.67   6
   5   1  -1 49209.0 1335.75   5
   5   1  -1 47346.2 1364.26  47
   5   1  -1 48007.6 1330.35  46
   5   1  -1 48473.4 1353.81  18
   5   1  -1 48044.0 1347.03  21
   5   1  -1 48793.9 1367.13  20
   5   1  -1 47672.5 1357.09  36
   5   1  -1 49216.6 1345.08  40
   5   1  -1 48658.1 1348.21  39
   5   1  -1 48547.6 1365.76  37
  -5   1   1 49247.3 1354.92  28
   5   1  -1 48622.2 1338.87  24
  -5   1   0 6972.02 213.758  10
  -5   1   0 7046.19 259.333  16
   5   1   0 7348.05 268.048  10
   5   1   0 7570.00 261.914   6
   5   1   0 7491.88 249.884   5
   5   1   0 7369.51 260.134  49
   5   1   0 7459.73 258.489  51
   5   1   0 7559.93 267.001  47
  -5   1   0 6962.22 264.507  43
   5   1   0 7593.04 248.720  21
   5   1   0 7424.00 269.346  20
   5   1   0 7584.08 252.932  18
   5   1   0 7238.93 252.959  39
   5   1   0 7471.20 254.700  40
   5   1   0 7344.68 263.100  37
   5   1   0 7342.75 265.501  38
   5   1   0 7296.51 263.294  36
  -5   1   0 7646.08 247.020  28
   5   1   0 7370.62 248.153  25
   5   1   0 7371.93 247.735  26
   5   1   0 7281.70 250.172  24
   5   1   1 219913. 5832.69  10
   5   1   1 217373. 5816.54   6
  -5   1  -1 219217. 5836.41   9
   5   1   1 218175. 5810.22   5
   5   1   1 211878. 5827.96  47
   5   1   1 214077. 5816.82  49
   5   1   1 214278. 5825.74  51
  -5   1  -1 209795. 5830.50  43
   5   1   1 218078. 5807.37  21
   5   1   1 212631. 5821.59  19
   5   1   1 218667. 5815.04  18
   5   1   1 214739. 5823.60  20
   5   1   1 216388. 5815.07  38
   5   1   1 212474. 5814.38  39
   5   1   1 211262. 5823.36  37
   5   1   1 213302. 5817.93  36
   5   1   1 215779. 5815.66  40
   5   1   1 211837. 5809.95  35
   5   1   1 212224. 5816.89  22
   5   1   1 213544. 5815.10  24
   5   1   1 215061. 5806.76  23
   5   1   1 214753. 5807.05  26
   5   1   1 213221. 5807.16  25
   5   1   2 201338. 5395.18   5
   5   1   2 200409. 5393.64   6
  -5   1  -2 203182. 5420.36   9
   5   1   2 197084. 5398.82  49
   5   1   2 199271. 5414.19  51
  -5   1  -2 201903. 5420.30  43
   5   1   2 199062. 5404.69  20
   5   1   2 203589. 5387.76  21
   5   1   2 197556. 5404.17  19
   5   1   2 200587. 5401.44  40
   5   1   2 200020. 5400.02  36
   5   1   2 196345. 5395.57  38
   5   1   2 199807. 5396.07  39
  -5   1  -2 188487. 5404.49  29
   5   1   2 198527. 5391.94  35
   5   1   2 200605. 5389.27  23
   5   1   2 193348. 5401.94  24
   5   1   2 194608. 5400.23  22
   5   1   2 201712. 5389.86  25
   5   1   2 201483. 5389.85  26
  -5   1  -3 34391.6 1003.30  13
   5   1   3 33882.6 963.206   6
   5   1   3 34528.7 975.986   5
  -5   1  -3 32763.5 1002.67   9
   5   1   3 34822.6 999.697  51
  -5   1  -3 34406.8 1000.70  46
   5   1   3 35198.1 980.820  49
   5   1   3 33757.1 984.092  20
   5   1   3 34239.5 983.037  19
   5   1   3 33967.9 981.570  40
   5   1   3 34453.8 977.405  36
   5   1   3 34213.7 975.365  38
   5   1   3 33597.5 971.429  39
  -5   1  -3 32933.3 987.344  27
  -5   1  -3 32249.4 981.347  29
   5   1   3 35076.1 971.758  35
   5   1   3 34429.2 967.782  26
   5   1   3 34852.2 968.409  25
   5   1   3 34196.8 969.520  23
   5   1   3 33576.7 977.511  22
  -5   1  -4 3789.26 233.650  13
  -5   1  -4 3937.38 235.881   2
   5   1   4 4201.25 166.889   6
  -5   1  -4 3989.69 212.246  46
   5   1   4 4470.97 219.175  51
   5   1   4 4166.94 203.607  40
   5   1   4 4129.78 143.614  42
   5   1   4 4216.24 196.783  19
   5   1   4 4118.33 186.504  39
   5   1   4 4137.87 194.053  36
  -5   1  -4 4422.00 220.187  27
   5   1   4 4022.88 188.215  26
   5   1   4 4278.43 190.868  25
   5   1   4 4269.67 198.659  23
   5   1   4 4103.38 193.953  22
   5   1   5 3464.73 189.065  19
  -5   1  -5 3162.36 233.931  17
   5   1   5 3420.06 140.554   6
  -5   1  -5 3298.27 249.915   2
   5   1   5 3680.15 196.293   5
   5   1   5 3604.47 185.130  36
   5   1   5 3410.97 174.230  39
   5   1   5 3661.91 212.371  51
  -5   1  -5 3356.53 206.987  46
   5   1   5 3468.06 181.080  26
   5   1   5 3415.78 183.824  22
   5   1   5 3522.20 183.000  25
  -5   1  -6 43137.1 1313.81  46
   5   1   6 44353.6 1300.06  51
  -5   1  -6 44678.5 1327.43  17
   5   1   6 43981.3 1278.91  19
  -5   1  -6 45934.9 1343.12   2
   5   1   6 44780.8 1258.90  36
   5   1   6 43656.9 1243.60  39
  -5   1  -6 42038.1 1306.12  34
   5   1   6 42326.0 1259.73  22
   5   1   6 43817.9 1250.04  26
   5   1   6 43032.5 1248.83  25
   5   1   7 2328.20 171.001  36
  -5   1  -7 2753.10 230.083  34
   5   1   7 2082.47 176.740  19
  -5   1  -7 2549.69 249.832  17
  -5   1  -7 2491.02 271.055   2
   5   1   8 4416.64 250.543  19
   5   1   8 4423.27 268.769  51
  -5   1  -8 4406.79 290.451  46
  -5   1  -8 4592.10 292.260  34
  -5   1  -8 4265.73 304.634  17
  -5   1  -9 8281.48 433.773   1
  -5   1  -9 8370.02 422.816  46
   5   1   9 8061.98 378.189  51
   5   1   9 8075.19 370.367  19
  -5   1 -10 13845.7 608.900   1
  -5   1 -10 14746.1 607.747  46
   5   1  10 13343.9 532.211  19
  -5   1 -11 7211.16 419.089  46
  -5   1 -11 7184.55 440.469  15
  -5   1 -11 6608.41 418.456   1
  -5   1 -12 1551.92 244.114  46
  -5   1 -13 2580.65 268.007  15
  -5   1 -14 7432.45 376.587  10
  -5   1 -14 6973.77 371.470  15
  -5   1 -14 7408.05 376.605  43
  -5   1 -15 101.547 106.462  18
  -5   1 -15 152.755 140.217  43
  -5   1 -15 132.220 123.437  15
  -5   1 -15 281.539 138.343  10
   5   1  15 119.010 125.303  47
   5   3 -14 707.842 110.180  18
   5   3 -14 849.632 147.866  10
   5   3 -13 269.728 121.068  18
   5   3 -13 225.098 156.460  10
  -5   3  13 155.924 127.152  51
   5   3 -12 2313.04 201.927  18
   5   3 -12 2655.05 251.089  10
  -5   3  12 2206.81 212.436  51
   5   3 -11 5123.29 347.934  10
   5   3 -10 10448.0 462.166  18
   5   3 -10 10397.3 433.174  21
   5   3  -9 5032.01 353.383  10
   5   3  -9 4459.11 297.706  18
   5   3  -9 4319.12 282.063  21
   5   3  -8 7042.42 420.149  10
   5   3  -8 7786.16 380.853  18
   5   3  -8 7862.22 371.826  21
   5   3  -7 4636.85 328.307  10
   5   3  -7 4947.35 286.013  21
   5   3  -7 4340.12 280.562  18
  -5   3   6 502.653 179.256   5
   5   3  -6 491.054 154.625  18
   5   3  -6 646.720 174.433  21
   5   3  -6 428.098 190.544  10
   5   3  -5 659.733 151.586  18
   5   3  -5 568.120 166.132  21
  -5   3   5 547.263 179.329   5
   5   3  -5 614.032 194.325  38
  -5   3   5 564.931 188.461  29
   5   3  -5 677.320 183.824  10
   5   3  -4 1149.06 195.181  10
  -5   3   4 1053.19 188.100  48
   5   3  -4 1212.00 174.042  21
   5   3  -4 1300.47 165.558  18
  -5   3   4 814.893 185.027  27
   5   3  -4 1035.11 199.814  38
  -5   3   4 1297.08 211.077  29
  -5   3   4 1248.35 212.411   9
  -5   3   3 6243.44 273.747  23
  -5   3   3 6198.61 332.103   9
   5   3  -3 6597.86 302.865  21
   5   3  -3 6422.83 293.883  18
  -5   3   3 5835.06 317.755  27
  -5   3   3 6014.40 331.997  29
   5   3  -3 6188.31 327.246  10
   5   3  -2 42354.4 1254.97  49
  -5   3   2 44824.0 1286.22  44
  -5   3   2 42593.0 1284.68   9
   5   3  -2 43074.0 1255.83  21
  -5   3   2 41817.4 1281.94  27
  -5   3   2 41240.9 1290.72  29
   5   3  -2 40253.2 1291.58  10
   5   3  -1 1590.45 184.497  10
   5   3  -1 1600.30 147.353  51
   5   3  -1 1756.74 188.958  49
  -5   3   1 1547.95 191.651  44
  -5   3   1 1572.26 226.849   9
  -5   3   1 1422.33 202.119  27
  -5   3   1 1607.92 208.967  29
  -5   3   1 1638.59 174.299  34
   5   3  -1 1591.64 153.897  18
  -5   3   1 1544.67 156.854  21
   5   3   0 9472.36 363.298  51
   5   3   0 9677.52 373.424  49
  -5   3   0 9273.65 362.513  21
   5   3   0 8852.00 344.031  18
  -5   3   0 9419.04 416.996   9
  -5   3   0 8593.19 381.649  34
  -5   3   0 9262.40 406.867  27
  -5   3   0 9499.53 411.223  29
   5   3   0 9486.20 397.879  10
   5   3   1 7861.32 357.748  10
   5   3   1 7875.00 338.374  49
   5   3   1 8473.24 340.234  51
   5   3   1 7518.78 334.309  47
  -5   3  -1 7965.82 362.020  17
   5   3   1 7898.34 310.465  18
   5   3   1 8200.44 346.538   5
  -5   3  -1 8106.29 388.755   9
   5   3   1 7890.62 364.139  38
  -5   3  -1 7747.39 374.652  27
   5   3   1 7360.66 325.437  25
   5   3   1 7604.30 328.018  26
  -5   3  -2 6690.58 348.144  13
   5   3   2 6543.32 301.007  47
   5   3   2 6529.93 306.959   5
  -5   3  -2 6202.29 336.236  17
   5   3   2 6702.19 296.473  35
  -5   3  -2 6436.86 336.326  34
  -5   3  -2 6394.83 343.932  27
   5   3   2 6574.37 295.205  25
   5   3   2 6290.56 291.351  26
   5   3   2 6356.43 297.840  23
  -5   3  -3 926.180 208.569  17
  -5   3  -3 832.264 151.825  10
  -5   3  -3 935.359 206.539  13
   5   3   3 1018.01 168.288  49
   5   3   3 849.516 155.188  47
  -5   3  -3 1077.75 189.614  43
   5   3   3 999.791 173.938   5
  -5   3  -3 1096.80 200.299  34
   5   3   3 969.290 152.564  35
   5   3   3 1087.75 162.313  26
   5   3   3 1072.26 158.034  25
   5   3   3 1045.34 170.035  23
  -5   3  -4 14174.1 532.875  10
  -5   3  -4 15625.5 589.946  13
   5   3   4 13524.2 521.909  47
   5   3   4 13881.5 544.157  51
  -5   3  -4 14523.3 566.946  43
   5   3   4 13961.1 521.497   5
  -5   3  -4 14821.4 586.365  17
  -5   3  -4 14517.1 579.350  34
   5   3   4 15309.7 513.319  35
   5   3   4 14176.1 503.128  23
   5   3   4 14677.5 504.648  26
   5   3   4 14513.0 503.898  25
  -5   3  -5 6119.17 334.204  10
  -5   3  -5 7097.18 386.833  13
   5   3   5 6269.98 343.014  51
  -5   3  -5 6551.98 357.576  43
   5   3   5 6417.52 325.739   5
  -5   3  -5 6381.93 380.073  17
  -5   3  -5 6521.49 376.808  34
   5   3   5 6685.92 306.036  35
   5   3   5 6090.40 296.457  25
   5   3   5 7070.66 305.103  26
   5   3   5 6954.96 308.128  23
  -5   3  -6 591.955 183.144  10
  -5   3  -6 871.047 241.858  13
  -5   3  -6 607.882 223.898  17
  -5   3  -6 432.858 187.204  43
   5   3   6 724.964 174.638  51
   5   3   6 754.098 182.624   5
  -5   3  -6 872.299 225.360  34
   5   3   6 911.334 163.847  26
   5   3   6 882.165 164.625  25
   5   3   6 737.023 176.202  23
  -5   3  -7 4646.87 347.538  17
  -5   3  -7 5186.78 365.485  13
  -5   3  -7 3921.18 306.025  10
  -5   3  -7 4239.41 317.746  43
   5   3   7 4062.56 298.981  51
   5   3   7 4346.95 280.190   5
  -5   3  -7 4478.56 335.412  34
   5   3   7 4103.57 257.324  23
   5   3   7 4106.88 250.140  26
   5   3   7 4178.66 250.378  25
  -5   3  -8-52.2024 195.768  10
  -5   3  -8-56.7995 187.800  43
   5   3   8 216.462 174.448  51
   5   3   8 159.910 179.522   5
  -5   3  -8 305.502 217.640  34
   5   3   8 208.422 154.433  25
   5   3   8 249.181 160.296  26
  -5   3  -9 749.002 222.148  43
   5   3   9 713.767 199.456  51
  -5   3  -9 813.733 222.197  10
   5   3  10 946.718 209.320  51
  -5   3 -10 1118.68 240.014  43
  -5   3 -10 1182.21 221.239  21
  -5   3 -11 2004.93 247.205  10
  -5   3 -11 2250.55 225.040  21
  -5   3 -11 1974.89 204.186  18
  -5   3 -12 838.790 187.386  43
   5   3  12 852.268 163.548  51
  -5   3 -12 1075.27 194.579  10
  -5   3 -12 622.482 152.110  21
  -5   3 -12 775.403 152.791  18
  -5   3 -13 1986.46 194.783  43
   5   3  13 1594.95 154.741  51
  -5   3 -13 1999.35 195.820  10
  -5   3 -13 2023.03 161.563  18
  -5   3 -14 60.7153 103.823  43
   5   5 -10 854.416 108.965  21
  -5   5  10 971.640 127.483  51
   5   5 -10 740.722 129.427  35
   5   5 -10 668.018 137.512  10
   5   5  -9 1437.99 141.197  21
  -5   5   9 1757.47 168.486  51
   5   5  -9 1526.74 164.524  35
   5   5  -9 1298.47 181.845  10
   5   5  -8 889.059 142.288  21
  -5   5   8 891.541 155.299  51
   5   5  -8 939.076 166.659  35
   5   5  -8 919.239 186.804  10
  -5   5   7 6446.20 320.555  51
   5   5  -7 6343.82 293.967  21
   5   5  -7 5837.62 306.757  35
   5   5  -7 5306.68 334.973  10
   5   5  -6 223.100 142.532  26
   5   5  -6 297.841 144.309  25
   5   5  -6 499.807 173.478  35
  -5   5   6 290.951 169.347   5
   5   5  -6 270.481 176.562  10
  -5   5   5 1162.19 201.366   5
   5   5  -5 993.920 203.739  10
   5   5  -4 1231.56 193.268  21
   5   5  -4 979.642 192.150  25
   5   5  -4 941.527 190.064  26
   5   5  -4 1123.63 206.501  35
  -5   5   4 1040.44 203.028   5
   5   5  -4 500.052 199.161  10
   5   5  -3 1468.06 197.911  21
   5   5  -3 1422.72 206.785  25
   5   5  -3 1299.13 199.755  26
  -5   5   3 1133.23 191.479  25
  -5   5   3 1038.69 187.729  26
   5   5  -3 1282.09 207.389  35
   5   5  -3 1132.44 200.034   5
  -5   5   3 1062.67 219.169   5
   5   5  -2 1275.43 191.242  21
   5   5  -2 1296.69 205.138  26
  -5   5   2 798.346 187.025  26
   5   5  -2 1144.03 203.855  25
  -5   5   2 1124.36 198.319  25
   5   5  -2 1195.70 209.453  35
   5   5  -2 827.184 213.241  10
   5   5  -1 1904.46 216.996  26
   5   5  -1 1466.62 213.252  25
   5   5  -1 1773.19 224.360  23
  -5   5   1 1640.32 213.441  23
   5   5  -1 1825.45 217.026  35
  -5   5   1 1815.21 278.974  13
   5   5  -1 1823.34 199.512  21
   5   5   0 1839.16 223.638  25
   5   5   0 2153.48 232.042  23
   5   5   0 1649.44 217.621  26
   5   5   0 1896.31 226.318  35
  -5   5   0 1492.92 276.268  13
   5   5   0 1864.42 196.659  21
   5   5   1 5521.68 313.005  26
   5   5   1 5486.43 313.169  25
   5   5   1 5781.80 316.052  23
   5   5   1 5510.97 306.851  35
  -5   5  -1 5165.72 376.006  13
  -5   5  -2 1129.12 190.036  21
   5   5   2 958.167 184.733  35
   5   5   2 1065.09 192.805  25
   5   5   2 995.216 189.820  26
   5   5   2 936.428 197.337  23
  -5   5  -3 470.762 180.404  21
   5   5   3 582.423 174.098  26
   5   5   3 653.749 181.759  25
   5   5   3 687.491 185.759  23
   5   5   3 587.688 174.549  35
   5   5   3 585.154 189.300   5
   5   5   4 4795.34 294.422   5
   5   5   4 4125.41 288.828  51
  -5   5  -4 4153.16 284.584  21
  -5   5  -4 4440.69 349.017  13
   5   5   4 4920.10 281.912  23
   5   5   4 5109.30 284.104  26
   5   5   4 4694.53 277.261  25
   5   5   5 6058.92 339.886  51
  -5   5  -5 5961.91 387.877  13
   5   5   5 6097.71 320.810   5
   5   5   6 4649.78 254.695  25
   5   5   6 4563.05 250.502  23
   5   5   6 4460.47 251.025  26
  -5   5  -6 4651.58 279.298  21
   5   5   6 4804.46 276.154   5
  -5   5  -7 4574.05 264.167  21
   5   5   7 4631.80 257.898   5
   5   5   7 4385.34 276.877  51
   5   5   7 4524.20 238.258  26
   5   5   7 4290.38 233.032  25
   5   5   8 901.741 159.369  51
  -5   5  -8 1112.65 162.874  21
   5   5   9 1412.20 155.751  51
  -5   5  -9 1253.79 144.728  21
  -5   5 -10 242.183 105.553  21
  -6  -6   7 114.386 87.6241  31
   6  -6  -6 120.221 91.1454  52
  -6  -6   6 124.622 107.778  50
  -6  -6   5 596.164 124.712  50
   6  -6  -5 541.932 114.049  52
   6  -6  -5 689.583 144.032   7
   6  -6  -4 325.031 149.158   7
   6  -6  -3 885.378 144.625  50
   6  -6  -3 840.699 164.187   7
   6  -6  -2 1468.67 170.587  50
   6  -6  -2 1281.84 177.991   7
   6  -6  -1 576.042 152.191  50
  -6  -6   1 718.357 173.321   7
   6  -6  -1 775.820 168.970   7
   6  -6   0 230.746 140.396  50
   6  -6   0 495.206 167.464   7
  -6  -6   0 269.662 169.326   7
   6  -6   1 1548.17 176.865  50
   6  -6   1 1527.41 187.822  41
  -6  -6  -1 2028.14 199.195   7
   6  -6   1 1958.15 199.439   7
   6  -6   2 1686.33 176.292  50
   6  -6   2 1801.98 188.948  41
   6  -6   2 2255.81 208.168   7
  -6  -6  -2 2004.28 201.239   7
   6  -6   3 1691.57 174.964  50
   6  -6   3 1329.52 171.740  41
   6  -6   3 1738.91 193.472   7
   6  -6   4 2694.76 199.588  41
   6  -6   4 3329.33 204.817  50
   6  -6   4 2867.86 165.608  22
   6  -6   5 203.954 83.9425  22
   6  -6   5 187.729 94.6153  19
   6  -6   5 215.454 123.868  50
   6  -6   5 223.461 127.820  41
   6  -6   6 211.326 82.3986  19
   6  -6   6 398.721 119.112  50
   6  -6   6 218.864 119.124  41
   6  -6   7 380.467 97.7996  50
   6  -6   7 210.151 96.5323  41
  -6  -4  13 456.886 105.892  41
   6  -4 -12 1611.97 172.263  32
   6  -4 -12 1519.48 167.140  30
  -6  -4  12 1622.09 149.703  31
   6  -4 -12 1747.77 182.890   8
  -6  -4  12 1578.94 166.238  42
  -6  -4  12 1640.68 170.500  41
   6  -4 -11 1535.50 186.643  30
   6  -4 -11 1367.94 186.917  32
  -6  -4  11 1315.96 157.693  31
   6  -4 -11 1451.47 201.242   8
  -6  -4  11 1798.20 197.370  41
  -6  -4  11 1360.44 175.677  42
   6  -4 -11 916.227 153.957  46
   6  -4 -10 3985.18 277.851  30
  -6  -4  10 2929.02 230.523  31
   6  -4 -10 4439.37 290.976  32
   6  -4 -10 3418.98 256.701  46
   6  -4 -10 3188.34 215.026  52
  -6  -4  10 4105.70 281.032  41
  -6  -4  10 4163.84 280.245  42
   6  -4  -9 4431.61 297.940  33
   6  -4  -9 3873.97 295.579  30
  -6  -4   9 4014.75 269.438  31
  -6  -4   9 3329.08 235.568   4
   6  -4  -8 10964.9 503.240  32
   6  -4  -8 10296.2 495.183  30
   6  -4  -8 9704.25 430.912  52
  -6  -4   8 10910.6 502.814  41
  -6  -4   8 10474.7 489.275  42
   6  -4  -7 621.872 167.578  52
   6  -4  -7 782.823 207.392  30
   6  -4  -7 603.550 199.248  32
   6  -4  -7 709.139 231.210  12
  -6  -4   7 583.451 188.197  42
  -6  -4   7 614.741 236.224  41
   6  -4  -6 8188.83 384.961  50
   6  -4  -6 8711.02 436.041  32
   6  -4  -6 8571.13 442.810  30
   6  -4  -6 7861.24 443.354  12
  -6  -4   6 8698.45 446.373  41
  -6  -4   6 7985.48 417.299  42
   6  -4  -5 5083.13 356.766   8
   6  -4  -5 5006.46 304.373  50
   6  -4  -5 5085.70 322.840  32
   6  -4  -5 5039.89 332.943  30
   6  -4  -5 4747.79 349.716  12
  -6  -4   5 5046.36 349.311  41
   6  -4  -4 619.184 236.998   8
  -6  -4   4 355.955 202.094   7
   6  -4  -4 449.897 178.444  50
   6  -4  -4 351.977 177.071  30
  -6  -4   4 338.695 200.257  41
   6  -4  -4 429.422 197.166  12
  -6  -4   3 270.611 192.650  41
   6  -4  -3 320.808 178.739  41
   6  -4  -3-154.195 213.935   8
  -6  -4   3 84.5595 188.858   7
   6  -4  -3 51.0185 184.526  12
   6  -4  -3 234.532 176.139  50
   6  -4  -2 8243.44 391.719  41
   6  -4  -2 7616.75 410.472   8
   6  -4  -2 7333.25 409.929  12
   6  -4  -2 7803.52 385.875  50
   6  -4  -1 27625.6 908.644  41
   6  -4  -1 26722.6 911.189   8
   6  -4  -1 26045.4 936.112  12
   6  -4  -1 26489.1 891.721  50
   6  -4   0 1849.84 244.060  12
   6  -4   0 2055.66 254.606   8
   6  -4   0 1850.50 229.780  41
   6  -4   1 2021.04 256.035  14
   6  -4   1 1919.69 250.672  12
   6  -4   1 2084.28 259.203   8
   6  -4   1 2110.26 235.769  41
   6  -4   2 5675.18 370.008  14
   6  -4   2 6741.50 350.397   7
   6  -4   2 6381.97 360.356  41
   6  -4   3 12598.5 555.398  14
   6  -4   3 12993.2 512.571   7
   6  -4   3 11979.6 533.305  41
   6  -4   4 3052.26 285.565  14
   6  -4   4 2914.14 275.146   7
   6  -4   4 2660.17 265.902  41
   6  -4   5 3270.40 300.365  14
   6  -4   5 4078.90 306.895   7
   6  -4   5 3092.98 286.171  41
   6  -4   6 1074.70 243.768  14
   6  -4   6 713.889 210.037  11
   6  -4   6 1079.28 224.551  41
   6  -4   7 258.359 143.579  22
   6  -4   7 500.338 198.973  11
   6  -4   7 293.250 188.194  41
   6  -4   8 3319.07 278.242  11
   6  -4   8 3542.48 298.994  41
   6  -4   9 585.888 153.087  19
   6  -4   9 711.788 183.321  11
   6  -4  10 528.504 129.517  19
   6  -4  10 523.765 156.600  11
   6  -4  10 416.472 169.114  41
   6  -4  11 53.5165 103.633  19
   6  -4  11 122.656 130.706  11
   6  -4  11 289.544 149.405  41
  -6  -4 -11 35.1575 147.857  32
   6  -4  12 24.1034 84.8313  19
  -6  -4 -12-127.269 114.120  32
   6  -4  12 101.542 113.524  41
   6  -2 -15 1670.86 153.604  33
   6  -2 -15 1259.51 151.628  30
  -6  -2  15 1632.54 142.080  41
  -6  -2  15 1504.12 140.772  42
   6  -2 -15 1055.03 118.536  46
   6  -2 -14 108.757 143.094  33
   6  -2 -14 112.910 147.822  30
   6  -2 -14 296.927 145.944  32
  -6  -2  14 212.173 140.820  42
  -6  -2  14 129.977 155.739  41
   6  -2 -14 237.610 134.752  46
  -6  -2  13 147.712 136.815  31
   6  -2 -13 336.683 182.186  30
   6  -2 -13 357.312 170.765  33
   6  -2 -13 327.057 171.458  32
  -6  -2  13 197.654 162.702  42
  -6  -2  13 472.805 189.863  41
   6  -2 -13 162.869 143.339  46
   6  -2 -12 2661.18 253.017  46
  -6  -2  12 2185.90 217.298   4
  -6  -2  12 2601.46 269.141  42
   6  -2 -11 2228.77 240.879  46
  -6  -2  11 1984.32 224.045  31
   6  -2 -11 1968.49 277.431  33
   6  -2 -11 2023.49 260.594  32
  -6  -2  11 2058.73 215.687   4
  -6  -2  11 1855.36 243.671  42
   6  -2 -10 4172.70 341.534  33
   6  -2 -10 4784.94 348.549  32
  -6  -2  10 4994.81 308.383  31
   6  -2 -10 5035.04 281.370  52
   6  -2 -10 4413.25 315.386  46
  -6  -2  10 4737.68 334.675  42
  -6  -2   9 10772.0 460.008   4
   6  -2  -9 11358.5 502.132  46
   6  -2  -9 11934.1 459.665  52
   6  -2  -9 10980.9 533.040  33
  -6  -2   9 11432.2 482.699  31
   6  -2  -9 11069.6 498.174  15
  -6  -2   9 11431.9 517.552  42
   6  -2  -8 17545.5 586.660  52
   6  -2  -8 15221.4 616.967  46
   6  -2  -8 15307.0 646.201  33
   6  -2  -8 15816.7 616.936  15
  -6  -2   8 17473.3 635.096  11
  -6  -2   8 15910.5 634.157  42
   6  -2  -7 9168.07 370.873  52
   6  -2  -7 8613.92 426.070  33
   6  -2  -7 8435.28 390.813  15
  -6  -2   7 9992.71 416.203  11
  -6  -2   7 8539.70 407.066  42
   6  -2  -6 1967.88 214.624  33
  -6  -2   6 2313.38 200.909  11
  -6  -2   5 41163.8 1158.64   7
   6  -2  -5 38787.1 1172.96  50
   6  -2  -5 37966.1 1222.65  33
  -6  -2   5 41671.7 1201.17  11
  -6  -2   5 38277.8 1198.80  42
  -6  -2   4 20006.9 665.061   3
   6  -2  -4 20095.3 642.630  50
   6  -2  -4 18467.9 668.362  33
  -6  -2   4 21130.4 648.854  11
  -6  -2   4 20357.5 653.903  42
  -6  -2   3 12381.0 442.996   3
   6  -2  -3 12106.8 426.293  50
   6  -2  -3 11318.2 437.579  32
   6  -2  -3 12244.7 454.245  30
   6  -2  -3 11300.9 439.616  33
  -6  -2   3 12835.9 415.487  11
  -6  -2   3 11465.1 417.010  42
   6  -2  -3 12585.2 433.664  41
  -6  -2   2 9595.00 361.678   3
   6  -2  -2 9816.96 362.091  50
   6  -2  -2 9182.29 375.102  30
   6  -2  -2 8947.83 358.519  32
   6  -2  -2 9174.29 364.012  33
   6  -2  -2 10020.0 364.823  41
  -6  -2   2 9768.81 339.096  42
  -6  -2   2 9383.31 326.479  11
  -6  -2   1 7774.26 268.112  42
   6  -2  -1 7777.57 312.765  41
   6  -2  -1 7424.79 311.350  30
   6  -2  -1 7258.33 297.692  32
  -6  -2   1 7196.07 246.669   8
  -6  -2   1 7333.90 255.246  11
   6  -2   0 315.183 132.996  12
  -6  -2   0 331.971 64.2070  11
   6  -2   0 661.558 144.430  41
  -6  -2   0 422.170 74.3567  42
  -6  -2   0 423.270 115.116  41
   6  -2   1 6968.15 307.630  12
  -6  -2  -1 6757.10 231.731  41
   6  -2   1 7086.16 296.123  41
   6  -2   2 30937.3 906.334   7
   6  -2   2 30700.8 929.297  41
   6  -2   2 29956.4 933.513  42
   6  -2   3 6539.83 279.876   7
   6  -2   3 6227.45 292.959  41
   6  -2   3 5525.31 281.671  42
   6  -2   4 22237.6 738.646  14
  -6  -2  -4 21911.5 697.209   2
   6  -2   4 22382.4 735.938  41
   6  -2   4 20779.8 731.891  42
   6  -2   5 11563.5 463.955  14
  -6  -2  -5 11617.4 466.721   1
  -6  -2  -5 11182.8 433.875   2
   6  -2   5 12389.2 446.483   7
   6  -2   6 491.412 121.473  22
   6  -2   6 619.285 180.974  14
   6  -2   6 655.244 183.901  41
   6  -2   6 468.177 153.602  42
  -6  -2  -6 710.553 195.875   2
  -6  -2  -6 623.185 188.737   1
   6  -2   7 163.555 108.147  22
   6  -2   7 248.843 176.803  14
   6  -2   7 153.306 139.697  11
   6  -2   7 204.118 179.503  41
   6  -2   7 132.014 156.554  42
   6  -2   8 941.515 202.624  42
   6  -2   8 1449.24 230.816  41
   6  -2   8 1185.01 192.827  11
   6  -2   8 938.255 158.297  19
   6  -2   8 1342.96 164.176  31
  -6  -2  -8 1170.21 226.818   1
   6  -2   9 6827.84 384.028  41
   6  -2   9 6063.12 380.284  42
   6  -2   9 6361.39 374.060  11
   6  -2   9 6932.97 343.934  19
   6  -2   9 7002.32 332.883  31
  -6  -2  -9 6804.08 408.637   1
   6  -2  10 15185.2 618.079  41
   6  -2  10 14439.2 635.452  42
   6  -2  10 16619.4 644.962  11
   6  -2  10 15704.4 581.371  19
   6  -2  10 14753.0 572.175  31
  -6  -2 -10 14551.4 654.879   1
   6  -2  11 981.769 213.975  42
   6  -2  11 1183.14 228.898  41
   6  -2  11 1200.75 177.651  19
  -6  -2 -11 857.289 237.522   1
  -6  -2 -12 471.906 180.724  15
   6  -2  12 298.369 132.545  19
  -6  -2 -13 50.1777 154.443  15
   6  -2  13 184.349 118.408  19
  -6  -2 -14 887.522 159.280  33
  -6  -2 -14 439.363 128.307  15
   6   0 -16 107.045 93.4408  46
   6   0 -15 176.007 123.852  46
   6   0 -14 2291.57 227.008  46
   6   0 -14 2409.30 224.359  33
  -6   0  14 2289.07 209.653  42
   6   0 -13-24.9451 138.886  18
   6   0 -13 121.607 175.310  10
   6   0 -13 131.382 165.224  33
   6   0 -13 82.0598 183.368  46
  -6   0  12 2259.68 247.766  42
   6   0 -12 2734.36 266.445  46
   6   0 -12 2173.90 224.818  18
   6   0 -12 2156.91 267.175  33
   6   0 -12 2209.23 273.110  15
   6   0 -11 417.855 174.653  18
   6   0 -11 356.128 177.463  32
   6   0 -11 139.119 198.749  15
  -6   0  11 268.133 171.918  42
   6   0 -11 366.634 167.923  46
  -6   0  10 1710.64 212.105   4
   6   0 -10 2150.76 222.426  46
  -6   0  10 1743.29 204.267  31
  -6   0  10 1860.25 198.855  28
   6   0 -10 1644.88 213.869  32
   6   0 -10 1869.40 248.577  15
  -6   0  10 1997.90 231.100  42
  -6   0  10 1605.47 239.745  45
   6   0  -9 905.780 200.040  15
  -6   0   9 874.018 162.107  31
  -6   0   9 799.174 152.643  28
  -6   0   9 702.347 159.768   4
  -6   0   9 751.725 177.362  42
  -6   0   9 1079.54 206.883  45
   6   0  -9 1091.93 168.838  46
  -6   0   8 11210.7 457.957   4
   6   0  -8 12523.4 488.144  46
  -6   0   8 11789.9 462.041  31
   6   0  -8 11933.3 511.866  15
  -6   0   8 12569.4 509.298  45
  -6   0   7 3837.23 221.925  31
   6   0  -7 3486.84 253.496  15
  -6   0   7 3886.67 224.127   4
   6   0  -6 42422.3 1247.57  52
   6   0  -6 44269.9 1275.43  46
  -6   0   6 43696.7 1264.11   4
  -6   0   6 42343.8 1292.22   3
  -6   0   6 43797.7 1260.99  31
   6   0  -6 41294.3 1297.00  15
  -6   0   5 19617.6 635.401  48
   6   0  -5 19848.7 618.920  46
   6   0  -5 18891.0 597.684  52
   6   0  -5 19094.4 553.226  21
  -6   0   5 19169.4 548.053  19
  -6   0   5 20596.3 613.378   4
  -6   0   5 20083.4 652.026   3
  -6   0   5 19396.6 605.123  31
   6   0  -5 20117.8 644.479  15
  -6   0   4 1099.26 152.482  48
   6   0  -4 1102.03 118.461  46
   6   0  -4 1242.80 109.978  52
   6   0  -4 1062.29 75.1167  21
  -6   0   4 1131.89 176.837   3
   6   0  -4 1036.62 103.816   6
  -6   0   4 1053.71 161.597   1
   6   0  -4 1083.54 68.0997  39
  -6   0   4 1133.38 107.549  31
   6   0  -4 862.102 138.278  15
   6   0  -3 653.067 118.683  15
   6   0  -3 969.825 97.3719   6
  -6   0   3 770.498 136.484   1
   6   0  -3 865.872 99.0464  52
  -6   0   3 804.506 140.691  48
   6   0  -3 1030.36 109.631  18
   6   0  -3 875.595 71.3738  21
   6   0  -3 931.511 85.3971  36
  -6   0   3 845.795 88.3402  31
   6   0  -3 1088.48 124.286  33
   6   0  -3 931.692 117.126  32
   6   0  -3 922.810 47.8081  22
   6   0  -2 53501.9 1461.42  10
   6   0  -2 52976.9 1461.74   6
  -6   0   2 51356.4 1432.56   5
   6   0  -2 53802.8 1461.57  52
  -6   0   2 52550.0 1472.47  44
   6   0  -2 52450.9 1464.42  20
   6   0  -2 51729.2 1445.90  21
   6   0  -2 54398.8 1463.45  18
   6   0  -2 53516.1 1451.15  36
   6   0  -2 53217.5 1475.33  30
   6   0  -2 53769.6 1481.58  33
   6   0  -2 53239.4 1478.75  32
  -6   0   2 54973.5 1456.92  31
   6   0  -2 53694.3 1438.46  22
   6   0  -1 64839.4 1774.88  10
   6   0  -1 65200.4 1771.60   8
   6   0  -1 67293.6 1771.10  52
   6   0  -1 65680.4 1788.55  47
   6   0  -1 64460.9 1775.40  50
  -6   0   1 65340.7 1784.73  44
   6   0  -1 64050.2 1782.29  20
   6   0  -1 65349.6 1765.89  19
   6   0  -1 64349.9 1768.11  21
   6   0  -1 65713.3 1778.60  18
   6   0  -1 65207.8 1791.05  37
   6   0  -1 65407.7 1773.98  36
  -6   0   1 62655.5 1761.97  31
   6   0  -1 65672.2 1788.61  30
   6   0  -1 66754.8 1795.21  32
   6   0  -1 66892.8 1796.27  33
   6   0  -1 63172.3 1751.68  23
   6   0  -1 65436.3 1765.23  22
   6   0  -1 66892.3 1776.06  24
   6   0   0 13750.3 391.563  50
   6   0   0 13753.3 381.470  52
   6   0   0 14005.2 413.753  47
   6   0   0 13024.9 397.878  41
  -6   0   0 13333.0 394.662  43
   6   0   0 13635.4 393.352  19
   6   0   0 13703.6 411.207  20
   6   0   0 13998.9 402.437  18
   6   0   0 13753.2 416.472  37
   6   0   0 13256.1 382.062  35
   6   0   0 13022.8 392.603  25
   6   0   0 13224.8 393.017  26
   6   0   0 13803.0 394.082  22
   6   0   0 12878.7 383.810  23
   6   0   0 14052.0 401.785  24
   6   0   1 1074.87 87.0881  12
  -6   0  -1 936.104 63.9766  16
   6   0   1 1046.55 93.1947  49
   6   0   1 1054.26 72.1399  50
   6   0   1 1031.70 82.7764  41
   6   0   1 927.893 84.8119  19
   6   0   1 872.948 76.0353  35
   6   0   1 1157.75 98.3956  24
   6   0   1 1022.55 96.6556  26
   6   0   1 1031.68 97.5160  25
   6   0   1 1027.14 83.4166  22
  -6   0  -2 473895. 13942.0   4
  -6   0  -2 530012. 13974.2   9
  -6   0  -2 538277. 13973.5  46
   6   0   2 535307. 13966.1  49
   6   0   2 534293. 13982.1  51
   6   0   2 536582. 13976.7  42
   6   0   2 519629. 13960.7  41
   6   0   2 538744. 13978.8  19
   6   0   2 537745. 13967.5  40
   6   0   2 522574. 13956.1  38
   6   0   2 538264. 13972.5  24
   6   0   2 534861. 13971.3  22
   6   0   2 536300. 13972.8  14
  -6   0  -2 537943. 13973.7  13
   6   0   3 268312. 7194.47  14
  -6   0  -3 256408. 7196.65  13
  -6   0  -3 265775. 7188.76   9
  -6   0  -3 268685. 7198.62  46
   6   0   3 263304. 7199.73  51
   6   0   3 270377. 7197.42  42
   6   0   3 267153. 7182.49  41
   6   0   3 266121. 7198.57  19
   6   0   3 260433. 7165.82  38
   6   0   3 268168. 7182.27  40
   6   0   3 260988. 7177.30  31
  -6   0  -3 272730. 7172.81  29
   6   0   3 269423. 7189.75  24
   6   0   3 268731. 7188.57  22
   6   0   4 35125.4 1049.19  11
   6   0   4 36819.7 1050.92  14
  -6   0  -4 37922.0 1058.63  46
   6   0   4 35780.7 1049.29  51
   6   0   4 37144.1 1037.86  41
   6   0   4 36972.4 1052.64  42
   6   0   4 36725.9 1048.99  19
   6   0   4 36532.0 1026.55  40
   6   0   4 37380.8 1026.68  39
   6   0   4 35460.8 1031.33  31
  -6   0  -4 36622.5 1026.64  27
   6   0   4 36532.1 1035.43  22
   6   0   4 36793.8 1040.20  24
   6   0   5 3159.82 180.780  11
  -6   0  -5 3076.96 233.141   2
  -6   0  -5 3542.98 191.682  46
   6   0   5 3420.23 181.046  51
   6   0   5 3425.32 148.712  40
   6   0   5 3416.97 184.922  42
   6   0   5 3554.17 175.811  19
   6   0   5 3611.84 150.400  39
   6   0   5 3259.20 162.164  31
   6   0   5 3160.45 179.748  24
   6   0   5 3488.50 162.713  22
  -6   0  -6 47.1148 184.548   2
   6   0   6 125.087 104.800  51
   6   0   6 186.832 116.765  42
  -6   0  -6 222.799 123.066  46
   6   0   6 132.293 96.4658  22
   6   0   6 222.795 104.994  19
   6   0   6 152.840 80.6882  39
   6   0   6 175.746 94.8491  31
  -6   0  -6 287.315 161.845  17
  -6   0  -7 4679.16 323.687   2
  -6   0  -7 4422.93 262.965  46
   6   0   7 4367.99 243.402  42
   6   0   7 4792.84 236.605  19
   6   0   7 4858.59 248.710  11
   6   0   7 4581.56 215.812  22
   6   0   8 6086.28 284.191  19
   6   0   8 5921.19 278.642  36
  -6   0  -8 5859.51 319.602  46
   6   0   8 6156.42 301.556  11
   6   0   9 1673.14 177.844  19
  -6   0  -9 1683.88 205.733  46
  -6   0  -9 1861.04 256.372   1
  -6   0  -9 2149.26 301.716   2
   6   0  10 167.572 140.478  19
  -6   0 -10 76.3032 202.969   1
  -6   0 -10 250.627 163.420  46
  -6   0 -11 9463.04 514.276   1
  -6   0 -11 10646.1 495.377  46
   6   0  11 9142.09 419.307  19
  -6   0 -12 3607.81 336.206   1
   6   0  12 3356.63 247.748  19
  -6   0 -12 3750.27 300.462  46
  -6   0 -13 13884.9 617.790  15
  -6   0 -13 14606.4 592.858  46
  -6   0 -14 1652.21 217.370  15
  -6   0 -15 2418.74 203.085  10
  -6   0 -15 1862.88 190.725  15
  -6   0 -15 2438.87 201.165  43
   6   2 -15 1740.09 129.232  18
   6   2 -14 38.3283 115.186  18
   6   2 -14 33.5614 146.410  10
   6   2 -13 473.710 144.851  18
   6   2 -13 100.383 170.642  10
  -6   2  13 134.712 139.761  51
   6   2 -13 177.431 154.314  46
   6   2 -12 3046.77 280.676  10
   6   2 -12 2984.67 279.878  46
   6   2 -11 1825.47 223.482  18
   6   2 -11 2058.62 244.472  46
   6   2 -11 1999.85 265.962  10
   6   2 -10 4530.44 295.617  18
  -6   2  10 4027.01 309.727  45
   6   2 -10 4027.00 307.972  46
   6   2 -10 4362.32 334.283  10
  -6   2  10 3897.73 297.950  16
   6   2  -9 11461.2 451.892  21
   6   2  -9 11369.8 485.613  18
  -6   2   9 12946.2 528.047  45
   6   2  -9 11289.1 510.879  46
  -6   2   9 10288.9 489.678  16
   6   2  -9 12067.9 536.203  10
   6   2  -8 16078.7 617.290  46
   6   2  -8 15862.3 589.873  18
   6   2  -8 15899.3 559.057  21
  -6   2   8 16100.0 611.883  45
  -6   2   8 14703.4 597.995  28
   6   2  -8 15076.5 621.327  10
  -6   2   8 15221.7 602.817  16
  -6   2   7 9519.69 427.387  48
   6   2  -7 8155.67 392.831  46
   6   2  -7 8857.72 388.252  18
   6   2  -7 9273.46 375.537  21
   6   2  -7 9560.46 430.718  10
  -6   2   7 8185.21 395.356  16
  -6   2   7 8708.69 404.553  28
   6   2  -6 2152.70 191.331  21
   6   2  -6 2420.11 199.928  18
  -6   2   6 1885.42 189.178  28
  -6   2   6 2058.31 199.597  16
   6   2  -6 2105.79 214.167  10
  -6   2   5 38231.8 1162.23  48
   6   2  -5 37782.3 1148.29  46
   6   2  -5 38064.7 1128.21  38
  -6   2   5 39399.8 1125.99  27
  -6   2   5 38086.1 1144.77  29
  -6   2   5 37035.6 1163.79  28
   6   2  -5 39281.8 1185.65  10
  -6   2   5 36847.8 1166.08  16
   6   2  -4 20337.9 656.525  46
  -6   2   4 21082.1 684.190  44
   6   2  -4 21178.3 667.710  18
   6   2  -4 21134.1 657.926  21
   6   2  -4 19614.8 625.500  40
   6   2  -4 20781.8 656.644  38
  -6   2   4 21059.8 675.993  29
   6   2  -4 21588.0 701.243  10
  -6   2   4 19809.8 682.745  16
  -6   2   3 12517.3 401.855   3
   6   2  -3 11926.8 413.874  46
  -6   2   3 12012.2 448.895  44
   6   2  -3 12326.0 388.559  43
   6   2  -3 12413.1 430.515  18
   6   2  -3 12256.8 426.067  21
   6   2  -3 12005.0 411.621  40
   6   2  -3 12303.6 434.620  38
  -6   2   3 12902.6 454.127  29
  -6   2   3 12135.6 444.741  28
  -6   2   3 12395.4 385.896  23
  -6   2   2 9770.08 364.866  44
   6   2  -2 9342.04 287.297  43
   6   2  -2 9282.62 335.427  39
   6   2  -2 9790.72 352.028  38
   6   2  -2 9323.40 332.970  40
  -6   2   2 9481.58 304.200   3
  -6   2   2 9454.25 353.679   1
  -6   2   2 9908.58 370.792  29
   6   2  -2 9840.53 339.573  18
   6   2  -2 9469.50 334.533  21
  -6   2   1 7046.17 291.038   1
   6   2  -1 7612.45 301.957  49
   6   2  -1 8079.66 291.289  51
   6   2  -1 7705.29 290.115  21
   6   2  -1 7843.89 290.893  18
   6   2  -1 7522.59 297.630  40
   6   2  -1 7506.20 300.311  39
   6   2  -1 7376.13 310.965  38
   6   2  -1 7530.65 311.555  36
  -6   2   1 8275.82 331.921  29
  -6   2   1 7570.60 247.162  35
   6   2  -1 7606.19 320.799  10
   6   2   0 374.858 130.456  10
  -6   2   0 484.350 63.3609  10
   6   2   0 509.864 143.630   5
   6   2   0 391.132 138.681  49
   6   2   0 256.752 113.000  51
   6   2   0 475.939 128.671  47
  -6   2   0 441.597 131.160  43
   6   2   0 371.729 107.137  18
   6   2   0 511.936 145.269  20
   6   2   0 433.145 111.893  21
   6   2   0 472.697 138.440  40
   6   2   0 550.874 130.679  39
   6   2   0 543.913 138.104  36
   6   2   0 493.503 126.313  37
   6   2   0 385.186 158.561  38
  -6   2   0 451.166 158.526  27
  -6   2   0 484.872 158.410  29
  -6   2   0 380.596 88.5346  35
   6   2   0 363.857 121.558  25
   6   2   0 457.366 120.472  26
   6   2   1 6803.37 297.368  10
  -6   2  -1 6790.40 240.410  10
   6   2   1 7121.68 290.559  47
   6   2   1 7081.99 284.496  49
   6   2   1 6720.70 281.038  51
  -6   2  -1 6965.11 298.081  43
   6   2   1 6714.58 293.584  20
   6   2   1 7198.81 268.943  18
   6   2   1 6829.90 261.363  21
   6   2   1 7144.67 297.727  38
   6   2   1 6931.66 293.775  36
   6   2   1 6591.08 285.487  40
   6   2   1 7342.16 280.132  37
   6   2   1 6678.58 284.132  39
  -6   2  -1 6522.63 306.970  29
   6   2   1 7194.97 280.194  35
  -6   2  -1 6778.38 306.493  27
   6   2   1 6731.10 270.419  25
   6   2   1 6466.78 277.093  23
   6   2   1 6927.41 272.151  26
  -6   2  -2 30489.8 896.462  10
  -6   2  -2 30461.9 899.694   2
   6   2   2 30546.1 908.169   5
   6   2   2 31369.3 930.144  51
   6   2   2 31398.7 911.642  49
   6   2   2 31636.7 926.565  47
  -6   2  -2 30172.2 935.684  43
   6   2   2 30987.1 919.048  40
   6   2   2 30088.2 918.105  20
   6   2   2 31369.9 890.512  21
   6   2   2 30111.8 915.550  39
   6   2   2 31328.2 910.434  37
   6   2   2 30744.7 920.650  38
   6   2   2 30448.1 919.298  36
  -6   2  -2 30037.1 936.258  27
  -6   2  -2 29487.4 932.581  29
   6   2   2 31142.3 903.358  35
   6   2   2 29730.0 898.315  25
   6   2   2 30307.1 899.307  23
   6   2   2 29796.2 898.664  26
  -6   2  -3 5746.34 278.740   2
  -6   2  -3 6506.03 325.111   9
   6   2   3 6153.11 269.007   5
   6   2   3 5885.82 264.805  49
   6   2   3 6055.61 276.312  47
   6   2   3 5475.71 277.094  51
  -6   2  -3 6229.31 294.891  43
   6   2   3 6143.45 280.552  40
   6   2   3 5968.52 238.772  21
   6   2   3 6328.95 272.695  20
   6   2   3 5521.49 264.704  39
   6   2   3 5861.84 257.088  37
   6   2   3 6265.90 277.945  36
   6   2   3 6038.50 283.183  38
   6   2   3 5991.91 254.136  35
  -6   2  -3 5388.80 287.119  29
  -6   2  -3 5858.68 292.991  27
   6   2   3 5991.18 253.819  25
   6   2   3 5923.67 257.494  23
   6   2   3 5748.11 252.189  26
  -6   2  -4 22620.4 732.341  13
  -6   2  -4 22831.2 715.620   2
   6   2   4 22079.8 683.961   5
   6   2   4 21561.9 713.388  51
   6   2   4 22831.0 688.415  49
  -6   2  -4 22038.8 723.516  43
   6   2   4 21858.9 694.680  40
   6   2   4 21326.1 682.665  37
   6   2   4 21209.5 682.403  39
   6   2   4 21705.8 689.131  36
   6   2   4 21537.3 667.656  25
   6   2   4 21478.1 667.706  26
  -6   2  -4 19934.6 707.506  27
   6   2   4 20922.1 667.642  35
  -6   2  -4 21315.9 730.596  17
   6   2   4 20332.6 694.125  19
   6   2   4 21454.9 685.366  20
   6   2   5 11628.3 417.051   5
  -6   2  -5 11447.8 463.264   2
   6   2   5 11209.8 403.693  23
   6   2   5 10999.9 414.195  20
  -6   2  -5 10852.6 470.487  17
   6   2   5 10882.5 408.682  39
   6   2   5 10488.0 413.318  36
  -6   2  -5 11182.4 463.777  34
  -6   2  -5 10717.8 461.508  13
  -6   2  -6 649.484 210.081  17
  -6   2  -6 619.589 202.401  13
   6   2   6 541.978 158.967  51
  -6   2  -6 516.807 156.644  43
   6   2   6 426.642 156.347   5
  -6   2  -6 484.320 217.435   2
   6   2   6 425.786 148.689  19
  -6   2  -6 515.396 183.273  34
   6   2   6 421.243 140.180  26
   6   2   6 467.800 144.828  25
   6   2   6 650.670 153.203  23
  -6   2  -7 34.8320 209.755  17
  -6   2  -7 286.194 207.364  13
   6   2   7 250.153 157.854  51
  -6   2  -7 596.265 186.833  43
   6   2   7 255.730 159.565   5
   6   2   7 243.349 152.510  19
  -6   2  -7 101.899 179.289  34
   6   2   7 130.670 136.902  25
   6   2   7 216.439 140.916  26
  -6   2  -8 1253.03 226.431  43
   6   2   8 1384.42 205.156  51
   6   2   8 1266.24 191.497  19
  -6   2  -8 1469.33 237.368  34
  -6   2  -8 1162.18 252.850  17
  -6   2  -9 6287.99 388.734  34
   6   2   9 6497.40 368.641  51
  -6   2  -9 7260.90 419.172  43
  -6   2 -10 15141.3 653.482  43
   6   2  10 14119.8 587.228  51
  -6   2 -10 14656.0 631.150  15
   6   2  11 785.935 190.539  51
  -6   2 -11 888.936 228.080  43
  -6   2 -12 331.139 177.983  15
  -6   2 -12 246.586 186.112  10
  -6   2 -13 291.684 170.548  43
  -6   2 -13 86.6073 167.360  10
   6   2  13 288.936 152.508  47
  -6   2 -14 958.552 171.132  10
  -6   2 -14 766.779 137.296  18
  -6   2 -14 984.924 168.575  43
  -6   2 -15 359.435 113.919  43
   6   4 -12 1680.73 184.177  10
   6   4 -12 1700.65 142.322  18
  -6   4  12 1603.59 154.684  51
   6   4 -11 1276.81 198.467  10
   6   4 -11 1409.13 156.147  18
  -6   4  11 1798.09 187.049  51
   6   4 -10 4278.47 302.140  10
   6   4 -10 3575.68 223.023  21
   6   4 -10 4641.73 258.896  18
  -6   4  10 3862.62 268.911  51
   6   4  -9 4343.10 320.017  10
   6   4  -9 4575.40 280.102  18
   6   4  -8 10261.3 449.818  18
   6   4  -8 10230.3 434.781  21
   6   4  -7 596.260 217.091  10
   6   4  -7 792.472 185.102  21
   6   4  -7 818.021 174.099  18
   6   4  -6 9363.65 410.932  18
   6   4  -6 8720.51 404.932  21
  -6   4   6 9165.81 414.861   5
   6   4  -6 9715.60 424.243  49
   6   4  -5 5516.67 306.051  21
   6   4  -5 4791.73 287.985  18
   6   4  -5 5142.41 308.183  49
   6   4  -5 4676.69 341.206  10
  -6   4   5 5327.40 322.566   5
   6   4  -4 338.662 177.789  49
   6   4  -4 349.040 150.676  18
   6   4  -4 409.068 164.140  21
   6   4  -4 218.278 205.297  38
   6   4  -4 250.162 196.335  10
  -6   4   4 363.576 164.902  25
  -6   4   4 170.919 155.759  26
   6   4  -3 66.2070 174.594  49
  -6   4   3 183.108 180.654  44
   6   4  -3 128.327 157.284  21
   6   4  -3 79.8885 139.658  18
   6   4  -3 338.354 214.548  38
   6   4  -3 50.6309 181.371   5
  -6   4   3 78.1174 216.414   9
   6   4  -3 50.5981 173.736  10
   6   4  -2 8208.94 369.776  49
  -6   4   2 7733.22 385.924  44
   6   4  -2 7448.93 359.155   5
   6   4  -2 7466.50 353.319  21
   6   4  -2 6892.24 358.751  35
   6   4  -2 6927.67 394.652  10
   6   4  -1 24502.3 911.327  10
   6   4  -1 27367.1 872.121  49
  -6   4   1 27121.7 908.005  44
   6   4  -1 26953.5 871.493   5
   6   4  -1 26182.2 855.820  21
   6   4  -1 27243.8 877.382  35
   6   4  -1 26690.3 863.511  25
   6   4  -1 26671.5 863.019  26
   6   4   0 1941.95 235.223  10
   6   4   0 2113.43 218.372  49
  -6   4   0 1719.35 228.092  44
   6   4   0 1961.39 189.165  21
   6   4   0 2044.66 208.722  25
   6   4   0 1875.36 212.855  23
   6   4   0 2045.05 205.740  26
   6   4   0 1658.42 209.351  35
   6   4   0 2357.88 234.062   5
  -6   4  -1 1681.82 255.474  13
   6   4   1 2051.38 232.758   5
   6   4   1 1905.40 196.211  51
   6   4   1 2262.50 222.812  49
   6   4   1 2024.23 187.062  21
  -6   4  -1 2112.38 212.548  21
  -6   4  -1 1953.00 233.477  34
   6   4   1 1807.24 206.874  35
   6   4   1 1903.01 203.139  26
   6   4   1 2017.15 208.565  25
   6   4   1 1766.15 207.653  23
  -6   4  -2 6168.00 392.801  13
  -6   4  -2 5763.53 369.792  17
   6   4   2 6425.83 337.665  49
   6   4   2 6828.54 346.312  51
   6   4   2 7437.42 358.695   5
  -6   4  -2 6808.69 343.346  21
   6   4   2 6496.31 299.174  21
   6   4   2 7032.84 330.129  35
  -6   4  -2 6148.30 369.412  34
   6   4   2 6710.12 329.050  25
   6   4   2 7045.34 334.265  23
   6   4   2 6713.32 325.037  26
  -6   4  -3 13104.3 574.667  13
  -6   4  -3 12601.3 555.137  17
   6   4   3 12408.6 518.376  51
  -6   4  -3 11651.3 549.295  43
   6   4   3 13401.5 515.039   5
  -6   4  -3 12764.7 510.562  21
  -6   4  -3 12603.4 555.786  34
   6   4   3 11958.9 484.997  35
   6   4   3 12796.3 483.112  23
   6   4   3 12297.6 482.172  26
   6   4   3 13336.2 490.503  25
  -6   4  -4 2896.76 293.476  17
  -6   4  -4 2508.87 301.440  13
   6   4   4 2808.71 248.007  51
  -6   4  -4 2652.34 273.100  43
   6   4   4 3361.74 265.102   5
  -6   4  -4 2674.82 255.734  21
   6   4   4 2902.48 224.081  35
  -6   4  -4 2744.20 288.212  34
   6   4   4 2340.90 221.278  26
   6   4   4 2728.44 228.339  23
   6   4   4 2839.02 227.990  25
  -6   4  -5 4228.62 361.570  13
   6   4   5 3581.58 282.865  51
  -6   4  -5 3253.20 301.847  43
   6   4   5 3491.59 277.272   5
  -6   4  -5 3795.69 292.047  21
  -6   4  -5 3446.27 315.650  34
   6   4   5 3504.99 256.056  23
   6   4   5 3639.71 249.322  26
   6   4   5 3741.96 248.207  25
   6   4   6 830.773 192.987  51
  -6   4  -6 919.651 228.070  43
   6   4   6 1120.20 213.562   5
  -6   4  -6 1159.03 225.107  21
  -6   4  -6 1065.13 271.658  13
   6   4   6 1109.04 195.228  23
   6   4   6 857.942 179.247  25
   6   4   6 938.721 180.440  26
  -6   4  -7 270.128 208.373  43
  -6   4  -7 693.072 209.021  21
   6   4   7 404.990 180.844  51
   6   4   7 351.884 169.711  25
   6   4   7 509.204 177.892  26
  -6   4  -8 3754.33 295.674  21
   6   4   8 3630.63 252.373   5
  -6   4  -8 3347.55 312.363  43
   6   4   8 3849.12 295.970  51
  -6   4  -9 983.305 194.574  21
  -6   4 -10 559.633 162.175  21
  -6   4 -10 672.968 184.388  43
   6   4  10 784.341 165.338  51
  -6   4 -11 142.025 130.293  21
  -6   4 -11 236.768 151.368  43
   6   4  11 100.848 128.484  51
  -6   4 -12 61.1761 114.307  43
  -6   4 -12 64.6599 97.5914  21
   6   6  -7 187.874 82.1632  21
   6   6  -6 173.215 104.574  35
   6   6  -6 325.309 109.076  23
   6   6  -6 198.917 93.5377  21
   6   6  -5 555.894 121.323  35
   6   6  -5 907.228 133.279  23
   6   6  -5 750.138 115.952  21
  -6   6   4 352.171 145.147   5
   6   6  -4 73.5892 119.614  35
   6   6  -4 126.378 121.751  23
   6   6  -4 215.181 109.716  26
   6   6  -4-11.9811 106.485  25
   6   6  -4 134.919 105.347  21
  -6   6   3 1112.47 167.139   5
   6   6  -3 678.925 136.073  35
   6   6  -3 935.525 134.821  26
   6   6  -3 928.799 134.311  25
   6   6  -3 863.453 142.705  23
   6   6  -3 1091.37 128.164  21
  -6   6   2 1558.14 186.336   5
   6   6  -2 1308.83 153.698  35
   6   6  -2 1518.56 150.248  26
   6   6  -2 1395.52 154.702  23
   6   6  -2 1475.86 151.527  25
  -6   6   2 1246.50 150.438  25
  -6   6   2 1129.05 145.941  26
   6   6  -2 1244.65 135.151  21
   6   6  -1 416.321 143.875   5
  -6   6   1 535.796 168.670   5
   6   6  -1 555.199 134.157  35
   6   6  -1 566.762 132.930  26
   6   6  -1 556.670 129.490  25
  -6   6   1 620.446 140.299  26
  -6   6   1 714.326 142.052  25
   6   6  -1 554.304 140.331  23
   6   6  -1 432.086 117.872  21
   6   6   0 140.382 138.683   5
  -6   6   0 289.916 170.022   5
  -6   6   0 108.523 128.289  25
   6   6   0 226.415 132.850  23
   6   6   0 44.1893 122.367  25
  -6   6   0 249.227 131.487  26
   6   6   0 176.766 121.019  26
   6   6   0 156.528 127.266  35
   6   6   1 1703.23 160.854  23
  -6   6  -1 1425.93 166.195  25
  -6   6  -1 1670.15 166.552  26
   6   6   1 1519.73 157.320  25
   6   6   1 1544.45 156.840  26
   6   6   1 1760.99 178.284   5
  -6   6  -1 1512.95 195.070   5
   6   6   2 2119.10 169.335  26
  -6   6  -2 1941.87 178.011  25
   6   6   2 2500.71 172.572  23
  -6   6  -2 1829.48 168.608  23
  -6   6  -2 1746.48 170.534  26
   6   6   2 1928.64 166.927  25
   6   6   2 2001.49 181.047   5
  -6   6  -2 2249.60 209.962   5
   6   6   3 1686.70 155.463  25
  -6   6  -3 1677.21 165.275  23
   6   6   3 1770.32 153.460  26
   6   6   3 1823.78 154.031  23
   6   6   3 1677.05 174.119   5
  -6   6  -3 1856.37 193.961   5
   6   6   4 3532.34 190.846  23
  -6   6  -4 3511.98 200.328  23
   6   6   4 3286.13 190.806  26
   6   6   4 3494.62 193.277  25
  -6   6  -4 3208.25 217.646   5
   6   6   4 4041.62 216.287   5
  -6   6  -5 220.839 100.170  21
   6   6   5 430.616 127.477   5
   6   6   5 252.960 108.477  26
  -6   6  -5 260.088 123.365  23
   6   6   5 288.367 107.282  25
  -6   6  -6 189.319 113.541  23
  -6   6  -6 253.934 107.810  25
  -6   6  -6 320.149 103.381  26
  -7  -5  10 40.6608 95.2312  31
  -7  -5  10 239.107 116.473  41
   7  -5  -9 787.313 163.598   8
  -7  -5   9 878.542 154.328  41
  -7  -5   9 630.497 126.654  31
   7  -5  -9 687.047 115.121  52
   7  -5  -8 1409.15 146.351  52
  -7  -5   8 1506.48 193.108  41
   7  -5  -8 1777.17 204.974   8
   7  -5  -7 3183.87 212.821  52
   7  -5  -7 2713.41 229.969  46
  -7  -5   7 3236.83 247.784  41
   7  -5  -6 126.518 193.175   8
   7  -5  -5 1798.66 235.460   8
   7  -5  -4 1146.16 200.122  50
   7  -5  -4 1070.36 233.126   8
   7  -5  -3 2366.99 236.639  50
   7  -5  -3 2028.21 255.090  12
   7  -5  -3 2437.80 264.384   8
   7  -5  -2 8355.16 408.836  50
   7  -5  -2 8449.76 425.089  41
   7  -5  -2 8180.15 432.569   8
  -7  -5   2 9339.41 401.734   7
   7  -5  -1 189.414 191.484  50
   7  -5  -1 390.773 196.170  41
   7  -5   0 12374.7 536.918  50
   7  -5   0 12856.6 551.551  41
   7  -5   0 13113.7 517.483   7
   7  -5   1 18156.7 693.731  50
   7  -5   1 18651.8 710.116  41
   7  -5   1 19348.2 675.739   7
   7  -5   2 7796.76 397.732  50
   7  -5   2 7291.36 407.230  41
   7  -5   2 8176.72 389.655   7
   7  -5   3 2645.94 272.235  41
   7  -5   3 2387.80 270.047  14
   7  -5   4 1541.29 221.554   7
   7  -5   4 1414.62 234.971  41
   7  -5   4 1135.19 230.429  14
   7  -5   5 1953.89 232.366   7
   7  -5   5 1911.23 242.815  14
   7  -5   5 1659.02 219.236  11
   7  -5   5 1726.28 241.544  41
   7  -5   6 809.484 179.594  11
   7  -5   6 624.104 136.646  22
   7  -5   6 702.375 189.758  41
   7  -5   7 462.291 158.220  11
   7  -5   7 337.821 124.145  19
   7  -5   7 561.717 163.586  41
   7  -5   8 387.286 143.754  11
   7  -5   8 251.918 116.621  19
   7  -5   8 382.680 153.088  41
   7  -5   9 1285.18 129.387  19
   7  -5   9 1453.11 163.975  41
   7  -5   9 1085.80 141.728  50
   7  -5   9 1171.82 152.868  11
   7  -5  10 111.904 101.647  41
   7  -5  10 113.276 80.0575  19
  -7  -3  14 180.342 106.398  42
  -7  -3  14 366.013 127.252  41
   7  -3 -14 146.189 120.419  30
   7  -3 -14 493.082 122.333  32
  -7  -3  13 551.822 150.230  42
   7  -3 -13 478.464 134.478  46
  -7  -3  13 754.206 166.314  41
  -7  -3  13 543.187 135.008  31
   7  -3 -13 751.784 165.449  30
   7  -3 -13 868.739 171.491  33
   7  -3 -13 724.099 157.098  32
  -7  -3  12 1205.42 189.215  42
  -7  -3  12 1353.16 209.177  41
   7  -3 -12 1119.10 173.815  46
   7  -3 -12 1289.89 201.061  33
   7  -3 -12 1274.87 208.030  30
   7  -3 -12 1310.79 201.926  32
  -7  -3  12 1141.47 163.972  31
  -7  -3  11 767.944 166.289  31
   7  -3 -11 602.742 190.553  33
   7  -3 -11 1029.87 204.129  32
   7  -3 -11 680.809 199.712  30
  -7  -3  11 587.900 159.386   4
  -7  -3  10 4390.84 277.336   4
   7  -3 -10 4528.04 279.830  52
   7  -3 -10 4429.19 320.140  46
   7  -3 -10 4697.08 351.742  30
   7  -3 -10 5271.94 365.206  32
  -7  -3  10 5048.64 312.228  31
   7  -3 -10 5079.05 355.006  33
  -7  -3  10 4823.29 355.514  41
  -7  -3  10 5160.70 342.470  42
  -7  -3   9 1357.71 183.344   4
   7  -3  -9 1825.81 248.517  33
   7  -3  -9 1744.62 263.449  30
   7  -3  -9 1837.03 256.153  32
  -7  -3   9 1596.02 205.410  31
  -7  -3   9 1888.03 234.560  42
   7  -3  -9 1474.32 211.430  46
   7  -3  -9 1652.77 190.756  52
   7  -3  -8 38090.2 1260.77  30
   7  -3  -8 36587.2 1245.24  33
   7  -3  -8 37699.6 1258.37  32
  -7  -3   8 37254.6 1226.81  42
   7  -3  -8 34872.3 1210.35  46
   7  -3  -8 38531.1 1174.36  52
  -7  -3   7 16738.1 661.969  42
   7  -3  -7 17374.2 688.018  33
   7  -3  -7 17163.3 691.574  32
   7  -3  -7 17355.1 694.007  30
  -7  -3   7 17763.2 660.006  11
   7  -3  -7 17156.6 624.741  52
  -7  -3   6 444.892 163.265  42
   7  -3  -6 497.555 175.702  33
   7  -3  -6 489.716 185.974  30
   7  -3  -6 660.832 186.474  32
  -7  -3   6 524.969 160.338  11
   7  -3  -6 610.935 174.856  50
  -7  -3   5 2671.68 222.823  42
   7  -3  -5 2951.46 229.332  50
   7  -3  -5 2857.23 249.551  30
   7  -3  -5 3075.33 249.340  33
   7  -3  -5 2615.75 237.551  32
  -7  -3   5 2982.68 220.149  11
  -7  -3   4 4130.92 250.330   7
   7  -3  -4 3808.84 255.527  50
   7  -3  -4 4052.95 278.405  30
   7  -3  -4 3657.33 259.590  33
   7  -3  -4 3679.58 263.675  32
   7  -3  -4 4265.06 266.546  41
  -7  -3   3 13473.3 483.925   7
   7  -3  -3 14274.0 523.315  50
   7  -3  -3 13757.7 533.045  33
   7  -3  -3 13668.4 528.748  32
   7  -3  -3 13390.1 538.791  30
   7  -3  -3 14784.4 535.016  41
  -7  -3   2 18967.3 647.220  41
   7  -3  -2 19348.8 661.411  41
   7  -3  -2 18562.5 650.359  50
   7  -3  -2 18397.1 669.117   8
   7  -3  -2 19131.4 688.063  12
   7  -3  -2 19192.3 673.820  30
   7  -3  -2 18553.6 651.299  32
   7  -3  -1 1728.59 211.469  12
   7  -3  -1 1797.44 226.779   8
   7  -3   0 6892.27 353.808  12
   7  -3   0 6743.65 347.618   8
   7  -3   1 47903.6 1458.06  12
   7  -3   1 46171.5 1426.78  41
   7  -3   1 48653.3 1433.29   8
   7  -3   2 705.582 177.976  12
   7  -3   2 516.672 173.359  41
   7  -3   2 412.112 184.819   7
   7  -3   2 708.111 187.800   8
   7  -3   3 11328.5 480.919  12
   7  -3   3 11108.5 480.931  14
   7  -3   3 11215.8 470.444  41
   7  -3   3 10990.1 439.117   7
   7  -3   4 445.012 189.653  14
   7  -3   4 378.173 180.054  41
   7  -3   4 270.395 186.703   7
   7  -3   5 959.886 206.221  14
   7  -3   5 927.946 205.488  41
   7  -3   5 879.996 185.729  42
   7  -3   5 1188.59 216.941   7
   7  -3   6 5809.69 352.501  14
   7  -3   6 5547.47 345.334  41
   7  -3   6 5150.77 340.567  42
   7  -3   7 3971.87 240.321  22
   7  -3   7 4221.75 309.175  11
   7  -3   7 4514.85 318.177  14
   7  -3   7 4084.28 317.172  41
   7  -3   7 3782.43 305.853  42
   7  -3   8 839.471 199.704  11
   7  -3   8 667.493 221.792  41
   7  -3   8 429.717 192.280  42
   7  -3   9 313.140 153.843  19
   7  -3   9 640.354 199.492  11
   7  -3   9 303.398 189.720  42
   7  -3   9 415.710 211.502  41
   7  -3  10 152.444 139.868  19
   7  -3  10 419.159 175.889  11
   7  -3  10 186.566 206.453  41
   7  -3  10 165.494 192.905  42
   7  -3  11 4887.62 266.731  19
   7  -3  11 4227.34 289.679  11
   7  -3  11 4913.07 302.355  41
  -7  -3 -12 581.391 171.724  33
   7  -3  12 417.481 121.943  19
  -7  -3 -13 408.969 138.974  30
  -7  -3 -13 743.177 136.360  33
   7  -3  13 692.622 110.402  19
   7  -1 -15 1645.99 175.761  33
   7  -1 -15 1578.51 160.715  46
  -7  -1  15 1294.17 159.866  41
  -7  -1  15 1468.50 153.160  42
   7  -1 -14 716.526 175.928  30
   7  -1 -14 729.954 174.076  33
   7  -1 -14 593.852 151.295  46
  -7  -1  14 729.571 165.115  42
   7  -1 -13 325.219 186.553  30
   7  -1 -13 515.116 188.729  33
   7  -1 -13 314.099 166.865  32
  -7  -1  13 154.166 139.748  16
   7  -1 -12 4677.62 334.530  32
  -7  -1  12 4892.96 317.159  31
   7  -1 -12 4685.95 358.247  33
   7  -1 -12 4477.49 326.051  46
  -7  -1  12 4579.33 333.831  42
   7  -1 -11 9379.66 494.766  33
  -7  -1  11 9300.86 444.761  31
   7  -1 -11 9360.36 477.711  32
   7  -1 -11 9306.63 469.097  46
  -7  -1  11 8748.96 460.988  42
  -7  -1  10 14662.8 575.559   4
   7  -1 -10 15082.0 615.786  46
   7  -1 -10 15085.6 644.892  33
   7  -1 -10 15224.1 628.824  32
  -7  -1  10 14689.9 582.881  31
   7  -1 -10 14123.3 624.377  15
  -7  -1  10 13431.9 600.745  42
  -7  -1   9 4068.20 265.896   4
   7  -1  -9 4550.88 295.743  46
   7  -1  -9 4621.00 259.485  52
  -7  -1   9 4146.96 265.894  31
   7  -1  -9 4078.04 312.910  15
  -7  -1   9 4491.56 301.591  42
  -7  -1   8 14623.9 542.809   4
   7  -1  -8 14683.0 529.982  52
   7  -1  -8 14890.8 574.025  46
  -7  -1   8 14985.9 550.639  31
   7  -1  -8 15074.2 595.652  15
  -7  -1   8 14593.3 580.273  42
  -7  -1   8 15136.8 591.470  45
  -7  -1   7 2304.49 185.780   4
   7  -1  -7 2564.08 206.553  46
   7  -1  -7 2613.59 184.142  52
  -7  -1   7 2700.67 190.547  31
  -7  -1   7 2372.03 224.335  45
  -7  -1   7 2975.46 223.796  42
   7  -1  -7 2380.71 220.858  15
  -7  -1   6 2879.35 216.579  45
   7  -1  -6 3026.81 189.141  52
   7  -1  -6 2930.76 221.873  15
  -7  -1   6 3037.19 264.169   3
   7  -1  -5 56613.9 1611.93  52
   7  -1  -5 57508.8 1581.05  18
  -7  -1   5 55310.0 1639.25  45
   7  -1  -5 56064.2 1660.06  33
  -7  -1   5 56518.9 1659.55   3
   7  -1  -4 43979.7 1256.83  50
  -7  -1   4 43161.0 1276.50  45
  -7  -1   4 44269.1 1283.15   1
  -7  -1   4 44711.1 1301.24   3
   7  -1  -4 42496.9 1290.96  33
   7  -1  -4 42723.1 1285.78  32
   7  -1  -4 44429.7 1220.35  18
  -7  -1   3 17778.6 560.747   1
  -7  -1   3 18712.5 510.877   7
  -7  -1   3 17519.5 577.531   3
   7  -1  -3 17619.4 547.864  50
   7  -1  -3 17957.6 503.607  18
   7  -1  -3 16845.4 486.877  36
   7  -1  -3 17865.0 577.968  30
   7  -1  -3 16711.8 567.819  32
   7  -1  -3 17587.5 575.821  33
   7  -1  -3 18087.9 495.078  10
  -7  -1   2 24634.1 726.722  48
   7  -1  -2 25019.2 735.205  50
   7  -1  -2 25912.8 744.442  41
   7  -1  -2 24484.7 691.166  20
   7  -1  -2 24959.2 688.648  18
   7  -1  -2 23968.1 751.110  32
   7  -1  -2 24795.0 759.201  33
   7  -1  -2 25244.2 759.772  30
  -7  -1   2 25221.5 694.422   7
   7  -1  -1 33277.9 942.347  50
  -7  -1   1 32200.5 918.735  48
   7  -1  -1 33706.2 951.135  41
   7  -1  -1 33071.0 914.249  20
   7  -1  -1 33368.9 924.264  37
   7  -1  -1 32552.4 957.574  32
   7  -1  -1 32226.9 961.477  30
   7  -1  -1 32217.5 961.788  33
   7  -1  -1 31455.5 950.305   8
   7  -1   0 10850.1 330.546  37
   7  -1   0 9799.61 359.491   8
   7  -1   0 10291.8 349.457  41
  -7  -1   0 9798.45 303.449  48
   7  -1   0 10334.3 310.418  47
   7  -1   1 39988.4 1170.57  12
   7  -1   1 41344.6 1166.22   8
   7  -1   1 40770.4 1138.65   7
   7  -1   1 40091.6 1158.28  41
   7  -1   2 47347.8 1274.86   7
   7  -1   2 45000.9 1300.13  12
   7  -1   2 43882.4 1283.92  41
   7  -1   2 44277.5 1294.10  42
   7  -1   2 44941.2 1262.87  24
   7  -1   3 12304.5 421.729  41
   7  -1   3 11927.1 425.493  42
  -7  -1  -3 12706.9 366.917  46
   7  -1   3 11893.0 432.593  12
   7  -1   3 11923.7 430.930  14
   7  -1   3 12607.2 387.041  24
   7  -1   4 36360.7 1054.15  41
   7  -1   4 35138.1 1063.74  42
  -7  -1  -4 37814.0 1018.52  46
   7  -1   4 35353.3 988.949  40
   7  -1   4 34395.5 1027.81  22
   7  -1   4 35861.0 1009.72  24
   7  -1   4 34509.0 1062.24  14
  -7  -1  -5 1290.04 124.687  46
   7  -1   5 1089.86 151.109  42
   7  -1   5 1353.26 172.813  41
   7  -1   5 1256.74 109.538  31
   7  -1   5 1136.76 118.832  22
   7  -1   5 1202.10 114.119  24
   7  -1   6 5857.90 247.475  22
   7  -1   6 6909.36 310.610  41
   7  -1   6 6125.91 306.379  42
  -7  -1  -6 6224.88 338.199   2
   7  -1   6 6135.79 279.482  19
   7  -1   6 5931.20 251.841  31
   7  -1   6 6548.17 301.784  11
   7  -1   6 6600.31 309.016  14
   7  -1   7 4442.30 245.412  19
  -7  -1  -7 4674.71 327.101   2
   7  -1   7 4757.48 279.805  41
   7  -1   7 5024.79 274.488  11
   7  -1   8 2193.97 162.635  22
   7  -1   8 2608.54 238.123  41
   7  -1   8 2498.12 236.271  42
   7  -1   8 2814.37 222.034  11
   7  -1   8 2464.51 198.502  19
   7  -1   8 2351.96 185.697  31
  -7  -1  -8 2709.19 295.882   2
  -7  -1  -8 2616.79 273.386   1
   7  -1   9 482.235 173.266  42
   7  -1   9 623.931 170.979  11
   7  -1   9 494.007 141.499  19
   7  -1   9 586.430 142.659  31
  -7  -1  -9 691.975 259.487   2
  -7  -1  -9 902.852 234.136   1
   7  -1  10 37.0796 131.276  19
   7  -1  10 265.452 169.701  11
   7  -1  10 154.505 167.039  42
  -7  -1 -10 219.013 208.045   1
   7  -1  11 3114.79 272.936  42
   7  -1  11 2825.49 231.730  19
  -7  -1 -11 2865.62 311.140   1
  -7  -1 -12 227.558 212.812   1
  -7  -1 -12 426.680 203.376  15
   7  -1  13 9115.29 377.703  19
  -7  -1 -13 8802.56 452.585  15
  -7  -1 -14 6989.55 362.494  15
  -7  -1 -15 1253.96 150.568  33
  -7  -1 -15 1208.49 148.478  15
  -7  -1 -15 1215.36 139.346  43
   7   1 -15 1564.60 169.040  46
   7   1 -14 741.102 140.686  18
   7   1 -14 928.444 180.042  10
   7   1 -14 1001.23 172.950  46
   7   1 -13 237.794 178.516  10
   7   1 -13 574.876 156.969  18
   7   1 -12 4723.55 298.620  18
   7   1 -12 4982.93 339.354  46
  -7   1  12 4460.52 316.202  42
  -7   1  11 9039.12 476.213  45
  -7   1  11 9164.51 457.794  42
   7   1 -11 9973.85 479.680  46
   7   1 -11 10388.8 446.011  18
  -7   1  11 9060.35 439.596  28
   7   1 -11 9217.89 471.391  10
  -7   1  11 8284.03 434.778  16
  -7   1  10 15440.9 636.574  45
   7   1 -10 15079.2 617.726  46
   7   1 -10 15241.8 582.219  18
  -7   1  10 13961.8 585.394  28
   7   1 -10 16078.8 627.686  10
   7   1 -10 13878.7 620.709  15
  -7   1  10 14063.5 584.016  16
  -7   1   9 4171.36 305.354  45
   7   1  -9 4072.16 285.718  46
   7   1  -9 4280.23 275.119  18
  -7   1   9 4204.81 277.971  28
   7   1  -9 4067.08 297.006  10
   7   1  -9 4142.94 305.652  15
  -7   1   9 4026.63 278.743  16
  -7   1   8 15362.8 592.375  45
   7   1  -8 15188.4 570.979  46
   7   1  -8 15020.1 549.598  18
   7   1  -8 14306.6 571.367  10
   7   1  -8 14255.9 580.779  15
  -7   1   8 14976.5 559.611  16
  -7   1   8 13638.3 546.024  28
   7   1  -7 2758.52 176.727  21
   7   1  -7 2672.45 204.076  18
  -7   1   7 2560.69 203.364  28
   7   1  -7 2644.99 222.833  10
   7   1  -7 2406.50 217.269  15
  -7   1   7 2732.84 210.719  16
   7   1  -6 3110.14 185.051  21
  -7   1   6 3153.47 208.522   4
  -7   1   6 3113.64 247.394   3
   7   1  -6 2940.07 199.257  46
  -7   1   6 3234.40 245.299  48
   7   1  -6 3174.63 223.485  10
   7   1  -6 2863.78 216.304  15
  -7   1   6 3551.28 221.122  16
   7   1  -5 58526.9 1616.04  18
   7   1  -5 56478.0 1583.12  21
  -7   1   5 55783.6 1618.85   4
  -7   1   5 56629.9 1632.79   3
   7   1  -5 54846.5 1561.00  40
   7   1  -5 57821.5 1606.74  33
   7   1  -5 55184.2 1583.34  32
  -7   1   5 55675.2 1618.03  28
  -7   1   5 56234.5 1633.19  48
   7   1  -5 57279.7 1616.66  46
   7   1  -4 44092.5 1277.02  10
  -7   1   4 44809.1 1275.33  16
  -7   1   4 43833.0 1264.47   4
  -7   1   4 44877.5 1277.36   3
   7   1  -4 44461.5 1255.15  46
   7   1  -4 45096.5 1261.78  18
   7   1  -4 43396.4 1235.49  21
   7   1  -4 42963.4 1219.37  39
   7   1  -4 43361.8 1222.31  40
  -7   1   4 44429.8 1266.70  28
   7   1  -4 44877.4 1245.69  33
   7   1  -4 44110.3 1233.22  32
   7   1  -4 42831.7 1201.42  24
   7   1  -4 43026.6 1199.52  25
   7   1  -4 43043.0 1199.55  26
   7   1  -3 16943.0 553.438  10
  -7   1   3 17764.5 553.034  16
   7   1  -3 17040.8 478.672   5
  -7   1   3 17174.5 569.616   1
   7   1  -3 16761.3 537.217   6
   7   1  -3 17237.7 526.895  46
  -7   1   3 17949.8 558.526  44
   7   1  -3 17244.9 539.019  18
   7   1  -3 17218.5 523.762  21
   7   1  -3 16676.5 514.312  39
   7   1  -3 16927.3 515.694  40
  -7   1   3 17153.3 542.844  28
   7   1  -3 17618.7 518.974  33
   7   1  -3 17473.4 501.337  30
   7   1  -3 17488.3 496.957  26
   7   1  -3 17243.2 496.406  25
   7   1  -3 16650.9 500.210  24
   7   1  -2 23660.1 733.291  10
  -7   1   2 24642.6 732.992  16
   7   1  -2 25127.8 682.168   5
   7   1  -2 24806.5 725.674   6
   7   1  -2 24818.5 699.260  46
  -7   1   2 24560.5 740.282  44
   7   1  -2 25022.3 723.386  18
   7   1  -2 25276.7 737.804  20
   7   1  -2 24404.0 709.330  21
   7   1  -2 25020.3 707.335  40
   7   1  -2 24148.8 722.312  36
   7   1  -2 24677.1 707.931  39
  -7   1   2 25510.8 726.094  28
   7   1  -2 25376.5 692.815  25
  -7   1   2 22957.4 664.026  23
   7   1  -2 25229.3 692.480  26
   7   1  -2 24350.5 696.601  24
  -7   1   1 31990.4 950.052  16
   7   1  -1 33220.1 956.238  10
   7   1  -1 33416.6 916.314   5
   7   1  -1 33020.8 945.536   6
   7   1  -1 32623.4 958.503  47
   7   1  -1 32363.7 904.916  46
   7   1  -1 32571.3 942.528  18
   7   1  -1 32151.7 929.855  21
   7   1  -1 33040.9 956.007  20
   7   1  -1 32801.1 932.790  40
   7   1  -1 32533.4 956.766  37
   7   1  -1 32485.0 933.611  39
   7   1  -1 32329.1 944.153  36
  -7   1   1 32375.7 937.747  28
   7   1  -1 33660.9 921.465  25
   7   1  -1 32521.5 925.902  24
   7   1  -1 33414.1 921.252  26
   7   1   0 10108.7 348.579  10
  -7   1   0 9723.66 338.657  16
   7   1   0 10037.5 338.622   6
   7   1   0 9891.03 320.284   5
   7   1   0 9493.46 339.769  49
   7   1   0 10226.9 348.432  47
   7   1   0 9658.98 337.871  51
  -7   1   0 9552.96 345.700  43
   7   1   0 9385.14 347.360  20
   7   1   0 10127.5 332.991  18
   7   1   0 10056.1 324.174  21
   7   1   0 10180.6 331.837  40
   7   1   0 10047.9 347.299  37
   7   1   0 9853.15 338.608  36
   7   1   0 9933.28 328.331  39
  -7   1   0 10523.8 321.987  28
   7   1   0 10079.2 320.466  25
   7   1   0 9860.21 325.909  22
   7   1   0 9862.24 326.065  24
   7   1   0 9847.24 324.072  23
   7   1   0 10004.9 320.086  26
   7   1   1 41471.7 1166.53  10
   7   1   1 41514.1 1150.44   6
   7   1   1 40974.1 1139.11   5
   7   1   1 40012.5 1148.86  49
   7   1   1 40570.3 1165.81  47
   7   1   1 41064.6 1159.16  51
  -7   1  -1 38433.3 1160.96  43
   7   1   1 41564.1 1137.76  21
   7   1   1 39953.4 1151.92  19
   7   1   1 41280.5 1148.31  18
   7   1   1 39805.7 1159.31  20
   7   1   1 39911.7 1146.32  38
   7   1   1 39557.6 1142.69  39
   7   1   1 40429.6 1151.42  36
   7   1   1 41183.2 1163.85  37
   7   1   1 40915.4 1146.39  40
   7   1   1 39665.3 1137.78  35
  -7   1  -1 40941.4 1124.77  28
   7   1   1 40425.7 1134.99  25
   7   1   1 40267.0 1144.92  22
   7   1   1 40150.1 1143.68  24
   7   1   1 40424.1 1134.79  23
   7   1   1 39979.0 1134.35  26
   7   1   2 44436.1 1242.11   6
   7   1   2 43481.4 1238.04   5
  -7   1  -2 42713.0 1267.27   9
   7   1   2 44474.1 1244.72  49
   7   1   2 45404.2 1261.83  51
  -7   1  -2 44033.1 1266.69  43
   7   1   2 43900.2 1249.59  19
   7   1   2 43593.2 1253.93  20
   7   1   2 44302.5 1244.94  40
   7   1   2 43251.7 1246.56  36
   7   1   2 44670.4 1240.56  39
   7   1   2 43111.6 1239.38  38
   7   1   2 43676.0 1259.36  37
   7   1   2 43360.0 1233.63  35
  -7   1  -2 43554.1 1252.39  29
   7   1   2 43842.0 1232.72  25
   7   1   2 43966.9 1232.98  26
   7   1   2 44131.1 1243.53  22
   7   1   2 44267.6 1231.88  23
   7   1   2 43878.4 1244.36  24
  -7   1  -3 11241.5 427.521  13
   7   1   3 12803.2 407.720  49
   7   1   3 12131.4 419.856  51
   7   1   3 11998.0 405.705  19
   7   1   3 12155.0 415.750  20
   7   1   3 12056.1 394.307   6
  -7   1  -3 11911.1 438.039   9
   7   1   3 11568.7 401.286  38
   7   1   3 11915.4 405.102  36
   7   1   3 11968.2 394.620  39
   7   1   3 12160.2 407.186  40
  -7   1  -3 13031.8 415.877  29
   7   1   3 12257.0 392.323  35
   7   1   3 11861.8 401.399  22
   7   1   3 12606.1 412.503  24
   7   1   3 12054.2 393.406  25
   7   1   3 12289.0 395.892  23
   7   1   3 12160.7 393.420  26
  -7   1  -4 34392.1 1049.16  13
  -7   1  -4 34815.1 1049.95  46
   7   1   4 35789.2 1047.50  51
   7   1   4 35754.4 1035.85  20
   7   1   4 34828.6 1030.03  19
   7   1   4 35561.9 1004.44   6
   7   1   4 35042.2 1019.94   5
   7   1   4 35485.6 1013.43  39
   7   1   4 34244.4 1024.21  36
   7   1   4 35422.2 1023.90  40
  -7   1  -4 35811.9 1024.45  29
  -7   1  -4 36072.8 1034.85  27
   7   1   4 33989.7 1011.56  26
   7   1   4 34162.1 1012.05  25
   7   1   4 34453.8 1010.76  23
   7   1   4 35701.9 1022.35  22
   7   1   5 1110.17 137.371  19
   7   1   5 1095.42 111.177   6
  -7   1  -5 1266.29 207.192   2
   7   1   5 1235.78 148.336  36
   7   1   5 1130.07 130.883  39
   7   1   5 1129.41 152.646  40
   7   1   5 1103.95 157.030  51
  -7   1  -5 1128.84 154.200  46
   7   1   5 1192.25 137.419  25
   7   1   5 1041.47 137.722  26
   7   1   5 1101.56 138.146  22
  -7   1  -5 1232.85 169.003  27
  -7   1  -6 6049.44 330.357  17
  -7   1  -6 6008.93 343.093   2
   7   1   6 5800.80 253.565  39
   7   1   6 5894.20 270.639  36
   7   1   6 6522.20 302.313  51
  -7   1  -6 5755.60 303.963  46
  -7   1  -6 6631.14 331.588  13
  -7   1  -7 4780.63 349.116   2
  -7   1  -7 4226.66 280.771  46
  -7   1  -7 5185.81 319.076  17
   7   1   7 4788.45 255.148  19
  -7   1  -7 5133.37 302.764  34
   7   1   7 4539.88 239.938  22
   7   1   8 2747.82 207.955  19
  -7   1  -8 2770.83 270.936  17
  -7   1  -8 2473.39 238.900  46
   7   1   8 2535.01 216.987  51
  -7   1  -8 2447.85 251.193  34
  -7   1  -8 2429.38 256.589   1
  -7   1  -8 3004.05 307.753   2
  -7   1  -9 585.603 211.337   1
  -7   1  -9 416.335 263.604   2
   7   1   9 521.487 159.284  19
   7   1   9 517.299 176.507  20
  -7   1  -9 625.186 189.399  46
   7   1   9 694.859 170.957  51
  -7   1  -9 527.834 199.711  34
  -7   1  -9 337.925 219.816  17
  -7   1 -10 394.996 215.717   1
  -7   1 -10 339.458 195.941  46
   7   1  10 278.826 159.984  19
  -7   1 -11 2764.61 301.433   1
  -7   1 -11 3106.58 292.868  46
   7   1  11 2903.00 249.355  19
  -7   1 -12 561.271 218.521  15
  -7   1 -12 54.3854 211.490   1
  -7   1 -13 9684.63 474.683  15
  -7   1 -13 10506.7 483.085  43
  -7   1 -14 7807.30 372.166  10
  -7   1 -14 6792.34 358.164  15
  -7   1 -14 7381.06 368.887  43
  -7   1 -15 1691.31 169.276  43
  -7   1 -15 1307.75 158.518  10
  -7   1 -15 1410.68 128.587  18
   7   3 -14 319.972 95.8824  18
  -7   3  13 683.666 135.168  51
   7   3 -13 602.450 163.253  10
   7   3 -13 673.410 131.586  18
  -7   3  12 1346.69 180.887  51
   7   3 -12 855.534 195.838  10
   7   3 -12 1281.85 165.724  18
   7   3 -11 907.505 202.189  10
   7   3 -11 1127.88 181.619  18
   7   3 -10 4940.62 282.249  21
   7   3 -10 5232.32 313.837  18
   7   3  -9 1858.64 260.455  10
   7   3  -9 1797.10 208.354  21
   7   3  -9 1600.96 213.582  18
   7   3  -8 36493.6 1257.23  10
   7   3  -8 37702.2 1202.16  18
   7   3  -8 38289.0 1172.10  21
   7   3  -7 16090.1 671.800  10
   7   3  -7 16547.3 621.203  18
   7   3  -7 17002.7 605.022  21
   7   3  -6 585.109 156.891  18
   7   3  -6 520.304 163.626  21
  -7   3   6 696.321 211.470  48
   7   3  -6 485.322 210.591  38
  -7   3   6 610.370 197.319  29
   7   3  -6 388.528 183.140  10
  -7   3   5 3367.52 275.103   9
  -7   3   5 2874.31 256.794  48
   7   3  -5 3099.04 232.179  18
   7   3  -5 2698.45 219.269  21
   7   3  -5 2932.94 250.309  38
  -7   3   5 2763.97 254.931  29
   7   3  -5 2891.20 253.912  10
   7   3  -4 3736.21 271.686  10
  -7   3   4 4787.21 285.113  44
   7   3  -4 3679.19 241.263  18
   7   3  -4 3901.78 242.196  21
   7   3  -4 3712.80 268.183  38
  -7   3   4 3993.48 269.368  27
  -7   3   4 4305.09 287.867  29
  -7   3   4 3595.85 290.440   9
  -7   3   3 14391.8 550.614   9
   7   3  -3 14022.3 513.989  49
  -7   3   3 14355.5 541.480  44
   7   3  -3 13832.7 520.879  38
   7   3  -3 12600.4 539.432  10
  -7   3   3 13480.4 529.455  27
  -7   3   3 14115.1 545.858  29
   7   3  -3 13482.9 501.479  18
   7   3  -3 14365.1 505.077  21
   7   3  -2 18835.9 632.394  21
   7   3  -2 18805.5 633.272  18
   7   3  -2 18589.5 679.807  10
   7   3  -2 17963.1 649.460  38
  -7   3   2 19940.4 677.591  27
  -7   3   2 19561.8 685.001  29
   7   3  -2 19534.0 626.800   5
  -7   3   2 19727.4 687.843   9
   7   3  -1 1897.15 191.543   5
  -7   3   1 1848.19 247.820   9
   7   3  -1 1787.08 180.253  25
  -7   3   1 1667.17 216.336  27
   7   3  -1 1705.06 177.209  26
   7   3  -1 1833.52 172.549  21
   7   3  -1 1661.93 213.844  38
  -7   3   1 1854.56 184.124  34
  -7   3   1 1808.69 222.266  29
   7   3  -1 1771.75 203.840  10
   7   3   0 6819.44 336.305  10
   7   3   0 7083.01 311.860   5
  -7   3   0 6361.25 355.213   9
   7   3   0 6740.14 305.556  51
   7   3   0 6830.42 319.822  40
  -7   3   0 6751.54 326.329  17
   7   3   0 6818.96 289.396  21
   7   3   0 5994.80 325.115  38
  -7   3   0 6572.11 352.310  27
  -7   3   0 6553.77 349.358  29
   7   3   0 6390.20 304.871  35
   7   3   0 6643.23 298.395  25
   7   3   0 6499.40 295.639  26
   7   3   1 47528.7 1441.14  10
   7   3   1 49347.4 1396.90   5
  -7   3  -1 47734.8 1451.78   9
   7   3   1 45794.3 1413.86  47
   7   3   1 47908.5 1410.04  40
  -7   3  -1 47983.0 1429.82  17
   7   3   1 47926.5 1376.96  21
   7   3   1 48576.2 1420.06  38
  -7   3  -1 47975.4 1435.49  34
   7   3   1 48937.2 1398.97  35
  -7   3  -1 47372.9 1445.81  29
  -7   3  -1 46388.8 1441.69  27
   7   3   1 47265.0 1388.01  25
   7   3   1 45341.1 1383.67  26
   7   3   1 46504.1 1383.52  23
  -7   3  -2 631.965 200.793  17
   7   3   2 565.660 169.205   5
  -7   3  -2 620.779 215.367   9
   7   3   2 603.782 163.061  49
   7   3   2 526.744 150.681  47
  -7   3  -2 722.700 175.484  43
   7   3   2 603.833 132.095  21
   7   3   2 797.720 193.749  38
  -7   3  -2 402.549 177.210  34
   7   3   2 680.487 151.471  35
   7   3   2 414.550 141.330  26
   7   3   2 568.670 162.501  23
   7   3   2 536.195 144.715  25
  -7   3  -2 581.017 198.763  27
  -7   3  -3 11623.3 500.749  13
   7   3   3 11973.8 445.394   5
   7   3   3 11830.3 446.983  49
   7   3   3 11040.5 459.546  51
  -7   3  -3 10785.5 478.233  43
  -7   3  -3 11842.0 498.742  17
   7   3   3 11302.9 407.067  21
   7   3   3 11250.3 464.271  36
  -7   3  -3 11336.2 493.458  34
  -7   3  -3 11214.6 488.283  27
   7   3   3 11399.3 432.597  35
   7   3   3 11362.0 426.619  25
   7   3   3 11242.0 425.739  23
   7   3   3 11762.2 429.003  26
  -7   3  -4 263.658 211.327  17
  -7   3  -4 137.957 202.248  13
   7   3   4 393.244 154.733  51
   7   3   4 81.3673 153.187  49
   7   3   4 416.037 158.675  47
  -7   3  -4 533.980 178.041  43
   7   3   4 252.405 159.943   5
   7   3   4 328.831 175.750  36
  -7   3  -4 601.524 202.995  34
   7   3   4 447.495 144.823  35
   7   3   4 371.613 149.266  25
   7   3   4 506.627 160.747  23
   7   3   4 235.575 148.264  26
  -7   3  -5 855.412 230.151  13
  -7   3  -5 879.204 182.656  10
  -7   3  -5 1305.64 239.981  17
   7   3   5 854.932 183.249   5
   7   3   5 765.042 176.745  51
   7   3   5 696.693 169.125  47
  -7   3  -5 1452.56 218.142  43
   7   3   5 752.938 191.950  36
   7   3   5 990.578 161.708  35
  -7   3  -5 754.471 213.373  34
   7   3   5 1045.49 168.322  26
   7   3   5 858.602 162.295  25
   7   3   5 956.292 176.219  23
  -7   3  -6 5806.45 339.816  10
  -7   3  -6 6869.37 396.617  13
   7   3   6 5894.82 342.110  51
   7   3   6 5513.90 328.942  47
  -7   3  -6 5566.46 355.528  43
   7   3   6 5942.30 316.374   5
  -7   3  -6 6165.84 390.822  17
  -7   3  -6 5494.15 371.457  34
   7   3   6 5988.46 298.923  25
   7   3   6 5825.63 299.742  23
   7   3   6 5918.84 298.813  26
  -7   3  -7 4433.73 317.739  10
  -7   3  -7 3549.87 328.482  17
  -7   3  -7 4767.58 368.395  13
  -7   3  -7 4243.89 321.589  43
   7   3   7 4147.92 293.623  47
   7   3   7 4295.33 306.546  51
   7   3   7 4482.62 283.616   5
  -7   3  -7 3751.05 329.845  34
   7   3   7 4708.74 269.977  25
   7   3   7 4092.56 257.307  26
  -7   3  -8 718.508 250.265  17
  -7   3  -8 505.848 210.127  10
   7   3   8 702.177 200.967  51
   7   3   8 779.152 196.631  47
  -7   3  -8 718.698 231.373  34
   7   3   8 740.400 172.641  25
   7   3   8 746.333 171.100  26
  -7   3  -8 739.734 217.824  43
   7   3   9 447.019 189.389  51
  -7   3  -9 542.800 220.946  43
  -7   3  -9 407.317 220.848  34
  -7   3  -9 368.466 211.028  10
  -7   3 -10 362.322 215.071  43
   7   3  10 180.021 180.894  51
  -7   3 -10 150.718 182.635  10
  -7   3 -10 345.887 210.384  21
   7   3  11 4691.56 297.653  51
  -7   3 -11 5000.44 322.017  10
  -7   3 -11 5225.73 301.151  21
  -7   3 -11 4958.86 284.525  18
  -7   3 -12 395.438 172.557  43
   7   3  12 404.940 140.133  51
  -7   3 -12 371.492 169.013  10
  -7   3 -12 330.520 133.073  18
  -7   3 -12 377.049 145.569  21
  -7   3 -13 626.090 114.381  18
  -7   3 -13 583.673 155.348  43
  -7   3 -13 573.077 146.274  10
   7   5 -10 103.321 83.3677  21
  -7   5  10 58.3477 101.238  51
   7   5 -10 69.3878 108.636  35
   7   5 -10 245.416 123.052  10
   7   5  -9 848.015 120.672  21
  -7   5   9 838.985 138.078  51
   7   5  -9 984.613 149.808  35
   7   5  -9 939.569 162.102  10
   7   5  -8 1627.55 156.100  21
  -7   5   8 1942.88 182.510  51
   7   5  -8 1808.70 179.771  35
   7   5  -8 1308.19 191.233  10
  -7   5   7 3898.17 251.042  51
   7   5  -7 3862.57 224.187  21
   7   5  -7 3862.83 243.311  35
   7   5  -7 3303.53 267.585  10
   7   5  -6 239.840 132.256  21
   7   5  -6 379.347 162.412  35
  -7   5   6 324.084 151.867  51
  -7   5   6 190.420 164.340   5
   7   5  -6 325.379 174.451  10
   7   5  -5 1365.22 171.355  26
   7   5  -5 1260.64 169.753  25
  -7   5   5 1463.83 207.248   5
   7   5  -5 1440.15 218.793  10
   7   5  -4 1017.76 180.495  21
   7   5  -4 1412.78 220.722  35
  -7   5   4 1205.56 210.187   5
   7   5  -3 2280.42 216.733  21
  -7   5   3 1864.63 211.284  26
  -7   5   3 2240.27 219.619  25
   7   5  -3 2541.83 243.802  23
   7   5  -3 2296.60 218.781  26
   7   5  -3 2218.95 218.014  25
   7   5  -3 2440.85 240.089  35
  -7   5   3 2436.02 243.555   5
   7   5  -2 8992.52 393.256  21
   7   5  -2 9299.89 408.653  23
   7   5  -2 8757.52 393.302  26
   7   5  -2 9074.72 398.167  25
   7   5  -2 8763.59 405.500  35
   7   5  -2 8148.02 382.235   5
   7   5  -1 254.235 177.632   5
   7   5  -1 316.871 175.720  49
   7   5  -1 378.715 162.329  21
   7   5  -1 370.438 180.748  35
   7   5  -1 515.019 179.860  26
   7   5  -1 653.570 201.491  23
   7   5  -1 451.799 177.210  25
   7   5   0 13758.5 531.144   5
   7   5   0 13490.7 522.644  49
   7   5   0 13089.4 504.374  21
   7   5   0 13090.5 523.305  35
   7   5   0 13535.5 526.159  25
   7   5   0 13643.7 525.982  23
   7   5   0 14510.4 532.317  26
   7   5   1 18846.4 644.844  21
   7   5   1 19297.6 673.717  25
   7   5   1 19064.4 665.055  23
   7   5   1 19106.7 672.393  26
   7   5   1 20088.2 686.688   5
   7   5   1 18609.2 667.808  35
   7   5   2 7878.95 370.213  25
   7   5   2 8007.49 368.004  23
   7   5   2 8348.08 374.293  26
   7   5   2 7653.98 364.278  35
   7   5   2 7678.47 376.519   5
   7   5   3 2678.92 239.210   5
   7   5   3 3064.70 234.932  25
   7   5   3 2816.27 238.431  23
   7   5   3 2912.02 233.530  26
  -7   5  -3 2350.68 233.029  21
   7   5   3 2998.99 234.266  35
  -7   5  -3 2512.00 299.142  13
   7   5   4 1369.78 195.125   5
  -7   5  -4 1075.78 250.040  13
   7   5   4 1257.76 199.913  51
  -7   5  -5 1983.19 209.139  21
   7   5   5 2390.36 216.178   5
  -7   5  -5 1785.07 267.884  13
   7   5   5 2020.53 196.226  25
   7   5   5 1819.05 185.810  26
   7   5   6 874.407 175.255   5
   7   5   6 914.898 169.881  51
   7   5   6 954.843 162.156  25
   7   5   6 712.143 152.637  23
   7   5   6 663.664 154.693  26
  -7   5  -6 886.678 175.572  21
   7   5   7 511.352 152.479  51
   7   5   7 286.439 135.225  26
   7   5   7 492.827 139.103  25
  -7   5  -7 339.724 147.033  21
  -7   5  -8 301.022 136.880  21
   7   5   8 247.581 128.286  51
  -7   5  -9 1564.14 149.514  21
  -7   5 -10 256.872 97.5080  21
   8  -6  -6 595.229 95.5626  52
   8  -6  -5 910.034 118.726  52
   8  -6  -4 204.497 106.396  52
   8  -6  -4 179.181 137.652   7
   8  -6  -3 180.200 126.690  50
   8  -6  -3 232.812 150.555   7
   8  -6  -2 89.3280 131.997  50
   8  -6  -2 34.9655 152.271   7
   8  -6  -1 351.280 136.390  50
   8  -6  -1 464.001 164.882   7
   8  -6   0 73.3149 129.889  50
   8  -6   0 121.777 161.363   7
   8  -6   1 1011.58 154.811  50
   8  -6   1 1130.79 171.765  41
  -8  -6  -1 1015.14 167.584   7
   8  -6   1 1250.24 186.599   7
   8  -6   2 227.654 140.962  41
   8  -6   2 154.529 131.225  50
   8  -6   2-38.6070 151.346  14
   8  -6   2 68.4708 126.267  11
  -8  -6  -2 234.978 149.558   7
   8  -6   2 115.167 158.866   7
   8  -6   3 1935.16 175.820  41
  -8  -6  -3 1829.48 176.188   7
   8  -6   3 1655.00 163.446  50
   8  -6   3 1312.05 163.008  11
   8  -6   4 614.604 100.412  22
   8  -6   4 579.935 137.391  41
   8  -6   4 591.846 132.373  50
   8  -6   4 581.944 130.322  11
   8  -6   5 740.186 134.024  41
   8  -6   5 917.403 127.801  50
   8  -6   5 824.128 89.8640  22
   8  -6   6 109.060 106.608  41
   8  -6   6 30.3216 99.5712  50
  -8  -4  12 968.030 126.453  31
   8  -4 -12 1138.29 154.236  30
   8  -4 -12 1227.14 150.197  32
  -8  -4  12 1314.28 156.602  41
  -8  -4  12 1359.89 146.481  42
   8  -4 -12 726.635 112.535  46
   8  -4 -11 2621.86 222.335   8
   8  -4 -11 1794.75 182.254  46
   8  -4 -11 2349.39 214.181  30
   8  -4 -11 2686.38 220.161  32
  -8  -4  11 2012.61 177.977  31
  -8  -4  11 2694.29 217.658  41
  -8  -4  11 2527.71 206.617  42
   8  -4 -10 1883.34 230.403   8
  -8  -4  10 1251.77 161.225   4
   8  -4 -10 1365.08 160.366  52
   8  -4 -10 1584.96 205.600  30
   8  -4 -10 2100.61 221.175  32
  -8  -4  10 1531.75 175.919  31
  -8  -4  10 1820.18 204.475  42
  -8  -4  10 1474.66 209.054  41
   8  -4 -10 1470.24 189.998  46
   8  -4  -9 1997.99 249.852   8
  -8  -4   9 984.504 156.291   4
   8  -4  -9 1068.05 218.021  12
  -8  -4   9 1047.47 167.276  31
   8  -4  -9 1483.43 214.498  30
   8  -4  -9 2009.03 231.724  32
  -8  -4   9 1525.50 208.361  42
   8  -4  -8 2721.35 275.659   8
  -8  -4   8 2429.14 257.326  42
  -8  -4   8 2331.25 285.590  41
   8  -4  -8 2609.12 280.690  12
   8  -4  -8 2419.23 255.160  46
   8  -4  -8 2620.87 221.495  52
   8  -4  -7 457.643 165.359  52
   8  -4  -7 602.895 207.650  30
   8  -4  -7 321.068 192.981  32
  -8  -4   7 478.506 231.119  41
  -8  -4   6 1466.37 256.490  41
   8  -4  -6 1737.90 220.362  50
   8  -4  -6 1668.49 274.159   8
   8  -4  -6 1729.59 243.901  30
   8  -4  -6 1175.92 217.594  32
   8  -4  -6 1628.90 251.998  12
  -8  -4   5 3368.32 295.301  41
   8  -4  -5 3677.06 272.581  50
   8  -4  -5 3522.16 317.479   8
   8  -4  -5 3470.84 293.635  30
   8  -4  -5 3418.38 282.000  32
   8  -4  -5 3167.11 305.309  12
  -8  -4   4 324.444 202.580  41
   8  -4  -4 203.650 179.909  50
   8  -4  -4 248.337 227.061   8
   8  -4  -4 327.895 183.397  30
   8  -4  -4 264.174 170.509  32
   8  -4  -4 166.064 203.082  12
   8  -4  -3 9660.72 470.959   8
   8  -4  -3 9458.71 442.740  41
   8  -4  -3 8783.86 470.995  12
   8  -4  -3 9671.14 433.057  50
   8  -4  -2 6583.84 388.736   8
   8  -4  -2 6778.31 364.541  41
   8  -4  -2 6262.69 393.415  12
   8  -4  -2 6275.16 347.345  50
   8  -4  -1 876.836 232.510   8
   8  -4  -1 1195.74 207.902  41
   8  -4  -1 1004.49 217.447  12
   8  -4  -1 1020.65 208.473  50
   8  -4   0 36255.6 1152.61   8
   8  -4   0 35603.0 1146.11  41
   8  -4   0 33866.1 1178.62  12
   8  -4   0 35090.4 1128.59  50
   8  -4   1 5647.45 374.910  14
   8  -4   1 5679.99 362.566  12
   8  -4   1 6021.27 347.917  41
   8  -4   1 5323.09 329.511   7
   8  -4   1 5817.44 355.386   8
   8  -4   2 1736.97 255.625  14
   8  -4   2 1743.83 233.069  41
   8  -4   2 1631.72 238.237   7
   8  -4   3 17364.2 716.872  14
   8  -4   3 17936.9 698.911  41
   8  -4   3 19274.2 671.586   7
   8  -4   4 892.261 233.580  14
   8  -4   4 1016.90 218.753  41
   8  -4   4 1226.11 238.812   7
   8  -4   5 2811.19 293.139  14
   8  -4   5 2911.32 284.102  41
   8  -4   5 3373.97 298.038   7
   8  -4   6 3226.28 283.752  41
   8  -4   6 3229.42 225.900  22
   8  -4   6 2274.31 260.204  11
   8  -4   6 3066.88 301.963  14
   8  -4   7 347.087 202.777  41
   8  -4   7 836.079 156.178  22
   8  -4   8 4295.35 313.630  41
   8  -4   8 3672.67 290.200  11
   8  -4   9 2063.27 225.773  41
   8  -4   9 2127.21 217.198  11
   8  -4   9 1988.36 187.077  19
   8  -4  10 217.968 155.595  41
   8  -4  10 573.211 156.971  11
   8  -4  10 250.768 118.719  19
   8  -4  11 102.763 130.864  41
  -8  -4 -11 123.706 144.275  32
   8  -4  11 257.651 129.191  11
   8  -4  11 286.903 105.750  19
   8  -4  12 2199.67 130.642  19
  -8  -2  15 1193.19 129.093  42
  -8  -2  15 1007.36 126.355  41
  -8  -2  14 252.082 132.676  42
  -8  -2  14 200.113 160.099  41
   8  -2 -14 381.992 132.193  46
   8  -2 -14 380.926 146.656  33
   8  -2 -14 249.344 151.666  30
   8  -2 -14 208.690 136.607  32
  -8  -2  13 1792.55 208.075  42
   8  -2 -13 1171.51 179.265  46
   8  -2 -13 1496.74 211.533  30
   8  -2 -13 1464.47 209.871  33
   8  -2 -13 1397.91 200.172  32
  -8  -2  12 1159.47 186.724   4
  -8  -2  12 1655.68 241.184  42
  -8  -2  12 1295.62 185.219  31
   8  -2 -12 1225.90 227.626  30
   8  -2 -12 1466.15 227.610  33
   8  -2 -12 1423.71 215.610  32
  -8  -2  11 231.691 151.263   4
  -8  -2  11 439.049 202.226  42
   8  -2 -11 592.431 185.205  46
   8  -2 -11 433.351 224.110  30
   8  -2 -11 519.458 209.572  33
   8  -2 -11 386.224 201.600  32
  -8  -2  11 325.640 158.393  31
   8  -2 -10 1745.60 193.935  52
   8  -2 -10 1919.83 266.318  30
   8  -2 -10 1752.91 253.905  33
   8  -2 -10 1684.74 250.327  32
  -8  -2  10 1613.21 204.048  31
  -8  -2  10 1845.59 240.035  42
   8  -2 -10 1886.17 231.774  46
  -8  -2   9 17860.7 670.418   4
   8  -2  -9 18315.3 711.315  46
   8  -2  -9 19546.6 671.094  52
  -8  -2   9 19342.8 732.850  42
   8  -2  -9 19087.5 756.550  30
   8  -2  -9 18564.6 750.844  33
   8  -2  -9 18485.2 745.953  32
  -8  -2   9 18465.1 685.812  31
   8  -2  -8 850.246 158.397  52
  -8  -2   8 465.276 174.856  42
   8  -2  -8 835.522 171.665  46
   8  -2  -8 1026.89 201.185  33
   8  -2  -8 983.864 206.456  32
  -8  -2   8 991.919 165.417  31
   8  -2  -7 10336.1 403.880  52
  -8  -2   7 9099.86 430.550  42
   8  -2  -7 9911.03 463.829  30
   8  -2  -7 9164.20 454.264  33
   8  -2  -7 9755.97 459.473  32
   8  -2  -6 37160.2 1125.92  50
   8  -2  -6 39397.4 1132.87  52
   8  -2  -6 35740.1 1185.63  30
   8  -2  -6 35502.2 1183.55  33
   8  -2  -6 38858.5 1198.12  32
  -8  -2   6 35520.7 1156.38  42
  -8  -2   5 10256.0 430.171   3
  -8  -2   5 10597.7 400.234  11
   8  -2  -5 9718.76 423.664  33
   8  -2  -5 9582.69 421.537  32
   8  -2  -5 10462.2 437.756  30
  -8  -2   5 9215.42 390.953  45
  -8  -2   5 8775.52 392.160  42
  -8  -2   4 12024.3 441.443  42
  -8  -2   4 11641.8 432.544  45
   8  -2  -4 11942.0 440.656  50
  -8  -2   4 11859.1 475.265   3
   8  -2  -4 12450.6 478.901  30
   8  -2  -4 11061.2 462.215  32
  -8  -2   4 12712.6 436.128  11
  -8  -2   3 9473.78 344.896  45
   8  -2  -3 9742.48 376.419  41
  -8  -2   3 9172.03 353.375  42
   8  -2  -3 9253.89 367.646  50
  -8  -2   3 9618.77 329.902   7
  -8  -2   3 8652.75 389.054   3
   8  -2  -3 8601.41 385.464  33
  -8  -2   3 10076.7 347.661  11
   8  -2  -2 6410.35 285.467  41
  -8  -2   2 5937.82 248.246  42
   8  -2  -2 5924.28 276.957  50
  -8  -2   2 5895.45 283.183   3
   8  -2  -2 6135.28 304.851   8
   8  -2  -2 5505.26 291.234  30
   8  -2  -2 6028.72 289.274  33
   8  -2  -2 5720.06 277.598  32
  -8  -2   2 6048.05 232.792  11
   8  -2  -1 30277.1 934.702   8
   8  -2  -1 30278.5 915.968  50
   8  -2  -1 30379.6 942.123  30
   8  -2  -1 28853.0 923.809  32
   8  -2  -1 31464.4 928.107  41
  -8  -2   1 30638.3 879.665  42
   8  -2   0 37319.0 1096.25  41
   8  -2   0 35924.0 1098.23   8
   8  -2   1 2932.75 209.432  41
   8  -2   1 3400.57 233.078   8
   8  -2   1 2909.24 205.048   7
   8  -2   2 17464.4 609.871  12
   8  -2   2 17841.2 596.635  41
   8  -2   2 17876.0 573.844   7
   8  -2   3 22969.5 736.090  41
   8  -2   3 22062.4 678.249  24
   8  -2   3 22400.7 749.639  14
   8  -2   3 22660.1 754.271  12
   8  -2   3 23581.6 716.509   7
   8  -2   4 26538.4 877.629  41
   8  -2   4 27309.4 807.241  24
   8  -2   4 27518.2 893.958  14
   8  -2   4 29505.3 865.200   7
   8  -2   5 3611.07 259.078  14
   8  -2   5 3276.07 244.326  42
  -8  -2  -5 3338.13 235.653   2
   8  -2   6 3839.12 276.413  41
   8  -2   6 3729.25 272.287  42
  -8  -2  -6 3801.26 292.194   1
  -8  -2  -6 4245.54 286.061   2
   8  -2   6 3955.15 218.528  22
   8  -2   6 4049.10 279.835  14
   8  -2   7-51.6975 109.283  22
   8  -2   7 135.736 128.126  19
  -8  -2  -7 170.267 190.241   1
   8  -2   7 281.405 181.617  14
   8  -2   7 300.187 159.074  11
   8  -2   7 290.881 165.955  42
   8  -2   7 254.673 182.692  41
   8  -2   8 3936.51 293.340  41
   8  -2   8 3462.42 290.976  42
  -8  -2  -8 4188.58 325.581   1
   8  -2   8 4031.27 257.809  19
   8  -2   8 3872.99 213.543  22
   8  -2   8 4053.95 292.441  11
   8  -2   9 3285.10 242.110  19
   8  -2   9 3325.33 271.784  11
   8  -2   9 2882.72 276.677  41
   8  -2   9 2562.97 265.522  42
  -8  -2  -9 2846.34 303.555   1
   8  -2  10 3794.17 260.024  19
   8  -2  10 3338.11 285.494  11
   8  -2  10 3468.67 287.142  41
   8  -2  10 3113.23 294.391  42
  -8  -2 -10 3407.25 321.630   1
   8  -2  11 2738.90 224.241  19
  -8  -2 -11 2276.62 260.165  15
   8  -2  11 2847.56 249.839  11
   8  -2  11 2338.25 258.627  42
  -8  -2 -11 2480.88 294.463   1
  -8  -2 -12 3701.66 289.181  15
   8  -2  12 3741.45 236.153  19
  -8  -2 -13 778.193 175.977  15
   8  -2  13 1022.53 139.240  19
   8  -2  14 818.915 142.079  20
  -8  -2 -14 945.959 151.593  33
   8   0 -15 692.255 138.073  46
  -8   0  14 306.474 152.746  42
   8   0 -14 140.281 142.000  46
   8   0 -13 1611.16 216.618  30
   8   0 -13 1705.16 223.657  33
  -8   0  13 1714.10 192.141  16
   8   0 -12 2324.93 221.108  18
   8   0 -12 3007.08 279.658  46
   8   0 -12 2651.97 275.433  33
  -8   0  12 2430.52 257.495  42
  -8   0  11 19840.1 755.167  42
   8   0 -11 19858.9 758.387  46
   8   0 -11 19570.1 691.353  18
   8   0 -11 19663.2 766.718  33
  -8   0  11 17673.9 699.704  28
  -8   0  11 19576.5 725.172  16
  -8   0  10 5605.87 336.810   4
  -8   0  10 5800.08 376.046  45
  -8   0  10 6176.39 363.781  42
   8   0 -10 5882.94 353.231  46
   8   0 -10 6021.39 324.544  18
   8   0 -10 6451.05 386.072  33
  -8   0  10 6176.76 338.486  28
   8   0 -10 5509.47 341.546  32
   8   0 -10 6291.04 358.688  10
   8   0 -10 5976.50 385.564  15
   8   0  -9 1720.87 205.228  46
  -8   0   9 1655.33 226.645  45
   8   0  -9 1218.05 215.353  15
   8   0  -9 1787.72 215.969  10
   8   0  -9 1624.28 192.583  18
  -8   0   9 1704.23 193.185  31
   8   0  -9 1536.20 225.133  33
   8   0  -9 1608.71 201.075  32
  -8   0   9 1443.76 179.388  28
  -8   0   9 1446.87 189.200   4
   8   0  -8 624.065 152.451  46
  -8   0   8 586.579 184.522  45
  -8   0   8 468.281 152.001   4
   8   0  -8 584.341 149.556  18
   8   0  -8 693.892 179.245  15
  -8   0   8 447.257 137.668  31
   8   0  -8 427.829 151.372  32
  -8   0   7 599.018 136.071   4
  -8   0   7 377.684 212.860   3
  -8   0   7 660.199 130.718  31
   8   0  -7 715.708 154.429  32
   8   0  -7 599.776 162.443  15
   8   0  -6 13138.8 471.624  46
   8   0  -6 12217.1 443.171  52
  -8   0   6 12992.6 463.120   4
  -8   0   6 13250.7 515.774   3
   8   0  -6 13898.9 457.212  18
   8   0  -6 12569.0 468.449  32
   8   0  -6 12147.1 490.135  15
  -8   0   5 11126.8 424.154  48
   8   0  -5 11226.3 400.634  46
   8   0  -5 11102.0 383.154  52
   8   0  -5 10409.9 329.408  21
   8   0  -5 11219.0 385.169  18
  -8   0   5 11993.7 399.492   4
   8   0  -5 11250.0 362.001   6
  -8   0   5 11413.8 450.466   3
   8   0  -5 11076.3 419.032  33
   8   0  -5 10618.3 403.156  32
  -8   0   5 10953.4 386.300  31
   8   0  -5 11570.9 397.274  10
  -8   0   4 62668.0 1814.05  48
   8   0  -4 65629.9 1788.26  52
   8   0  -4 65533.9 1787.41  18
   8   0  -4 61774.9 1749.03  21
  -8   0   4 67318.9 1799.50   4
  -8   0   4 64894.5 1830.57   3
   8   0  -4 63396.7 1773.79   6
   8   0  -4 64800.8 1750.83  39
   8   0  -4 64155.1 1818.35  33
   8   0  -4 62772.5 1809.52  32
  -8   0   4 60686.3 1784.10  31
   8   0  -4 66389.6 1792.86  10
   8   0  -3 8931.96 304.118  10
   8   0  -3 8966.90 302.292   6
  -8   0   3 8341.62 343.923   1
  -8   0   3 8675.46 334.968  48
   8   0  -3 9306.30 304.492  52
   8   0  -3 9014.42 305.964  18
   8   0  -3 8501.90 275.638  21
   8   0  -3 8612.17 285.099  36
   8   0  -3 9042.15 328.213  32
   8   0  -3 8654.17 327.292  33
   8   0  -3 8862.16 322.314  30
  -8   0   3 9100.56 297.307  31
   8   0  -3 9280.64 263.378  22
   8   0  -3 8794.11 293.609  24
   8   0  -2 14313.0 435.947  10
   8   0  -2 14030.2 428.559   8
   8   0  -2 14757.0 444.615   6
   8   0  -2 14892.5 434.693  52
  -8   0   2 14707.6 456.004  44
   8   0  -2 14512.1 442.797  18
   8   0  -2 13949.7 445.873  20
   8   0  -2 13716.0 422.026  21
   8   0  -2 14388.7 431.672  36
   8   0  -2 13616.6 460.585  37
   8   0  -2 14057.5 454.910  30
   8   0  -2 14605.4 465.933  33
   8   0  -2 14276.1 463.922  32
  -8   0   2 14646.9 425.332  31
   8   0  -2 14292.8 413.880  22
   8   0  -2 14700.2 435.750  24
   8   0  -1 1214.41 103.170  10
   8   0  -1 1169.69 111.025   8
   8   0  -1 1245.48 114.643  50
   8   0  -1 1287.48 121.478  47
   8   0  -1 1217.89 87.2857  52
  -8   0   1 1324.95 128.029  44
   8   0  -1 1255.56 121.008  20
   8   0  -1 1336.99 90.1325  19
   8   0  -1 1339.77 104.838  18
   8   0  -1 1295.71 108.306  36
   8   0  -1 1298.80 132.092  37
  -8   0   1 1172.06 69.1678  31
   8   0  -1 1352.65 124.536  30
   8   0  -1 1258.45 86.8959  22
   8   0  -1 1348.32 113.239  24
   8   0   0 3978.97 154.285  50
   8   0   0 3967.13 184.270  47
   8   0   0 3902.16 132.959  52
  -8   0   0 3911.73 157.441  43
   8   0   0 3344.36 162.112  41
   8   0   0 3757.79 180.133  20
   8   0   0 3819.11 165.352  18
   8   0   0 3881.90 155.308  19
   8   0   0 3958.90 190.327  37
   8   0   0 3816.81 170.475  36
   8   0   0 3901.96 136.098  35
   8   0   0 3982.28 167.981  24
   8   0   0 4070.91 153.720  22
  -8   0  -1 65052.8 1741.19  16
   8   0   1 65119.2 1757.88  12
   8   0   1 65093.9 1736.28  50
   8   0   1 62470.9 1747.80  49
  -8   0  -1 64638.7 1759.01  43
   8   0   1 59680.6 1746.96  41
   8   0   1 64602.1 1757.90  19
   8   0   1 63157.1 1736.18  35
   8   0   1 63676.6 1758.11  24
   8   0   1 63732.5 1753.84  22
   8   0   2 83426.2 2241.40  50
   8   0   2 82014.8 2262.02  49
   8   0   2 80245.8 2255.63  41
   8   0   2 82268.1 2277.09  19
   8   0   2 83757.0 2268.70  40
   8   0   2 84059.5 2273.31  12
  -8   0  -2 83619.6 2272.97  13
   8   0   2 81783.0 2269.42  14
   8   0   2 83312.5 2269.58  22
   8   0   2 82878.1 2273.33  24
  -8   0  -3 1861.59 163.440   9
   8   0   3 1890.30 138.241  51
   8   0   3 1859.25 107.537  41
   8   0   3 2044.74 131.662  19
   8   0   3 1854.75 107.372  38
   8   0   3 1956.55 132.275  40
   8   0   3 1880.61 129.459  14
  -8   0  -3 1835.10 154.788  13
   8   0   3 2004.82 121.464  22
   8   0   3 2095.21 138.751  24
  -8   0  -4 10316.5 360.977  46
   8   0   4 10177.2 361.844  51
   8   0   4 10176.7 332.643  41
   8   0   4 10883.9 361.522  42
   8   0   4 10115.1 359.857  19
   8   0   4 10524.6 344.096  40
   8   0   4 10957.1 342.345  39
   8   0   4 10446.7 359.282  14
   8   0   4 10428.0 354.315  11
  -8   0  -4 10729.5 378.879  13
   8   0   4 10557.0 347.477  22
   8   0   4 10502.2 358.157  24
  -8   0  -5 27604.0 832.078  46
   8   0   5 27005.0 819.491  51
   8   0   5 26633.3 820.219  42
   8   0   5 26787.3 822.280  19
   8   0   5 27761.6 794.438  39
   8   0   5 26417.2 790.292  40
   8   0   5 28302.5 820.893  11
   8   0   5 27518.4 805.631  22
   8   0   5 27445.3 812.490  24
   8   0   6 560.103 121.659  42
  -8   0  -6 369.375 125.839  46
   8   0   6 479.821 113.264  22
   8   0   6 536.544 99.9305  39
  -8   0  -6 662.370 212.212   2
   8   0   6 595.631 121.160  51
  -8   0  -7 221.798 136.521  46
   8   0   7 196.990 110.188  22
   8   0   7 59.5426 104.969  19
  -8   0  -7 120.176 171.247  17
   8   0   7 108.001 118.974  11
  -8   0  -7 63.0967 222.585   2
  -8   0  -8 1157.08 260.178   2
   8   0   8 861.892 138.241  22
  -8   0  -8 933.380 168.717  46
   8   0   8 852.269 150.721  11
   8   0   8 843.711 154.030  36
   8   0   8 901.162 139.686  19
   8   0   9 9468.70 393.708  36
  -8   0  -9 9269.35 495.161   1
  -8   0  -9 10708.4 541.774   2
  -8   0  -9 9999.12 461.656  46
   8   0   9 9873.57 414.977  19
  -8   0 -10 112.045 220.976   1
  -8   0 -10 166.698 173.350  46
   8   0  10 95.5921 143.403  19
  -8   0 -11 12153.7 601.378   1
   8   0  11 12718.8 512.875  19
  -8   0 -12 12792.0 602.699   1
   8   0  13 93.4402 134.372  19
  -8   0 -13 180.152 175.913  15
  -8   0 -14 67.8097 154.506  43
  -8   0 -14-74.8878 156.905  15
   8   0  15 2880.61 187.280  37
  -8   0 -15 2755.43 202.434  15
  -8   0 -15 3337.15 208.688  10
  -8   0 -15 3298.60 203.676  43
   8   2 -14 420.628 124.329  18
   8   2 -14 219.809 151.375  10
   8   2 -13 1480.65 173.407  18
   8   2 -13 1514.07 199.435  46
  -8   2  13 1139.98 171.042  51
   8   2 -13 1319.49 206.264  10
   8   2 -12 1242.48 220.394  10
   8   2 -11 338.973 166.936  18
   8   2 -11 338.443 174.686  46
  -8   2  11 422.616 210.727  45
   8   2 -10 1875.72 213.597  18
   8   2 -10 1673.07 221.902  46
  -8   2  10 1628.62 235.454  45
   8   2 -10 1999.49 257.652  10
  -8   2  10 1478.47 228.746  16
   8   2  -9 17505.4 698.263  46
  -8   2   9 19869.7 725.194  45
  -8   2   9 17108.5 693.164  28
   8   2  -9 19350.5 731.955  10
  -8   2   9 17474.2 700.453  16
   8   2  -9 18958.7 680.729  18
   8   2  -8 956.866 179.312  46
  -8   2   8 756.962 197.583  45
   8   2  -8 815.841 169.574  21
   8   2  -8 750.451 167.860  18
  -8   2   8 858.819 175.875  28
   8   2  -8 1144.72 206.479  10
  -8   2   8 828.453 193.855  16
  -8   2   7 10163.2 452.563  48
   8   2  -7 9115.17 420.094  46
   8   2  -7 10161.5 409.642  38
  -8   2   7 9402.92 431.165  28
   8   2  -7 9877.97 452.753  10
  -8   2   7 9212.21 440.164  16
   8   2  -7 9131.39 409.548  18
   8   2  -7 10036.4 394.861  21
  -8   2   6 37553.8 1172.78  48
  -8   2   6 36156.9 1163.15  28
   8   2  -6 38189.2 1186.74  10
  -8   2   6 36954.7 1178.87  16
   8   2  -6 36893.3 1142.32  18
   8   2  -6 37148.0 1116.73  21
   8   2  -5 10013.2 386.705  46
   8   2  -5 10129.1 399.396  18
   8   2  -5 9680.24 378.313  21
  -8   2   5 9385.34 406.434  28
   8   2  -5 9942.42 427.779  10
  -8   2   5 9583.24 421.837  16
  -8   2   4 12487.6 436.959   3
   8   2  -4 12244.8 426.468  46
  -8   2   4 13212.0 478.203  44
   8   2  -4 11657.3 414.809  40
   8   2  -4 11861.8 446.894  38
  -8   2   4 11910.7 459.571  28
   8   2  -4 12782.2 483.716  10
  -8   2   4 11198.4 461.740  16
  -8   2   3 9001.22 343.294   3
   8   2  -3 9248.83 310.995   5
   8   2  -3 8645.68 319.914  46
  -8   2   3 9455.34 378.682  44
   8   2  -3 9064.24 353.064  18
   8   2  -3 8548.63 336.875  21
   8   2  -3 8879.94 358.882  38
   8   2  -3 8899.93 338.014  40
   8   2  -3 8738.17 337.226  39
   8   2  -3 9053.79 323.489  25
   8   2  -3 8893.52 323.012  26
  -8   2   3 8786.98 375.027  16
   8   2  -3 9645.68 385.976  10
   8   2  -2 6133.46 248.695  25
   8   2  -2 5857.84 245.600  26
  -8   2   2 5924.62 291.358  44
   8   2  -2 6072.60 284.066  38
   8   2  -2 5577.19 257.759  39
   8   2  -2 5483.29 257.686  40
   8   2  -2 6216.92 244.759   5
  -8   2   2 5532.91 265.337  28
   8   2  -2 5735.09 252.544  21
   8   2  -2 6028.16 261.537  18
   8   2  -1 31593.3 884.402   5
   8   2  -1 30402.4 927.931  47
   8   2  -1 30100.7 905.741  49
   8   2  -1 29548.5 926.847  20
   8   2  -1 29652.5 901.360  18
   8   2  -1 29849.7 890.084  21
   8   2  -1 29282.7 903.813  39
   8   2  -1 29773.8 908.684  38
   8   2  -1 29536.0 899.158  40
   8   2  -1 29482.8 915.573  36
  -8   2   1 30318.0 935.252  29
   8   2  -1 30676.5 884.913  26
   8   2  -1 30812.7 885.097  25
  -8   2   0 37793.2 1108.36   9
   8   2   0 36172.0 1088.56  47
   8   2   0 36069.4 1069.58  51
   8   2   0 36290.9 1068.56  49
  -8   2   0 35523.4 1093.20  43
   8   2   0 36780.3 1064.20  18
   8   2   0 36699.9 1051.36  21
   8   2   0 36253.8 1087.75  20
   8   2   0 36217.6 1066.72  40
   8   2   0 34681.8 1068.96  38
   8   2   0 36064.5 1070.21  39
   8   2   0 37031.2 1082.04  37
   8   2   0 33691.0 1071.82  36
  -8   2   0 36671.8 1097.02  29
   8   2   0 35458.2 1057.16  35
   8   2   0 37328.3 1050.46  25
   8   2   0 36903.5 1049.45  26
  -8   2  -1 3137.05 249.791   9
   8   2   1 2974.76 192.535   5
   8   2   1 3019.59 199.101  47
   8   2   1 2866.28 196.621  49
   8   2   1 2884.10 188.201  51
  -8   2  -1 2870.06 202.783  43
   8   2   1 2456.60 200.062  20
   8   2   1 3032.61 172.823  21
   8   2   1 2790.85 174.449  18
   8   2   1 2557.79 196.969  36
   8   2   1 2881.79 213.567  38
   8   2   1 2812.27 192.465  39
   8   2   1 2804.32 190.646  37
   8   2   1 2793.54 196.527  40
  -8   2  -1 2777.38 219.783  27
  -8   2  -1 2868.29 225.820  29
   8   2   1 2855.06 185.805  35
   8   2   1 2879.32 178.597  25
   8   2   1 3032.79 180.540  26
   8   2   1 2827.71 189.542  23
  -8   2  -2 17544.2 546.385  10
  -8   2  -2 18303.2 627.152   9
   8   2   2 18761.2 574.323   5
   8   2   2 17941.3 581.970  49
   8   2   2 16947.0 591.776  47
   8   2   2 17782.0 593.564  51
  -8   2  -2 18047.1 610.402  43
   8   2   2 17371.7 593.101  20
   8   2   2 18421.3 558.607  21
   8   2   2 16542.0 576.754  39
   8   2   2 17351.8 584.573  40
   8   2   2 17473.2 587.755  36
   8   2   2 17493.3 586.828  38
   8   2   2 18065.2 589.381  37
  -8   2  -2 16627.9 599.096  29
   8   2   2 17778.6 568.416  35
  -8   2  -2 17529.8 606.537  27
   8   2   2 17921.3 565.457  26
   8   2   2 18038.9 565.309  25
   8   2   2 18237.0 566.186  23
  -8   2  -3 22366.0 710.825   2
  -8   2  -3 22433.2 749.654   9
   8   2   3 23157.1 697.703   5
   8   2   3 22474.9 700.629  49
   8   2   3 21908.2 720.948  47
   8   2   3 22423.4 724.656  51
   8   2   3 22232.9 709.328  40
  -8   2  -3 23414.5 744.163  43
   8   2   3 21553.0 711.025  20
   8   2   3 22927.5 711.143  37
   8   2   3 21469.7 703.232  38
   8   2   3 20907.8 697.614  39
   8   2   3 21511.4 708.104  36
   8   2   3 21855.2 684.034  35
  -8   2  -3 20379.2 719.449  29
  -8   2  -3 22454.0 739.392  13
  -8   2  -4 27736.8 874.893   2
   8   2   4 27726.9 844.698   5
   8   2   4 27254.2 876.273  47
   8   2   4 26431.3 856.905  20
   8   2   4 27155.3 859.340  37
   8   2   4 27273.4 831.444  23
  -8   2  -4 28351.0 896.786  13
  -8   2  -5 3986.95 279.517  13
  -8   2  -5 4160.71 286.481   2
   8   2   5 3910.67 234.760   5
   8   2   5 3715.96 250.977  51
  -8   2  -5 4538.17 278.910  43
   8   2   5 3319.30 239.608  19
  -8   2  -5 3883.37 290.017  17
  -8   2  -5 4133.48 270.658  27
   8   2   5 3529.12 221.654  23
   8   2   5 3668.28 217.542  26
   8   2   5 3856.69 222.368  25
  -8   2  -6 4391.32 309.233  13
   8   2   6 4022.32 250.567   5
   8   2   6 3962.75 269.292  51
  -8   2  -6 4127.15 282.018  43
   8   2   6 4167.02 259.516  20
   8   2   6 3588.56 255.683  19
  -8   2  -6 3875.19 305.285  17
   8   2   6 4066.12 254.091  36
   8   2   6 3554.72 234.206  39
   8   2   6 4107.18 257.321  37
  -8   2  -6 3692.47 288.176  34
   8   2   6 4102.40 235.886  25
   8   2   6 4312.52 239.054  23
   8   2   6 4067.07 235.660  26
  -8   2  -7 252.000 215.832  13
  -8   2  -7 369.168 223.019  17
   8   2   7 410.062 171.403  51
  -8   2  -7 246.688 186.756  43
  -8   2  -7 399.949 240.354   2
   8   2   7 366.080 171.758  20
   8   2   7 68.1707 157.606  19
  -8   2  -7 348.774 194.552  34
   8   2   7 342.894 150.790  25
   8   2   7 219.001 147.868  26
   8   2   8 3039.70 256.365  19
  -8   2  -8 3699.70 327.383  17
  -8   2  -8 3792.79 302.847  43
  -8   2  -8 2979.98 294.485  34
   8   2   8 3859.45 276.685  51
   8   2   9 2721.18 255.971  51
   8   2   9 3093.71 264.756  19
  -8   2  -9 3016.57 307.504  34
  -8   2  -9 3629.46 329.538  17
  -8   2  -9 3697.56 313.000  43
  -8   2 -10 3245.02 304.634  34
   8   2  10 3132.17 277.319  51
  -8   2 -10 3944.14 333.251  43
  -8   2 -11 2890.45 296.589  43
  -8   2 -11 2660.59 271.412  15
   8   2  11 2778.02 254.220  51
  -8   2 -12 3801.54 286.537  15
  -8   2 -12 3988.85 303.128  10
   8   2  12 4003.16 284.367  47
  -8   2 -12 3685.11 265.305  21
  -8   2 -13 1118.14 192.553  43
  -8   2 -13 1273.53 198.005  10
   8   2  13 684.148 161.999  47
  -8   2 -14 924.199 157.871  10
  -8   2 -14 1193.46 171.078  43
  -8   2 -14 970.723 134.251  18
  -8   4  12 1078.52 140.113  51
   8   4 -12 1270.11 127.266  18
   8   4 -12 1074.04 160.976  10
  -8   4  11 2541.17 204.480  51
   8   4 -11 2224.54 177.540  18
   8   4 -11 2509.02 222.902  10
  -8   4  10 1921.24 199.953  51
   8   4 -10 1558.29 175.236  18
   8   4 -10 1760.67 161.010  21
   8   4 -10 1483.59 209.443  10
   8   4  -9 1577.99 171.947  21
   8   4  -9 1725.04 190.609  18
   8   4  -9 1128.26 209.238  10
   8   4  -8 2655.97 257.417  49
   8   4  -8 2550.24 233.814  18
   8   4  -8 2677.79 221.623  21
   8   4  -8 2879.68 277.628  10
   8   4  -7 523.195 196.206  49
   8   4  -7 659.141 173.178  21
   8   4  -7 664.424 174.639  18
   8   4  -7 531.917 226.312  10
   8   4  -6 1345.29 225.831  49
   8   4  -6 1427.27 248.622  10
   8   4  -6 1673.17 207.550  21
   8   4  -6 1775.82 205.272  18
  -8   4   5 3173.78 273.156   5
   8   4  -5 3763.98 274.511  49
   8   4  -5 3017.13 286.586  38
   8   4  -5 3240.53 249.497  21
   8   4  -5 3443.77 253.135  18
   8   4  -5 3535.40 308.116  10
   8   4  -5 3169.31 235.219  25
   8   4  -5 3145.33 232.165  26
   8   4  -4 309.821 188.095  49
   8   4  -4 616.457 168.594  21
   8   4  -4 246.640 150.073  18
   8   4  -4 195.357 214.395  38
   8   4  -4 179.666 194.355  10
   8   4  -4 207.141 158.337  26
   8   4  -4 315.887 164.308  25
  -8   4   3 9582.02 472.081   9
   8   4  -3 10248.5 433.947  49
  -8   4   3 9921.08 460.509  44
   8   4  -3 8930.88 402.586  18
   8   4  -3 9963.68 415.601  21
   8   4  -3 9270.10 445.704  38
   8   4  -3 9515.76 402.428  25
   8   4  -3 9082.46 398.004  26
   8   4  -3 8534.30 463.209  10
   8   4  -2 6089.29 379.695  10
   8   4  -2 6576.39 330.650   5
  -8   4   2 6852.05 404.140   9
   8   4  -2 6078.33 342.813  49
  -8   4   2 6819.95 378.660  44
   8   4  -2 6405.79 320.294  18
   8   4  -2 6281.38 322.384  21
   8   4  -2 6492.73 368.901  38
   8   4  -2 6727.59 346.552  35
   8   4  -2 6873.29 329.407  25
   8   4  -2 6483.77 324.020  26
   8   4  -1 1010.19 198.297   5
   8   4  -1 809.870 205.025  10
  -8   4   1 1311.33 268.204   9
   8   4  -1 1024.98 197.742  49
  -8   4   1 995.440 221.303  44
   8   4  -1 1323.49 179.128  21
   8   4  -1 838.301 154.250  18
   8   4  -1 1267.79 235.069  38
   8   4  -1 1084.31 195.617  35
   8   4  -1 835.932 176.679  26
   8   4  -1 792.574 176.273  25
   8   4   0 36397.7 1133.89  49
  -8   4   0 35100.7 1175.03  44
   8   4   0 35877.5 1109.22  21
   8   4   0 36527.5 1118.42  26
   8   4   0 35848.8 1116.08  25
   8   4   0 36312.2 1118.47  23
   8   4   0 35135.8 1124.68  35
   8   4   0 37105.3 1124.58   5
  -8   4  -1 5882.24 382.208  13
   8   4   1 5590.26 317.813   5
   8   4   1 5775.85 317.967  49
   8   4   1 5027.59 297.976  51
  -8   4  -1 5277.23 301.782  21
  -8   4  -1 5606.91 347.302  17
   8   4   1 5492.73 283.697  21
  -8   4  -1 5420.26 338.924  34
   8   4   1 5648.57 311.261  35
   8   4   1 5614.26 295.349  26
   8   4   1 5500.97 294.682  25
   8   4   1 5610.24 302.685  23
  -8   4  -2 2008.88 276.078  13
  -8   4  -2 1982.28 255.740  17
   8   4   2 1464.99 203.824  51
   8   4   2 1677.80 209.792  49
   8   4   2 1855.77 228.750   5
  -8   4  -2 1451.07 215.909  21
   8   4   2 1728.86 178.607  21
  -8   4  -2 1874.79 247.756  34
   8   4   2 1657.63 195.953  35
   8   4   2 1568.47 200.319  23
   8   4   2 1686.80 197.486  25
   8   4   2 1760.00 199.389  26
  -8   4  -3 18469.0 725.205  13
   8   4   3 17710.7 671.051  51
   8   4   3 18163.2 654.442  49
  -8   4  -3 16227.9 709.616  43
   8   4   3 19948.4 662.239   5
  -8   4  -3 18020.4 659.926  21
  -8   4  -3 18457.6 716.405  17
  -8   4  -3 17675.5 709.650  34
   8   4   3 17356.0 632.238  35
   8   4   3 17627.1 628.745  26
   8   4   3 18569.1 632.425  23
   8   4   3 18009.5 632.200  25
  -8   4  -4 1211.11 271.055  13
  -8   4  -4 960.472 253.257  17
   8   4   4 948.554 196.697  51
  -8   4  -4 817.808 214.965  43
   8   4   4 965.146 204.207   5
  -8   4  -4 1100.69 215.632  21
  -8   4  -4 1174.34 242.175  34
   8   4   4 871.523 171.687  35
   8   4   4 993.798 183.676  25
   8   4   4 1129.01 187.921  26
   8   4   4 962.158 188.210  23
  -8   4  -5 3177.77 331.972  13
  -8   4  -5 3280.78 313.685  17
   8   4   5 2955.31 263.465  51
  -8   4  -5 2566.12 285.132  43
   8   4   5 2989.45 264.996   5
  -8   4  -5 3403.48 287.573  21
  -8   4  -5 2993.95 304.361  34
   8   4   5 3128.72 239.160  25
   8   4   5 3019.70 244.296  23
   8   4   5 3136.47 239.833  26
  -8   4  -6 2795.50 313.498  17
  -8   4  -6 3656.95 355.455  13
   8   4   6 3340.00 277.236  51
  -8   4  -6 2472.79 290.863  43
  -8   4  -6 3462.10 287.047  21
  -8   4  -6 3637.73 327.972  34
   8   4   6 3290.88 245.629  25
   8   4   6 3437.77 249.198  26
   8   4   6 3146.19 246.890  23
  -8   4  -7 744.472 231.737  43
   8   4   7 1038.25 192.635   5
  -8   4  -7 1128.11 231.743  21
   8   4   7 981.661 191.889  26
   8   4   7 1107.56 186.342  25
   8   4   7 1063.48 203.602  51
  -8   4  -8 3832.96 329.111  43
   8   4   8 4302.48 311.054  51
  -8   4  -9 2609.78 233.117  21
  -8   4  -9 2283.86 251.291  43
   8   4   9 2320.12 231.774  51
  -8   4 -10 210.456 152.715  21
  -8   4 -10 456.353 170.854  43
   8   4  10 440.484 149.485  51
  -8   4 -11 291.614 151.091  43
  -8   4 -11 31.6607 124.910  21
  -8   4 -12 2451.27 172.406  43
   8   6  -6 792.350 107.808  35
   8   6  -6 908.423 104.971  23
   8   6  -6 904.482 103.541  21
   8   6  -5 939.777 124.770  35
   8   6  -5 1288.76 129.428  23
   8   6  -5 1366.69 121.119  21
  -8   6   4 110.028 132.979   5
   8   6  -4 299.815 121.348  35
   8   6  -4 106.431 116.819  23
   8   6  -4 190.740 102.273  21
  -8   6   3 152.828 143.351   5
   8   6  -3 66.8897 117.175  35
   8   6  -3 408.055 112.960  25
   8   6  -3 381.038 124.734  23
   8   6  -3 117.365 109.395  26
   8   6  -3 126.746 105.623  21
  -8   6   2 305.963 153.398   5
   8   6  -2 245.279 119.903  35
   8   6  -2 205.918 113.502  26
   8   6  -2 211.145 124.858  23
  -8   6   2 23.2645 111.832  26
   8   6  -2 118.768 114.654  25
  -8   6   2 295.802 116.739  25
   8   6  -2 249.168 109.986  21
  -8   6   1 668.342 167.323   5
   8   6  -1 430.476 130.524  23
  -8   6   1 509.938 136.100  25
   8   6  -1 518.515 127.600  26
  -8   6   1 248.871 125.471  26
   8   6  -1 433.640 126.673  25
   8   6  -1 372.697 124.186  35
   8   6   0-64.5523 129.678   5
  -8   6   0 186.374 161.905   5
   8   6   0 153.552 117.249  26
  -8   6   0 86.7049 125.582  26
   8   6   0 193.802 120.064  25
  -8   6   0 30.8606 126.850  25
   8   6   0 78.9668 120.339  23
   8   6   0 122.329 121.157  35
  -8   6  -1 961.808 145.836  26
   8   6   1 1319.54 148.393  26
   8   6   1 964.374 140.861  25
   8   6   1 1469.45 148.903  23
  -8   6  -1 1053.33 149.836  25
  -8   6  -1 1188.52 185.945   5
   8   6   1 1203.01 152.477   5
  -8   6  -2 214.709 127.157  26
   8   6   2 247.406 124.112  25
  -8   6  -2 302.691 130.219  25
   8   6   2 354.205 123.457  26
   8   6   2 308.831 123.164  23
   8   6   2 318.553 136.134   5
   8   6   3 1995.81 155.237  23
   8   6   3 2092.34 161.250  26
   8   6   3 1902.73 157.870  25
   8   6   3 2013.21 170.647   5
  -8   6  -4 697.190 125.367  23
   8   6   4 810.179 125.838  25
   8   6   4 881.815 123.770  23
   8   6   4 862.152 126.026  26
   8   6   4 815.021 142.377   5
  -8   6  -5 872.288 118.074  23
   8   6   5 875.251 113.038  25
   8   6   5 878.747 114.908  26
  -8   6  -6 168.380 95.8948  26
  -8   6  -6 266.976 101.679  25
  -9  -5  10 364.742 100.459  31
   9  -5  -9 1872.86 179.790   8
  -9  -5   9 1799.75 153.136  41
  -9  -5   9 1643.36 149.452  31
   9  -5  -9 1496.36 135.297  52
  -9  -5   8 874.413 136.469   4
   9  -5  -8 1489.47 194.641   8
   9  -5  -8 1117.40 161.379  46
  -9  -5   8 1063.90 148.035  31
   9  -5  -8 1091.54 135.079  52
   9  -5  -7 652.110 163.791  46
   9  -5  -7 826.728 138.717  52
   9  -5  -7 1160.50 199.469   8
   9  -5  -6 1382.71 162.035  52
   9  -5  -6 1680.17 216.511   8
   9  -5  -5 3912.20 308.546  12
   9  -5  -5 5205.23 319.966   8
   9  -5  -4 152.606 192.850  12
   9  -5  -4 169.147 179.436  50
   9  -5  -4 188.649 206.745   8
   9  -5  -3 698.675 190.447  50
   9  -5  -3 1026.68 218.573   8
   9  -5  -2 2824.63 263.835  41
   9  -5  -2 2577.43 278.824  14
   9  -5  -2 2259.05 275.847  12
   9  -5  -2 2929.74 258.819  50
   9  -5  -2 2858.94 250.785   7
   9  -5  -2 2504.53 267.256   8
   9  -5  -1 2173.90 259.197  41
   9  -5  -1 2083.22 236.713  50
   9  -5  -1 2066.92 250.244   8
   9  -5  -1 2378.57 242.331   7
   9  -5   0 4917.44 335.400  41
   9  -5   0 5616.12 339.532  50
   9  -5   0 5167.59 311.555   7
   9  -5   1 2339.05 259.496  41
   9  -5   1 3101.57 266.840  50
   9  -5   1 2988.55 260.124   7
   9  -5   2 1220.69 222.693  41
   9  -5   2 1013.37 226.161  14
   9  -5   2 1258.04 221.552  50
   9  -5   2 1287.59 221.267   7
   9  -5   3 764.442 206.725  41
   9  -5   3 700.294 219.788  14
   9  -5   3 724.278 205.188  50
   9  -5   3 865.054 217.177   7
   9  -5   4 246.486 196.859  41
   9  -5   4 448.327 197.116   7
   9  -5   4 177.654 184.570  50
   9  -5   4 306.373 194.522  14
   9  -5   5 333.729 190.967  14
   9  -5   5 46.8842 154.994  11
   9  -5   5-6.98242 116.635  22
   9  -5   6 487.887 122.037  22
   9  -5   6 644.297 139.479  19
   9  -5   6 708.770 173.224  50
   9  -5   6 389.388 163.581  11
   9  -5   6 520.171 168.877  41
   9  -5   7 1868.01 192.138  41
   9  -5   7 1798.84 186.247  50
   9  -5   7 1553.27 153.926  19
   9  -5   7 1374.28 187.366  11
   9  -5   7 1425.75 125.548  22
   9  -5   8 400.809 110.346  19
   9  -5   8 690.869 153.347  41
   9  -5   8 666.874 143.578  50
   9  -5   8 568.747 145.953  11
   9  -5   9 1789.29 136.477  19
   9  -5   9 2130.59 167.097  41
   9  -5   9 1630.71 158.929  11
  -9  -3  14 1346.94 135.095  41
  -9  -3  14 1447.40 134.893  42
   9  -3 -13 2143.55 180.684  46
   9  -3 -13 2205.28 205.688  30
   9  -3 -13 2793.22 213.056  32
  -9  -3  13 1946.66 170.816  31
  -9  -3  13 2892.20 215.130  41
  -9  -3  13 2406.18 200.639  42
   9  -3 -12 2305.73 225.803   8
   9  -3 -12 1995.62 199.449  46
  -9  -3  12 2751.52 242.855  41
  -9  -3  12 2517.93 224.968  42
   9  -3 -12 2534.64 242.153  30
   9  -3 -12 2732.50 243.681  33
   9  -3 -12 2710.53 234.340  32
  -9  -3  12 2218.15 199.112  31
   9  -3 -11 644.984 194.460  33
   9  -3 -11 356.585 180.545  30
   9  -3 -11 689.956 192.929  32
  -9  -3  11 495.103 149.930  31
  -9  -3  11 594.230 156.347   4
  -9  -3  10 1199.23 176.995   4
   9  -3 -10 1356.24 180.967  52
  -9  -3  10 1340.66 228.078  42
   9  -3 -10 1318.26 213.443  46
  -9  -3  10 1736.43 262.511  41
   9  -3  -9 12645.6 569.965  46
   9  -3  -9 14456.1 540.820  52
  -9  -3   9 13738.2 588.140  42
   9  -3  -9 14593.0 625.637  30
   9  -3  -9 14386.9 621.838  32
  -9  -3   9 13690.1 557.039  31
   9  -3  -9 13661.5 614.111  33
   9  -3  -8 26844.6 875.192  52
  -9  -3   8 26884.4 929.842  42
   9  -3  -8 24635.6 941.115  33
   9  -3  -8 26024.0 952.412  32
   9  -3  -8 24824.2 947.420  30
   9  -3  -7 690.960 161.668  52
  -9  -3   7 517.987 181.397  42
   9  -3  -7 648.315 197.220  33
   9  -3  -7 614.158 199.344  30
   9  -3  -7 544.844 192.540  32
   9  -3  -6 4907.93 292.582  50
  -9  -3   6 4884.05 305.060  42
   9  -3  -6 4510.45 324.658  30
   9  -3  -6 4634.53 324.157  33
   9  -3  -6 4538.74 317.193  32
   9  -3  -5 7314.26 348.026  50
   9  -3  -5 6988.68 384.318  30
   9  -3  -5 6404.13 372.216  33
   9  -3  -5 7104.25 377.650  32
  -9  -3   5 6809.31 350.228  42
   9  -3  -4 39.5441 199.610   8
   9  -3  -4 55.2809 151.851  33
   9  -3  -4 34.5584 156.972  30
   9  -3  -4 161.355 159.933  32
   9  -3  -4 168.352 160.896  50
   9  -3  -3 4095.10 302.681   8
   9  -3  -3 4215.83 271.116  50
   9  -3  -3 4681.46 299.654  30
   9  -3  -3 4425.18 282.445  32
   9  -3  -3 4713.78 283.007  41
   9  -3  -2 4650.72 281.930  41
   9  -3  -2 4405.97 272.297  50
   9  -3  -2 4404.22 299.801   8
   9  -3  -2 4143.17 265.029  32
   9  -3  -2 3912.99 280.330  30
   9  -3  -2 4418.70 297.648  12
   9  -3  -1 3104.41 263.051   8
   9  -3  -1 3077.95 247.488  41
   9  -3  -1 3564.30 267.807  12
   9  -3  -1 3318.17 244.605  50
   9  -3   0 16807.2 631.650  12
   9  -3   0 16797.7 606.342  41
   9  -3   0 16223.7 610.978   8
   9  -3   1 4477.22 294.417  12
   9  -3   1 4506.50 278.673  41
   9  -3   1 4413.03 293.586   8
   9  -3   1 4104.52 266.253   7
   9  -3   2 1962.58 220.194  12
   9  -3   2 2003.77 214.986  41
   9  -3   2 2017.57 220.063   7
   9  -3   3 16169.3 643.170  12
   9  -3   3 15978.8 635.078  14
   9  -3   3 17078.9 627.012  41
   9  -3   3 17395.0 598.894   7
   9  -3   4 4486.49 309.587  14
   9  -3   4 4139.50 289.150  41
   9  -3   4 4330.20 293.505   7
   9  -3   5 1405.68 228.532  14
   9  -3   5 992.316 213.020  41
   9  -3   5 1035.61 218.530   7
   9  -3   6 5377.09 286.064  22
   9  -3   6 5839.57 356.488  14
   9  -3   6 5725.13 349.496  41
   9  -3   7 4125.74 244.819  22
   9  -3   7 4416.59 321.815  11
   9  -3   7 4463.03 329.723  14
   9  -3   7 4248.42 316.241  41
   9  -3   8 809.335 139.512  22
   9  -3   8 702.310 170.206  19
   9  -3   8 348.413 185.994  11
   9  -3   8 1062.51 229.634  41
   9  -3   9 4319.13 279.590  19
   9  -3   9 4543.92 324.575  41
   9  -3  10 675.419 186.066  11
   9  -3  11 6355.29 304.336  19
   9  -3  11 6754.13 346.206  11
   9  -3  11 6020.36 316.935  41
   9  -3  12 863.901 130.444  19
  -9  -3 -12 718.287 157.153  33
   9  -3  13 850.897 109.649  19
   9  -1 -15 427.966 127.716  33
  -9  -1  15 467.671 121.727  42
  -9  -1  15 594.017 137.100  41
   9  -1 -15 436.229 121.107  46
   9  -1 -14 879.309 171.092  33
   9  -1 -14 580.403 169.024  30
  -9  -1  14 679.132 159.550  42
   9  -1 -14 757.675 158.205  46
   9  -1 -13 3883.90 276.942  46
   9  -1 -13 3240.65 273.740  30
   9  -1 -13 3218.37 277.092  33
   9  -1 -13 3558.30 266.485  32
  -9  -1  13 3691.50 250.514  16
  -9  -1  13 3373.47 269.769  42
   9  -1 -12 989.769 205.068  46
  -9  -1  12 1249.14 225.049  42
   9  -1 -11 7790.11 427.513  46
   9  -1 -11 8195.80 455.544  30
   9  -1 -11 7785.50 450.205  33
  -9  -1  11 7478.82 378.701  28
   9  -1 -11 7729.10 428.683  32
  -9  -1  11 7883.30 407.790  31
  -9  -1  11 7424.08 388.776   4
  -9  -1  11 7579.98 430.012  42
   9  -1 -10 5811.32 352.987  46
  -9  -1  10 5571.44 329.749  31
   9  -1 -10 5500.36 376.789  33
   9  -1 -10 5731.08 365.338  32
  -9  -1  10 5385.71 330.540   4
  -9  -1  10 5757.18 362.687  42
   9  -1  -9 5628.10 336.042  46
   9  -1  -9 5824.20 304.249  52
  -9  -1   9 5965.35 321.600  31
   9  -1  -9 5620.19 368.176  33
   9  -1  -9 5874.29 357.156  32
  -9  -1   9 5644.68 321.596   4
  -9  -1   9 5495.81 351.994  45
  -9  -1   9 6051.63 354.990  42
   9  -1  -8 3391.57 222.003  52
   9  -1  -8 3314.58 250.512  46
  -9  -1   8 3808.88 241.213  31
   9  -1  -8 3595.96 281.981  33
   9  -1  -8 3288.52 270.841  32
  -9  -1   8 3611.12 239.027   4
  -9  -1   8 3848.95 285.522  45
  -9  -1   8 3111.70 254.089  42
   9  -1  -7 1916.27 195.373  46
   9  -1  -7 2021.41 171.226  52
   9  -1  -7 2034.41 223.841  33
   9  -1  -7 2325.51 219.990  32
  -9  -1   7 2137.17 179.574  31
  -9  -1   7 2208.10 271.654   3
  -9  -1   7 1996.74 180.709   4
  -9  -1   7 2256.72 221.014  45
   9  -1  -6 2619.85 223.542  33
   9  -1  -6 2673.88 223.104  32
  -9  -1   6 2803.09 187.282  31
  -9  -1   6 2940.00 270.256   3
  -9  -1   5 25992.8 828.183  45
   9  -1  -5 25851.3 791.359  52
  -9  -1   5 25590.1 855.782   3
   9  -1  -4 3495.94 198.527  50
   9  -1  -4 3314.53 179.637  52
   9  -1  -4 3419.91 222.045  30
   9  -1  -4 3283.19 211.837  33
   9  -1  -4 3079.84 206.002  32
  -9  -1   4 3181.05 255.248   3
   9  -1  -4 3517.35 143.058  18
  -9  -1   3 38455.7 1098.51  48
   9  -1  -3 38195.7 1095.04  50
   9  -1  -3 37784.1 1049.63  18
   9  -1  -3 39335.5 1133.28  30
   9  -1  -3 36992.7 1130.38  33
   9  -1  -3 36994.0 1123.30  32
  -9  -1   3 36391.0 1113.04   1
  -9  -1   2 50568.8 1347.72  48
   9  -1  -2 53139.2 1358.62  50
   9  -1  -2 54350.9 1372.44  41
   9  -1  -2 50730.0 1320.05  20
   9  -1  -2 47404.1 1310.85  18
   9  -1  -2 51942.0 1392.32  30
   9  -1  -2 50153.2 1392.20  33
   9  -1  -2 50307.6 1387.14  32
   9  -1  -2 50271.9 1368.30   8
   9  -1  -1 51986.7 1459.46  50
  -9  -1   1 50848.6 1440.07  48
   9  -1  -1 53289.8 1472.33  41
   9  -1  -1 51416.5 1420.24  19
   9  -1  -1 51501.7 1440.26  20
   9  -1  -1 52623.7 1454.25  37
   9  -1  -1 53134.3 1492.93  30
   9  -1  -1 50658.8 1484.47  32
   9  -1  -1 52091.5 1472.56   8
   9  -1   0 1785.33 154.513  41
   9  -1   0 1940.02 110.342  19
   9  -1   0 2000.80 140.983  37
   9  -1   0 2068.80 156.965  50
   9  -1   0 2093.87 118.969  47
   9  -1   0 1824.43 181.936   8
   9  -1   0 1909.97 131.678   7
   9  -1   1 14259.5 456.112  24
   9  -1   1 14282.7 444.457  19
   9  -1   1 14705.3 473.281  41
   9  -1   1 15105.0 455.539   7
   9  -1   1 13964.2 486.579  12
   9  -1   2 14132.2 454.088  24
   9  -1   2 14383.1 455.461  19
   9  -1   2 14361.4 473.834  41
   9  -1   2 14999.7 469.743   7
   9  -1   2 14437.7 492.225  12
   9  -1   3 71149.1 1990.10  41
   9  -1   3 72996.2 1984.97  19
   9  -1   3 69014.6 1979.10  22
   9  -1   3 70621.4 1965.52  24
   9  -1   3 69478.7 2007.74  14
   9  -1   3 72780.5 2014.93  12
   9  -1   4 96341.6 2646.53  40
   9  -1   4 98232.2 2697.93  41
   9  -1   4 92781.1 2715.85  42
   9  -1   4 98534.9 2683.50  22
   9  -1   4 95545.8 2664.90  24
   9  -1   4 100477. 2698.05  19
   9  -1   5 2946.81 167.172  24
   9  -1   5 2953.38 216.592  14
   9  -1   5 3361.51 212.026  41
   9  -1   5 2589.66 207.025  42
   9  -1   6 3547.32 235.458  41
   9  -1   6 3472.79 188.252  22
   9  -1   6 3650.98 214.104  19
  -9  -1  -6 3259.85 283.265   2
   9  -1   6 3612.58 232.969  11
   9  -1   6 3503.31 238.405  14
   9  -1   7 1199.62 151.946  19
   9  -1   7 1307.31 134.380  22
   9  -1   7 1234.19 177.079  11
   9  -1   7 1058.85 177.071  42
   9  -1   8 11934.4 515.808  42
   9  -1   8 12643.2 439.735  22
   9  -1   8 12407.3 485.818  19
   9  -1   8 12533.9 504.295  11
  -9  -1  -8 12019.6 558.163   1
  -9  -1  -8 12713.7 568.911   2
   9  -1   9 140.741 137.012  19
   9  -1   9-45.1928 159.169  42
   9  -1   9 236.533 161.975  11
  -9  -1  -9 106.660 204.303   1
  -9  -1  -9 128.578 252.901   2
   9  -1  10 347.980 168.401  11
   9  -1  10 266.381 148.023  19
   9  -1  10 11.5788 171.797  42
   9  -1  10-41.2138 158.880  36
  -9  -1 -10 292.572 226.135   1
  -9  -1 -11 1374.06 265.986   1
   9  -1  11 1323.43 185.290  19
  -9  -1 -12 989.405 216.039  15
  -9  -1 -12 485.907 229.769   1
  -9  -1 -13 490.515 175.452  15
   9  -1  13 186.643 129.666  19
  -9  -1 -14 3725.19 235.580  43
  -9  -1 -14 3007.44 236.963  15
  -9  -1 -15 277.077 107.748  33
   9  -1  15 423.676 110.082  37
   9  -1  15 111.069 108.136  47
   9   1 -15 463.745 131.119  46
   9   1 -14 797.979 162.578  46
   9   1 -14 571.794 130.930  18
   9   1 -13 3539.87 234.788  18
   9   1 -13 3478.35 272.390  46
   9   1 -13 3641.33 268.521  10
  -9   1  13 3313.78 253.466  42
   9   1 -12 1211.75 193.306  18
   9   1 -12 577.217 199.939  10
  -9   1  12 939.216 189.234  16
  -9   1  12 869.955 202.937  42
   9   1 -12 1091.16 212.211  46
  -9   1  11 7413.95 432.053  45
  -9   1  11 7290.71 411.042  42
   9   1 -11 7887.17 422.518  46
   9   1 -11 7692.42 382.071  18
  -9   1  11 7440.45 398.398  28
   9   1 -11 8086.18 428.189  10
  -9   1  11 7497.25 406.493  16
  -9   1  10 5542.18 373.155  45
   9   1 -10 5991.46 360.467  46
   9   1 -10 6056.47 332.458  18
  -9   1  10 4972.16 330.148  28
   9   1 -10 5537.18 350.610  10
  -9   1  10 5728.67 348.500  16
  -9   1   9 5545.30 357.814  45
   9   1  -9 5730.19 331.418  46
   9   1  -9 5987.49 321.772  18
  -9   1   9 5526.39 328.245  28
   9   1  -9 5711.54 341.725  10
  -9   1   9 5567.06 332.407  16
  -9   1   8 3897.26 289.844  45
   9   1  -8 3710.81 258.881  46
  -9   1   8 3560.51 253.766  28
   9   1  -8 3464.18 266.154  10
  -9   1   8 3577.33 258.119  16
   9   1  -8 3778.88 246.085  18
   9   1  -7 2157.59 196.264  46
  -9   1   7 1943.94 232.748  48
  -9   1   7 1882.54 187.963  28
   9   1  -7 1991.30 212.657  10
  -9   1   7 2365.49 208.159  16
   9   1  -7 2098.62 189.265  18
  -9   1   6 2629.02 256.556   3
  -9   1   6 2637.06 203.855   4
   9   1  -6 2850.76 199.336  18
   9   1  -6 2647.06 168.834  21
   9   1  -6 2549.99 191.596  46
   9   1  -6 2498.36 184.778  33
  -9   1   6 2816.34 201.129  28
   9   1  -6 2661.17 218.711  10
  -9   1   6 2678.30 208.530  16
  -9   1   5 25873.5 801.741   4
  -9   1   5 25376.4 824.459   3
  -9   1   5 24479.6 817.272  48
   9   1  -5 25549.6 788.508  46
   9   1  -5 25058.9 788.633  18
   9   1  -5 25415.3 755.090  21
   9   1  -5 24697.8 747.096  40
   9   1  -5 25610.8 781.345  33
   9   1  -5 24514.6 765.985  32
  -9   1   5 26701.9 816.800  16
   9   1  -4 3223.49 210.380  10
  -9   1   4 3623.87 207.650   4
  -9   1   4 3432.08 239.790   3
   9   1  -4 3536.58 185.437  46
  -9   1   4 3905.81 220.560  44
   9   1  -4 3553.66 198.024  18
   9   1  -4 3639.68 181.190  21
   9   1  -4 3526.81 180.838  40
   9   1  -4 3227.98 169.561  39
   9   1  -4 3419.02 181.248  33
   9   1  -4 3597.40 158.613  24
   9   1  -3 36161.8 1119.61  10
  -9   1   3 39336.3 1128.30  16
  -9   1   3 38208.6 1111.18   4
   9   1  -3 38916.5 1091.59  46
  -9   1   3 39218.7 1132.24  44
   9   1  -3 38684.1 1087.13  21
   9   1  -3 38142.3 1110.10  18
   9   1  -3 37464.5 1100.42  36
   9   1  -3 37882.0 1087.81  40
   9   1  -3 36500.2 1083.21  39
   9   1  -3 38313.2 1071.21  30
   9   1  -3 38264.2 1057.65  25
   9   1  -3 37211.7 1072.57  24
   9   1  -3 38795.1 1058.12  26
   9   1  -2 49274.4 1442.06   6
   9   1  -2 51380.7 1394.30   5
   9   1  -2 49732.5 1408.60  46
  -9   1   2 51087.5 1460.99  44
   9   1  -2 51072.8 1456.90  20
   9   1  -2 51158.6 1423.46  21
   9   1  -2 51917.6 1444.02  18
   9   1  -2 50844.5 1426.74  40
   9   1  -2 49573.1 1439.39  36
   9   1  -2 50401.2 1425.50  39
   9   1  -2 51159.5 1404.10  25
   9   1  -2 50147.4 1416.65  24
   9   1  -2 51825.9 1404.39  26
   9   1  -2 49527.6 1452.63  10
  -9   1   2 51377.0 1454.89  16
  -9   1   1 49049.1 1434.30  16
   9   1  -1 50202.2 1441.53  10
   9   1  -1 51007.6 1430.44   6
   9   1  -1 51405.7 1394.07   5
   9   1  -1 51073.7 1449.58  47
   9   1  -1 46999.2 1374.94  46
   9   1  -1 51717.3 1444.19  20
   9   1  -1 52396.4 1413.58  21
   9   1  -1 52773.0 1430.48  18
   9   1  -1 51121.6 1416.83  40
   9   1  -1 49653.5 1427.76  36
   9   1  -1 50303.3 1446.76  37
   9   1  -1 50664.7 1416.28  39
  -9   1   1 48940.5 1419.02  28
   9   1  -1 49891.4 1408.54  22
   9   1  -1 51715.6 1397.75  23
   9   1  -1 51606.4 1399.03  26
   9   1  -1 50305.6 1409.62  24
   9   1  -1 51988.9 1399.32  25
   9   1   0 1784.70 155.122  10
  -9   1   0 1906.60 147.157  16
   9   1   0 1716.30 148.014   6
   9   1   0 2175.76 138.390   5
   9   1   0 1859.35 160.121  49
   9   1   0 1830.25 159.384  47
  -9   1   0 1694.31 154.257  43
   9   1   0 1913.62 165.217  20
   9   1   0 1932.08 139.258  18
   9   1   0 1908.93 132.822  21
   9   1   0 1950.08 154.827  36
   9   1   0 2040.40 164.077  37
   9   1   0 1969.10 144.707  40
   9   1   0 1957.76 135.580  39
  -9   1   0 2029.25 124.088  28
   9   1   0 1859.53 142.006  35
   9   1   0 1978.08 133.114  22
   9   1   0 2125.79 133.265  25
   9   1   0 1950.42 142.699  23
   9   1   0 1855.69 141.997  24
   9   1   0 1857.53 130.987  26
   9   1   1 14057.0 463.011   6
   9   1   1 13712.8 445.941   5
   9   1   1 14621.4 484.773  47
   9   1   1 14644.8 464.736  49
   9   1   1 14660.0 473.182  51
  -9   1  -1 13807.4 475.267  43
   9   1   1 15032.0 449.058  21
   9   1   1 14087.0 474.435  20
   9   1   1 14330.6 459.335  18
   9   1   1 14093.3 462.324  19
   9   1   1 13733.5 450.765  39
   9   1   1 13887.2 462.925  36
   9   1   1 14101.0 478.426  37
   9   1   1 14002.9 456.971  40
   9   1   1 13772.7 461.470  38
  -9   1  -1 14438.8 429.235  28
   9   1   1 14030.5 445.309  35
   9   1   1 14211.1 444.886  26
   9   1   1 14341.9 445.209  25
   9   1   1 14233.5 453.853  22
   9   1   1 14328.8 442.722  23
   9   1   1 14472.0 456.716  24
  -9   1  -2 13143.6 483.320   9
   9   1   2 14253.2 453.737   6
   9   1   2 13602.8 450.482  49
   9   1   2 14142.6 466.027  51
   9   1   2 13914.7 474.994  47
  -9   1  -2 13565.8 473.110  43
   9   1   2 13923.1 455.577  19
   9   1   2 13281.4 463.011  20
   9   1   2 13260.8 449.456  40
   9   1   2 13628.0 453.452  36
   9   1   2 13638.0 443.470  39
   9   1   2 12978.8 447.013  38
   9   1   2 13659.5 470.348  37
   9   1   2 14001.6 434.089  35
   9   1   2 13909.9 439.578  26
   9   1   2 13374.5 437.964  25
   9   1   2 13940.9 435.706  23
   9   1   2 13992.6 446.831  22
   9   1   2 13814.0 450.477  24
  -9   1  -3 66851.6 1990.30  13
   9   1   3 70182.7 1966.53   6
   9   1   3 71815.2 1966.85   5
  -9   1  -3 66666.6 1993.43   9
   9   1   3 70030.3 1966.29  49
   9   1   3 71496.9 1993.15  51
  -9   1  -3 72554.0 2003.29  43
   9   1   3 69929.2 1976.70  36
   9   1   3 68523.4 1958.87  38
   9   1   3 71080.4 1966.17  39
   9   1   3 69150.8 1970.78  40
   9   1   3 71914.9 1989.06  20
   9   1   3 70878.5 1980.46  19
  -9   1  -3 70973.8 1978.68  29
   9   1   3 72236.0 1955.41  35
   9   1   3 69513.4 1960.22  25
   9   1   3 71719.1 1955.51  23
   9   1   3 69995.8 1969.21  22
   9   1   3 70467.1 1974.23  24
   9   1   3 70062.2 1960.90  26
   9   1   4 99304.2 2683.71  49
   9   1   4 97582.3 2713.42  51
   9   1   4 95685.1 2697.71  19
   9   1   4 97751.2 2707.22  20
   9   1   4 95881.5 2679.22  39
   9   1   4 94033.8 2666.99  38
   9   1   4 96047.4 2684.92  40
   9   1   4 97864.9 2694.31  36
  -9   1  -4 98098.8 2684.96  29
  -9   1  -4 98645.6 2699.81  27
   9   1   4 96289.1 2670.32  23
   9   1   4 96402.5 2687.67  22
   9   1   4 96041.9 2692.87  24
   9   1   4 95985.5 2676.02  25
   9   1   4 96216.7 2675.90  26
  -9   1  -5 2492.74 246.233   2
   9   1   5 2654.54 197.571  51
   9   1   5 2485.36 194.480  40
   9   1   5 2794.87 174.565  39
   9   1   5 2630.59 190.350  36
  -9   1  -5 2771.59 206.845  27
  -9   1  -5 2757.94 238.688  13
   9   1   6 3483.50 212.379  22
   9   1   6 3568.41 215.419  40
   9   1   6 3494.43 202.561  39
  -9   1  -6 3485.89 292.142   2
  -9   1  -6 3821.99 267.451  13
   9   1   6 3561.08 235.143  20
   9   1   6 3437.32 216.070  19
   9   1   7 1486.28 185.399  51
  -9   1  -7 1265.47 190.988  46
   9   1   7 1070.66 158.596  19
   9   1   7 1238.24 185.904  20
   9   1   7 1193.15 166.625  36
   9   1   7 1062.61 160.611  22
  -9   1  -7 1415.30 237.089  17
   9   1   8 11521.7 482.209  20
  -9   1  -8 12909.4 541.385  17
   9   1   8 11299.9 471.448  19
  -9   1  -8 12448.4 527.352  46
   9   1   8 12058.9 488.276  51
   9   1   8 11611.7 457.577  36
  -9   1  -8 11472.8 515.744  34
  -9   1  -8 12465.6 575.308   2
  -9   1  -9 77.5114 267.437   2
  -9   1  -9-14.3001 204.398   1
   9   1   9 10.0048 140.927  19
   9   1   9 88.1416 171.170  20
   9   1   9 114.554 155.172  51
  -9   1  -9-188.643 209.679  34
  -9   1  -9 203.136 218.365  17
  -9   1 -10 60.8825 218.088   1
   9   1  10 147.921 158.131  19
   9   1  10 30.1804 177.250  20
  -9   1 -11 1291.00 263.793   1
   9   1  11 1324.75 204.582  19
  -9   1 -12 879.341 232.833  43
   9   1  12 864.604 171.681  19
  -9   1 -12 447.829 211.530   1
  -9   1 -12 929.303 216.878  15
  -9   1 -13 383.837 177.532  15
  -9   1 -13-46.9097 163.143  43
   9   1  13-38.4920 155.264  37
  -9   1 -14 3471.26 244.176  43
   9   1  14 3328.24 238.909  47
  -9   1 -14 4051.81 258.520  10
  -9   1 -14 3086.09 236.365  15
  -9   1 -15 468.912 122.486  43
  -9   1 -15 543.241 96.8988  18
   9   3 -13 2212.48 166.687  49
  -9   3  13 2344.94 179.435  51
   9   3 -13 2116.67 199.738  10
   9   3 -13 2489.65 173.045  18
   9   3 -12 2297.33 229.843  10
   9   3 -12 2615.52 199.192  18
   9   3 -11 526.018 190.892  10
   9   3 -11 695.962 160.699  18
   9   3 -10 1367.73 230.460  10
   9   3 -10 1320.10 201.137  18
   9   3  -9 14124.3 614.349  10
   9   3  -9 13056.3 547.358  18
   9   3  -9 13560.1 508.449  21
   9   3  -8 24830.1 929.427  10
   9   3  -8 24751.6 870.192  18
   9   3  -8 26251.8 839.288  21
  -9   3   7 514.344 226.643  48
   9   3  -7 511.835 211.728  10
   9   3  -7 696.805 170.475  21
   9   3  -7 697.389 174.046  18
  -9   3   6 4541.69 329.529   9
   9   3  -6 4628.07 291.547  18
   9   3  -6 4691.84 277.468  21
  -9   3   6 4791.77 328.635  48
   9   3  -6 4969.45 311.469  38
  -9   3   6 4766.27 317.049  29
   9   3  -6 4334.75 330.210  10
  -9   3   5 7476.51 399.994   9
  -9   3   5 7457.18 391.629  48
   9   3  -5 7211.09 356.782  18
   9   3  -5 7136.14 338.287  21
   9   3  -5 7119.34 367.146  38
  -9   3   5 7108.73 383.152  29
   9   3  -5 7427.83 402.745  10
   9   3  -4 81.3724 162.530  10
  -9   3   4 9.61390 222.645   9
   9   3  -4 40.3042 166.630  49
  -9   3   4 155.892 179.299  44
   9   3  -4 108.180 141.164  21
   9   3  -4 85.8488 139.556  18
   9   3  -4 79.3111 196.200  38
  -9   3   4-19.8010 191.783  29
   9   3  -4 111.688 144.757  26
   9   3  -4 224.038 147.189  25
  -9   3   4-253.528 186.441  27
   9   3  -3 4048.23 290.194  10
  -9   3   3 4706.71 327.833   9
   9   3  -3 4139.26 267.008  49
  -9   3   3 4442.60 295.587  44
   9   3  -3 4040.67 254.041  40
   9   3  -3 4444.09 251.876  21
   9   3  -3 4570.63 256.600  18
   9   3  -3 4290.53 287.799  38
  -9   3   3 4869.09 302.119  27
  -9   3   3 4031.64 297.313  29
   9   3  -3 4679.44 247.517  25
   9   3  -3 4318.15 240.441  26
   9   3  -2 4038.39 286.439  10
   9   3  -2 4798.59 247.617   5
  -9   3   2 4384.68 318.361   9
   9   3  -2 4091.89 264.397  49
  -9   3   2 4285.02 285.513  44
   9   3  -2 4112.47 261.249  40
   9   3  -2 4378.90 251.054  18
   9   3  -2 4209.29 244.198  21
   9   3  -2 4276.76 283.625  38
  -9   3   2 4578.96 297.996  27
  -9   3   2 4317.33 300.666  29
   9   3  -2 4500.79 242.418  25
   9   3  -2 4549.74 244.835  26
   9   3  -1 2866.84 249.762  10
  -9   3   1 3203.95 285.033   9
   9   3  -1 3328.91 220.850   5
   9   3  -1 3149.08 239.280  49
  -9   3   1 3011.55 259.776  44
   9   3  -1 2903.38 233.306  40
   9   3  -1 3441.77 217.508  18
   9   3  -1 3083.01 206.479  21
   9   3  -1 3027.09 257.111  38
  -9   3   1 3258.99 262.931  27
  -9   3   1 3052.76 266.042  29
   9   3  -1 3140.09 226.472  35
   9   3  -1 3203.03 213.724  25
   9   3  -1 3341.82 213.092  26
   9   3   0 15067.9 600.867  10
   9   3   0 16673.4 556.263   5
  -9   3   0 16362.3 624.503   9
   9   3   0 15904.2 574.469  49
   9   3   0 15234.4 570.461  40
   9   3   0 15656.2 554.541  18
   9   3   0 16145.3 548.998  21
   9   3   0 16513.8 590.980  38
  -9   3   0 16230.7 611.535  27
  -9   3   0 16441.9 617.785  29
  -9   3   0 16206.3 589.358  34
   9   3   0 16629.2 567.258  35
   9   3   0 16282.0 548.656  26
   9   3   0 16356.3 547.356  25
   9   3   0 15902.9 553.400  23
  -9   3  -1 4499.94 324.367   9
   9   3   1 4531.82 259.912   5
   9   3   1 4563.41 266.554  49
   9   3   1 4472.53 261.610  51
  -9   3  -1 4287.20 292.327  43
   9   3   1 4277.25 268.849  40
   9   3   1 4385.30 242.390  18
   9   3   1 3993.77 229.970  21
   9   3   1 3919.46 261.605  39
   9   3   1 4748.33 291.525  38
   9   3   1 4110.56 277.358  36
   9   3   1 4241.84 250.478  35
  -9   3  -1 4436.84 284.344  34
  -9   3  -1 4215.93 299.325  27
  -9   3  -1 4491.18 303.462  29
   9   3   1 4746.52 245.987  25
   9   3   1 4342.85 251.168  23
   9   3   1 4726.60 247.429  26
  -9   3  -2 1798.79 232.429  17
   9   3   2 1938.49 201.659   5
  -9   3  -2 1819.99 251.727   9
   9   3   2 1729.90 195.952  47
   9   3   2 1667.14 193.970  51
   9   3   2 1674.68 200.546  49
  -9   3  -2 1909.26 221.047  43
   9   3   2 1780.46 207.627  20
   9   3   2 1774.99 166.351  21
   9   3   2 1710.18 215.808  36
   9   3   2 1803.32 208.924  40
   9   3   2 1820.52 227.418  38
   9   3   2 1577.45 200.898  39
  -9   3  -2 1492.59 209.517  34
  -9   3  -2 2057.39 244.030  29
   9   3   2 1972.54 182.077  35
  -9   3  -2 2019.43 240.349  27
   9   3   2 1577.26 172.765  25
   9   3   2 1998.28 193.956  23
   9   3   2 1830.73 179.215  26
  -9   3  -3 16903.8 644.619  13
   9   3   3 16460.3 582.077   5
   9   3   3 15681.5 607.344  47
   9   3   3 16585.4 589.066  49
   9   3   3 15742.8 605.920  51
  -9   3  -3 15828.1 634.504  43
  -9   3  -3 16786.7 644.954  17
   9   3   3 15404.5 599.611  20
   9   3   3 15864.4 607.030  36
  -9   3  -3 16365.1 636.657  27
   9   3   3 17479.6 577.453  35
  -9   3  -3 16591.7 643.748  34
   9   3   3 17071.7 571.272  25
   9   3   3 17142.2 569.252  23
   9   3   3 16966.7 570.166  26
  -9   3  -4 3741.34 301.576  13
   9   3   4 4318.78 264.128   5
   9   3   4 4197.79 263.847  49
   9   3   4 4098.85 276.691  47
   9   3   4 4135.63 280.363  51
  -9   3  -4 4072.48 300.866  43
   9   3   4 3867.23 274.207  20
  -9   3  -4 4380.24 319.020  17
   9   3   4 3689.03 277.767  36
  -9   3  -4 4311.10 314.365  34
   9   3   4 4159.66 246.905  35
  -9   3  -4 4672.54 319.242  27
   9   3   4 3992.59 245.820  25
   9   3   4 3988.70 244.692  23
   9   3   4 3828.67 242.178  26
  -9   3  -5 1077.23 240.574  17
  -9   3  -5 1072.73 238.607  13
   9   3   5 978.742 192.472   5
   9   3   5 926.971 183.007  47
   9   3   5 1007.75 188.536  51
  -9   3  -5 1107.39 213.849  43
   9   3   5 1121.27 214.033  36
  -9   3  -5 880.566 231.924  34
   9   3   5 1245.89 168.376  35
   9   3   5 1203.09 182.605  26
   9   3   5 1041.13 176.275  25
   9   3   5 1288.13 182.695  23
  -9   3  -6 6089.19 390.965  13
   9   3   6 5760.23 321.887   5
   9   3   6 5414.96 336.507  47
   9   3   6 5297.90 338.271  51
  -9   3  -6 5633.35 367.243  43
  -9   3  -6 5851.12 392.610  17
   9   3   6 5550.75 332.226  36
  -9   3  -6 5940.92 385.664  34
   9   3   6 5838.52 306.860  25
   9   3   6 6284.37 307.715  23
   9   3   6 5577.79 301.873  26
  -9   3  -7 4712.16 360.844  13
   9   3   7 3892.26 296.100  47
   9   3   7 3960.82 298.291  51
  -9   3  -7 4418.74 333.170  43
   9   3   7 4536.22 292.560   5
  -9   3  -7 4146.23 356.678  17
  -9   3  -7 4797.92 356.128  34
   9   3   7 4563.38 273.721  25
   9   3   7 4543.32 275.496  26
   9   3   8 878.019 200.828  51
   9   3   8 573.090 195.910  47
  -9   3  -8 710.540 237.426  34
  -9   3  -8 805.033 265.886  17
  -9   3  -8 869.234 225.086  43
  -9   3  -9 4186.77 339.477  34
  -9   3  -9 4257.76 345.534  43
   9   3   9 3784.79 296.991  47
   9   3   9 4125.44 310.326  51
  -9   3 -10 971.510 234.681  43
   9   3  10 646.553 193.315  51
  -9   3 -10 545.911 198.038  10
  -9   3 -11 7210.68 342.901  21
  -9   3 -11 6855.86 321.147  18
  -9   3 -11 6504.08 376.994  43
   9   3  11 5917.84 331.964  51
  -9   3 -11 6858.70 355.988  10
  -9   3 -12 816.041 156.393  21
  -9   3 -12 808.659 137.191  18
  -9   3 -12 1040.95 179.556  43
  -9   3 -13 720.411 151.552  43
   9   5 -10 292.110 108.230  35
  -9   5  10 255.359 96.6857  51
  -9   5   9 2012.68 161.669  51
   9   5  -9 1910.26 139.174  21
   9   5  -9 2092.79 166.568  35
   9   5  -9 1923.53 188.608  10
   9   5  -8 1465.66 144.512  21
  -9   5   8 1419.69 165.934  51
   9   5  -8 1788.78 181.337  35
   9   5  -8 1434.47 189.541  10
   9   5  -7 1214.73 196.577  10
  -9   5   7 1070.20 165.940  51
   9   5  -7 939.591 139.957  21
   9   5  -7 1100.53 169.562  35
   9   5  -7 959.993 159.023  23
   9   5  -6 1100.90 199.305  10
  -9   5   6 1328.29 177.819  51
   9   5  -6 1476.51 163.696  21
   9   5  -6 1863.52 194.259  35
   9   5  -6 1270.08 174.245  23
  -9   5   5 4595.09 276.074   5
   9   5  -5 4550.06 261.586  23
   9   5  -5 5083.19 266.149  21
   9   5  -5 4151.05 306.369  10
   9   5  -5 4987.71 289.651  35
  -9   5   4 363.494 191.717   5
   9   5  -4 371.234 181.343  10
  -9   5   3 576.902 203.826   5
   9   5  -3 277.388 181.713  10
   9   5  -3 830.627 176.298  21
   9   5  -3 515.381 185.741  49
   9   5  -3 464.585 184.870  35
   9   5  -3 718.633 195.182  23
  -9   5   2 2137.27 279.554  13
   9   5  -2 2408.78 233.578  49
   9   5  -2 2758.11 226.404  21
   9   5  -2 3128.11 251.538  35
   9   5  -2 2983.33 229.858  26
   9   5  -2 2842.39 246.675  23
   9   5  -2 2856.23 228.538  25
   9   5  -1 1981.89 208.833   5
   9   5  -1 2052.79 230.281  49
   9   5  -1 2108.06 208.530  21
   9   5  -1 2237.41 225.997  35
   9   5  -1 2201.49 215.531  25
   9   5  -1 2326.93 232.865  23
   9   5  -1 2432.91 220.886  26
   9   5   0 5279.44 299.344   5
   9   5   0 5170.75 312.105  49
   9   5   0 5133.86 285.560  21
   9   5   0 5155.09 305.179  35
   9   5   0 5253.77 298.432  26
   9   5   0 5879.62 310.027  25
   9   5   0 5630.40 310.897  23
   9   5   1 2754.35 237.501  25
   9   5   1 2801.31 236.928  26
   9   5   1 3082.94 244.399  23
   9   5   1 2832.39 237.626   5
   9   5   1 2580.93 213.106  21
   9   5   1 3201.56 243.542  35
  -9   5  -1 2434.29 301.431  13
   9   5   2 1070.11 193.197  25
   9   5   2 1221.72 197.425  26
   9   5   2 1331.56 199.427  23
  -9   5  -2 1134.69 237.754  44
   9   5   2 1118.61 189.091  35
  -9   5  -2 1027.65 253.869  13
   9   5   2 1127.29 197.915   5
  -9   5  -3 520.327 207.476  44
   9   5   3 716.463 184.109   5
   9   5   3 648.633 172.999  35
  -9   5  -3 285.285 227.524  13
  -9   5  -4 206.160 164.402  21
  -9   5  -4 420.479 220.772  13
   9   5   4 550.954 170.667   5
  -9   5  -5 256.471 190.375  44
  -9   5  -5 278.589 161.323  21
   9   5   5 59.2200 153.055   5
  -9   5  -5 452.879 220.393  13
   9   5   5 68.4193 138.349  25
   9   5   5 36.3772 140.321  23
   9   5   5 55.2403 139.457  26
   9   5   6 519.893 137.603  25
   9   5   6 544.211 142.419  26
  -9   5  -6 747.754 167.122  21
   9   5   6 902.996 169.198   5
  -9   5  -7 1810.49 179.646  21
   9   5   7 1708.89 160.177  25
   9   5   7 1779.77 161.487  26
  -9   5  -8 628.831 140.000  21
  -9   5  -9 2203.70 156.427  21
  10  -6  -6 1265.90 107.582  52
  10  -6  -6 1874.82 106.994  24
  10  -6  -5 1428.67 125.517  52
  10  -6  -5 1843.80 118.985  24
  10  -6  -4-42.5934 93.2185  52
  10  -6  -4 22.0282 87.8811  24
  10  -6  -3 1611.42 154.415  50
  10  -6  -3 1869.59 128.921  24
  10  -6  -2 56.0242 120.883  50
  10  -6  -2 257.470 148.530   7
  10  -6  -1 231.116 123.738  50
  10  -6  -1 463.225 159.256   7
  10  -6   0 623.860 162.628   7
  10  -6   0 527.066 134.168  50
  10  -6   0 358.022 149.993  14
  10  -6   1 264.683 160.221   7
  10  -6   1 309.155 150.554  14
  10  -6   1 362.693 136.177  11
  10  -6   1 276.409 124.394  50
  10  -6   2 148.996 101.039  22
  10  -6   2 116.274 146.472  14
  10  -6   2 6.53719 127.488  11
  10  -6   2 199.546 125.313  41
  10  -6   2 88.3799 122.399  50
  10  -6   3 1427.36 158.497  41
  10  -6   3 1437.44 147.002  50
  10  -6   3 1056.62 148.346  11
  10  -6   3 1531.94 126.535  22
  10  -6   4 50.4943 114.778  41
  10  -6   4 114.890 109.165  50
  10  -6   4 3.34763 79.2181  22
  10  -6   5 1069.83 120.078  50
  10  -6   5 1121.49 131.911  41
  10  -6   6 305.082 92.3327  41
 -10  -4  12 3706.22 196.311  31
 -10  -4  12 4653.43 215.040  41
  10  -4 -11 1116.65 167.282  30
 -10  -4  11 915.056 140.578  31
  10  -4 -11 943.237 175.258   8
  10  -4 -11 679.397 144.943  46
 -10  -4  11 1101.13 168.704  41
 -10  -4  11 1002.77 154.581  42
  10  -4 -10 315.671 119.434  52
  10  -4 -10 405.046 186.062   8
 -10  -4  10 290.681 125.045   4
 -10  -4  10 372.255 148.143  42
 -10  -4  10 476.109 178.317  41
  10  -4 -10 477.060 151.394  46
  10  -4 -10 491.892 171.176  30
  10  -4 -10 544.357 167.298  32
 -10  -4  10 357.286 132.174  31
  10  -4 -10 359.696 183.612  12
  10  -4  -9 195.070 124.854  52
  10  -4  -9 267.411 194.937   8
 -10  -4   9 137.414 127.985   4
 -10  -4   9 41.0315 152.883  42
  10  -4  -9 68.0671 142.270  46
 -10  -4   9 289.798 190.840  41
  10  -4  -9 214.492 168.723  30
  10  -4  -9 468.240 176.533  32
 -10  -4   9 57.0006 127.428  31
  10  -4  -9-106.075 182.502  12
  10  -4  -8 2134.30 242.810  46
  10  -4  -8 2028.01 202.132  52
  10  -4  -8 2231.23 260.724   8
  10  -4  -8 2379.31 257.817  30
  10  -4  -8 2365.71 251.814  32
  10  -4  -8 2195.26 260.609  12
  10  -4  -7 9465.82 466.362   8
  10  -4  -7 8561.39 471.962  30
  10  -4  -7 9672.31 478.941  32
  10  -4  -7 9495.82 418.408  52
 -10  -4   7 9157.44 468.071  41
  10  -4  -6 14573.6 546.785  50
 -10  -4   6 13241.4 570.350  41
  10  -4  -6 12936.2 598.048  30
  10  -4  -6 13774.6 593.574  32
  10  -4  -6 12672.2 603.323  12
  10  -4  -5 2919.04 260.796  50
  10  -4  -5 2780.03 281.117  30
  10  -4  -5 3120.74 280.615  32
  10  -4  -5 3514.24 315.046  12
  10  -4  -5 3268.32 319.815   8
  10  -4  -4 6244.27 337.689  50
  10  -4  -4 6113.82 385.950   8
  10  -4  -3 9487.15 453.397  41
  10  -4  -3 10733.6 452.736  50
  10  -4  -3 9034.91 484.956  12
  10  -4  -3 9934.58 487.256   8
  10  -4  -2 1517.61 221.724  41
  10  -4  -2 1775.67 216.901  50
  10  -4  -2 1395.75 245.645  12
  10  -4  -2 1516.28 258.656   8
  10  -4  -1 257.154 184.287  41
  10  -4  -1 330.864 187.943  50
  10  -4  -1 213.112 203.253  12
  10  -4  -1 534.798 227.667   8
  10  -4   0 3167.33 277.722  41
  10  -4   0 2960.78 267.677  50
  10  -4   0 2935.81 303.992  12
  10  -4   0 4078.40 315.829   8
  10  -4   0 3280.76 276.611   7
  10  -4   1 1299.14 220.238  41
  10  -4   1 941.180 214.443  50
  10  -4   1 990.160 220.438  12
  10  -4   1 1140.17 250.779  14
  10  -4   1 1104.29 220.986   7
  10  -4   2 2041.31 253.023   7
  10  -4   2 2029.21 270.240  12
  10  -4   2 1865.96 273.597  14
  10  -4   2 1558.79 234.114  41
  10  -4   3 13337.9 599.979  14
  10  -4   3 12453.2 564.925  41
  10  -4   4 5992.69 354.035   7
  10  -4   4 5038.41 345.783  41
  10  -4   4 4793.28 360.648  14
  10  -4   5 159.492 198.725  41
  10  -4   5 160.034 212.339  14
  10  -4   6 1285.17 178.343  22
  10  -4   6 1200.26 230.973  41
  10  -4   7 651.965 170.680  19
  10  -4   7 1061.12 225.022  41
  10  -4   7 926.786 197.066  11
  10  -4   8 226.154 107.985  22
  10  -4   8 393.555 139.004  19
  10  -4   8 419.843 169.172  11
  10  -4   9 749.731 139.979  19
  10  -4   9 453.450 168.403  41
  10  -4   9 335.348 150.461  11
  10  -4  10 6172.37 277.454  19
  10  -4  10 6005.77 292.289  41
  10  -4  10 5432.29 297.921  11
  10  -4  11 141.240 97.7954  19
 -10  -4 -11 275.658 123.724  32
  10  -4  11 281.597 118.794  11
  10  -2 -14 1809.12 174.479  46
 -10  -2  14 2381.46 202.095  41
 -10  -2  14 2391.64 196.895  42
  10  -2 -14 2249.28 195.346  30
  10  -2 -14 2236.93 197.082  33
  10  -2 -14 1896.61 178.118  32
 -10  -2  13 517.972 158.480  42
  10  -2 -13 70.6144 135.215  46
  10  -2 -13 392.792 167.765  33
  10  -2 -13 513.388 176.361  30
  10  -2 -13 432.522 163.578  32
 -10  -2  12 289.902 161.297   4
 -10  -2  12 713.175 163.771  31
  10  -2 -12 645.577 193.857  33
  10  -2 -12 783.366 208.227  30
  10  -2 -12 590.781 191.138  32
 -10  -2  11 1111.09 186.696   4
 -10  -2  11 1004.99 195.685  31
  10  -2 -11 1012.65 225.191  33
  10  -2 -11 972.250 233.465  30
  10  -2 -11 1297.89 250.013  32
 -10  -2  11 1188.10 221.912  42
  10  -2 -11 1217.33 213.192  46
 -10  -2  10 1890.06 216.080   4
  10  -2 -10 2175.26 215.056  52
 -10  -2  10 2190.72 226.320  31
  10  -2 -10 2087.02 273.831  30
  10  -2 -10 1914.94 261.122  33
  10  -2 -10 2375.20 271.129  32
 -10  -2  10 2206.04 255.384  42
  10  -2 -10 1960.25 229.950  46
 -10  -2   9 25537.9 905.967   4
  10  -2  -9 28303.3 906.170  52
  10  -2  -9 26327.4 950.162  46
 -10  -2   9 26508.0 958.572  42
  10  -2  -9 26068.7 980.850  30
  10  -2  -9 25852.9 982.312  33
  10  -2  -9 28771.6 998.348  32
 -10  -2   9 29230.0 932.239  31
  10  -2  -8 1512.78 177.385  52
 -10  -2   8 1272.27 206.691  42
  10  -2  -8 1213.16 192.133  46
  10  -2  -8 873.515 223.499  30
  10  -2  -8 1382.36 226.966  33
  10  -2  -8 1290.56 218.166  32
 -10  -2   8 1380.87 185.078  31
  10  -2  -7 12851.8 471.548  52
  10  -2  -7 10856.7 522.585  30
  10  -2  -7 12139.9 539.635  33
  10  -2  -7 11413.7 526.888  32
 -10  -2   7 12103.1 507.918  42
 -10  -2   6 2358.73 276.103   3
  10  -2  -6 2846.36 217.066  50
  10  -2  -6 2919.53 202.352  52
  10  -2  -6 2670.72 248.074  30
  10  -2  -6 2216.79 238.060  33
  10  -2  -6 2479.80 238.007  32
 -10  -2   6 2925.05 230.243  45
 -10  -2   6 2261.92 220.038  42
 -10  -2   5 2096.79 255.504   3
  10  -2  -5 1876.30 213.281  30
  10  -2  -5 1855.47 209.752  33
  10  -2  -5 2215.96 211.879  32
  10  -2  -5 2235.89 198.596  50
 -10  -2   4 981.850 223.384   3
  10  -2  -4 1108.05 177.127  33
  10  -2  -4 1116.26 181.852  30
  10  -2  -4 1079.68 171.071  32
 -10  -2   4 857.744 147.797  42
 -10  -2   4 959.334 148.088  45
 -10  -2   3 20767.8 680.709   3
  10  -2  -3 19455.6 671.903   8
  10  -2  -3 18916.6 645.681  50
  10  -2  -3 21291.9 702.126  30
  10  -2  -3 19615.8 694.569  33
  10  -2  -3 19716.6 685.265  32
  10  -2  -3 20144.7 664.710  41
 -10  -2   3 19279.0 630.583  45
 -10  -2   3 19846.9 645.166  42
  10  -2  -2 102.098 141.903  50
  10  -2  -2-13.4295 177.215   8
 -10  -2   2 94.2768 105.845  42
  10  -2  -2 180.966 147.485  41
  10  -2  -1 54284.6 1592.97  50
  10  -2  -1 54964.7 1610.45   8
  10  -2  -1 56498.4 1608.15  41
  10  -2   0 46363.7 1396.29  50
  10  -2   0 48089.7 1418.41   8
  10  -2   0 48304.5 1437.24  12
  10  -2   0 49766.4 1414.34  41
  10  -2   1 3562.24 246.396   8
  10  -2   1 3215.82 214.660   7
  10  -2   1 3377.41 232.762  12
  10  -2   1 3430.52 222.791  41
  10  -2   2 24011.4 756.030  24
  10  -2   2 26340.3 776.785   7
  10  -2   2 24565.8 818.219  12
  10  -2   2 25258.1 801.873  41
  10  -2   3 24186.6 751.395  24
  10  -2   3 26881.0 792.233   7
  10  -2   3 23930.1 820.646  14
  10  -2   3 24737.8 827.837  12
  10  -2   3 25014.6 807.264  41
  10  -2   4 33139.4 992.565  24
  10  -2   4 35788.3 1042.35   7
  10  -2   4 34140.1 1080.91  14
  10  -2   5 1035.26 198.001  14
  10  -2   5 761.345 137.304  22
  10  -2   5 529.010 181.563  41
  10  -2   6 11397.6 450.939  19
  10  -2   6 10101.0 483.962  42
  10  -2   6 11624.9 478.426  41
  10  -2   6 11623.9 424.306  22
  10  -2   6 11776.8 489.429  14
  10  -2   7 6079.59 276.445  22
  10  -2   7 5969.91 310.970  19
  10  -2   7 5277.29 337.872  42
  10  -2   7 6263.21 345.313  41
 -10  -2  -7 5617.36 361.316   1
  10  -2   7 5804.99 339.105  11
  10  -2   7 6071.75 354.163  14
  10  -2   8 3864.01 221.646  22
  10  -2   8 3425.17 290.409  42
  10  -2   8 3943.61 296.407  41
  10  -2   8 4286.00 267.784  19
 -10  -2  -8 3936.24 330.696   1
  10  -2   8 4002.72 295.908  11
  10  -2   9 70.6876 143.305  19
 -10  -2  -9 106.855 213.424   1
  10  -2   9 49.7148 166.185  11
  10  -2  10 1570.34 192.704  19
 -10  -2 -10 1046.77 253.841   1
 -10  -2 -11 2844.36 305.071   1
  10  -2  11 2929.78 245.602  11
  10  -2  12 5790.60 280.424  19
 -10  -2 -12 4243.56 306.319  15
  10  -2  13 108.622 109.911  19
 -10  -2 -13 352.462 156.133  15
  10  -2  14 761.670 136.594  37
 -10  -2 -14 534.525 127.142  33
  10  -2  14 522.607 121.675  20
  10   0 -15-62.4947 112.462  46
 -10   0  14 26.7793 134.760  42
  10   0 -14 109.713 142.913  46
  10   0 -13 6918.90 373.184  33
 -10   0  13 6984.25 378.327  42
 -10   0  13 6930.40 354.474  16
 -10   0  12 2156.19 251.961  42
  10   0 -12 2293.03 254.905  46
 -10   0  12 2658.28 244.183  16
  10   0 -11 3623.65 295.598  46
 -10   0  11 3194.74 290.557  42
 -10   0  11 3699.15 323.256  45
  10   0 -11 3735.07 256.821  18
  10   0 -11 3748.44 306.986  30
  10   0 -11 2700.17 276.887  33
 -10   0  11 3466.47 271.931  28
 -10   0  11 3430.94 284.666  16
  10   0 -10 377.179 156.348  18
 -10   0  10 459.828 185.313   4
 -10   0  10 427.362 171.100  28
  10   0 -10 565.807 197.771  33
  10   0 -10 672.051 184.328  32
 -10   0  10 630.230 195.882  42
  10   0 -10 669.520 183.635  46
 -10   0  10 581.419 221.766  45
  10   0  -9 607.096 157.953  18
 -10   0   9 322.266 160.543   4
 -10   0   9 421.996 154.540  31
  10   0  -9 624.326 187.719  33
  10   0  -9 415.072 158.367  32
 -10   0   9 353.638 160.521  28
  10   0  -9 569.647 169.280  46
 -10   0   9 488.495 191.825  45
  10   0  -8 264.688 144.373  18
 -10   0   8-28.2603 134.980   4
 -10   0   8 44.3518 129.811  31
  10   0  -8 56.5370 153.664  33
  10   0  -8 163.013 146.003  32
 -10   0   8-58.4093 164.963  45
  10   0  -8 20.8200 129.283  46
  10   0  -7 1752.43 169.473  18
 -10   0   7 2053.11 264.490   3
 -10   0   7 1874.39 182.469   4
  10   0  -7 1866.62 204.458  33
  10   0  -7 1910.04 189.240  32
 -10   0   7 2059.32 175.292  31
  10   0  -7 1440.53 172.111  46
  10   0  -6 139.000 120.143  18
 -10   0   6 242.332 209.014   3
 -10   0   6 142.058 119.603   4
  10   0  -6 71.7161 114.216  46
  10   0  -5 2510.39 172.185  10
  10   0  -5 2231.57 158.802  52
 -10   0   5 2339.73 215.989  48
  10   0  -5 2563.42 176.477  46
  10   0  -5 2220.37 164.357  18
 -10   0   5 2179.52 241.117   3
 -10   0   5 2584.60 175.423   4
  10   0  -5 2208.11 156.643   6
 -10   0   5 2563.28 165.260  31
  10   0  -5 2443.84 188.383  30
  10   0  -5 2214.84 189.006  33
  10   0  -5 1891.30 172.751  32
  10   0  -5 2408.82 144.658  24
  10   0  -4 84223.3 2304.72  10
 -10   0   4 83032.1 2339.58  48
  10   0  -4 84976.2 2307.48  52
  10   0  -4 84907.2 2306.62  18
  10   0  -4 77190.2 2265.92  21
 -10   0   4 87325.5 2321.36   4
  10   0  -4 84573.7 2300.83   6
  10   0  -4 81416.9 2280.27   8
  10   0  -4 82464.2 2273.06  39
  10   0  -4 84084.9 2332.14  30
  10   0  -4 82192.6 2343.41  33
  10   0  -4 83463.1 2340.11  32
 -10   0   4 86108.0 2305.80  31
  10   0  -4 83671.3 2285.88  24
  10   0  -3 14136.9 440.273  10
  10   0  -3 14346.5 449.646   6
  10   0  -3 14023.8 425.751   8
  10   0  -3 14057.0 439.183  52
  10   0  -3 14214.1 447.810  18
  10   0  -3 13194.7 448.235  20
  10   0  -3 13443.5 421.729  39
  10   0  -3 13125.6 426.328  36
  10   0  -3 13843.6 466.518  30
  10   0  -3 13311.6 474.942  33
  10   0  -3 13834.9 473.720  32
 -10   0   3 14183.5 432.961  31
  10   0  -3 13979.6 404.897  22
  10   0  -3 13651.3 434.233  24
  10   0  -2 60892.1 1688.41  10
  10   0  -2 60278.7 1678.46   8
  10   0  -2 61886.9 1700.61   6
  10   0  -2 61003.8 1683.36  52
 -10   0   2 59374.3 1707.93  44
  10   0  -2 61542.8 1694.84  18
  10   0  -2 59490.0 1700.69  20
  10   0  -2 60621.3 1686.51  36
  10   0  -2 59137.2 1719.82  37
 -10   0   2 62145.8 1671.81  31
  10   0  -2 60439.6 1714.76  30
  10   0  -2 61327.8 1687.58  24
  10   0  -2 60094.4 1667.85  22
  10   0  -1 10278.7 335.623  10
  10   0  -1 10239.2 360.927  47
  10   0  -1 10546.0 319.261  52
 -10   0   1 10421.0 357.032  44
  10   0  -1 10487.8 356.611  20
  10   0  -1 9897.01 339.804  18
  10   0  -1 10693.7 326.467  19
  10   0  -1 10132.0 340.510  36
  10   0  -1 10231.5 367.110  37
  10   0  -1 9671.13 304.659  35
  10   0  -1 10540.3 340.044  24
  10   0  -1 10189.1 320.741  22
  10   0   0 1519.19 135.622  47
  10   0   0 1207.22 104.452  50
  10   0   0 1213.45 71.4164  52
  10   0   0 1096.95 120.085  49
 -10   0   0 1419.52 111.999  43
  10   0   0 1145.44 104.816  19
  10   0   0 1346.21 142.436  20
  10   0   0 1524.29 122.870  18
  10   0   0 1248.04 141.673  37
  10   0   0 1443.36 126.094  36
  10   0   0 1238.14 77.1240  35
  10   0   0 1190.87 118.377  24
  10   0   0 1329.66 99.9842  22
 -10   0  -1 33907.6 936.281  16
  10   0   1 33769.3 953.732  12
  10   0   1 33635.4 927.461  50
  10   0   1 32702.2 942.545  49
  10   0   1 35325.8 985.995  47
 -10   0  -1 34600.3 955.388  43
  10   0   1 29818.9 941.286  41
  10   0   1 34262.8 978.934  20
  10   0   1 33583.1 955.078  19
  10   0   1 34263.0 989.896  37
  10   0   1 34292.3 966.989  36
  10   0   1 32585.8 924.215  35
  10   0   1 33899.6 948.475  22
  10   0   1 32891.3 954.740  24
  10   0   2 1425.75 75.7618  50
  10   0   2 1365.34 121.091  49
 -10   0  -2 1365.24 132.930  43
  10   0   2 1248.86 96.2324  41
  10   0   2 1598.47 122.372  19
  10   0   2 1451.12 127.570  40
  10   0   2 1328.33 114.470  14
 -10   0  -2 1341.49 145.002  13
  10   0   2 1461.54 108.491  12
  10   0   2 1436.67 112.476  22
  10   0   2 1571.85 130.604  24
  10   0   3 4422.51 189.843  22
  10   0   3 4776.92 207.559  24
  10   0   3 4115.89 166.203  41
  10   0   3 4644.52 190.685  39
  10   0   3 4125.44 172.078  38
  10   0   3 4284.28 197.463  40
 -10   0  -3 4282.49 228.379   9
  10   0   3 4323.02 194.073  14
 -10   0  -3 4485.31 216.821  13
  10   0   3 4405.41 202.576  19
  10   0   4 176.309 94.5417  39
  10   0   4 217.076 113.667  40
  10   0   4 194.342 121.405  24
  10   0   4 164.074 105.587  14
  10   0   4 193.002 84.4710  11
 -10   0  -4 199.170 145.597  13
  10   0   4 187.329 99.7423  19
  10   0   4 113.010 95.9733  22
  10   0   5 68152.7 1845.66  39
  10   0   5 64104.7 1839.19  40
  10   0   5 65795.1 1858.78  11
  10   0   5 65379.1 1858.23  24
 -10   0  -6 17443.5 602.637  46
  10   0   6 17945.8 596.021  19
  10   0   6 18330.6 576.708  22
 -10   0  -6 17309.1 667.516   2
  10   0   6 17431.7 560.788  39
  10   0   7 13250.1 470.215  22
 -10   0  -7 13374.5 530.799  17
  10   0   7 13037.3 493.261  19
  10   0   7 14180.6 495.822  36
  10   0   8-51.4506 128.043  19
  10   0   8 103.421 128.920  22
 -10   0  -8-160.695 237.410   2
  10   0   8-44.5527 140.788  36
  10   0   9 180.909 142.527  19
  10   0   9 139.660 140.343  22
  10   0   9 158.341 154.192  36
 -10   0  -9 215.088 264.623   2
 -10   0  -9-121.879 212.485   1
 -10   0 -10 2034.74 289.752   1
 -10   0 -10 2738.13 354.305   2
  10   0  10 2310.03 221.118  19
 -10   0 -11 834.494 251.629   1
  10   0  11 788.729 182.085  19
 -10   0 -12 3955.71 344.214   1
  10   0  12 4591.47 294.623  20
  10   0  13-7.63968 131.668  19
 -10   0 -13 392.705 178.060  15
 -10   0 -13 374.177 189.438  43
 -10   0 -14 9.30089 146.908  15
 -10   0 -14 138.466 150.803  43
  10   0  14-79.0997 140.672  37
  10   0  15 4745.96 228.028  47
  10   2 -14 2288.92 163.405  18
  10   2 -13 349.600 135.195  18
  10   2 -13 235.176 157.044  10
  10   2 -13 354.481 151.267  46
  10   2 -12 383.313 145.308  18
  10   2 -12 512.046 168.831  46
  10   2 -12 630.613 193.283  10
  10   2 -11 1049.03 198.330  18
 -10   2  11 774.841 200.241  42
 -10   2  11 960.204 235.424  45
  10   2 -11 1195.15 205.252  46
  10   2 -11 870.362 209.637  10
 -10   2  11 1016.46 214.489  16
  10   2 -10 1921.04 216.174  18
 -10   2  10 1573.78 247.984  45
  10   2 -10 2311.14 236.905  46
  10   2 -10 1578.21 251.513  10
 -10   2  10 1500.02 238.607  16
  10   2  -9 27695.7 946.659  46
 -10   2   9 28118.1 971.715  45
  10   2  -9 26860.3 916.366  18
 -10   2   9 26626.0 948.981  28
  10   2  -9 26448.4 956.761  10
 -10   2   9 26845.8 961.413  16
  10   2  -8 925.262 181.737  46
  10   2  -8 1157.61 210.469  38
 -10   2   8 1051.00 192.575  28
  10   2  -8 775.158 210.114  10
 -10   2   8 1299.07 211.716  16
  10   2  -8 1131.64 169.161  21
  10   2  -8 1263.04 186.691  18
 -10   2   7 12816.5 535.137  48
  10   2  -7 12209.3 493.509  46
 -10   2   7 11446.0 504.678  28
  10   2  -7 11458.8 515.776  10
 -10   2   7 11796.6 521.629  16
  10   2  -7 11888.2 487.274  18
  10   2  -7 12132.8 451.986  21
 -10   2   6 2722.27 261.436  48
 -10   2   6 2611.23 226.753  28
  10   2  -6 2285.28 234.734  10
 -10   2   6 3065.34 251.626  16
  10   2  -6 2608.67 212.703  18
  10   2  -6 2515.17 198.323  21
 -10   2   5 2065.73 225.065   3
  10   2  -5 1875.28 187.262  18
  10   2  -5 2093.51 179.461  21
 -10   2   5 1902.60 231.812  48
 -10   2   5 1932.55 201.618  28
  10   2  -5 1948.84 215.109  10
 -10   2   5 1727.84 206.510  16
  10   2  -4 965.493 178.018  10
 -10   2   4 1059.46 172.030  16
  10   2  -4 910.453 150.448  21
  10   2  -4 1015.74 153.642  18
  10   2  -4 1026.91 149.470  39
  10   2  -4 977.664 154.338  40
 -10   2   4 988.572 162.402  28
 -10   2   4 1010.02 196.883   3
 -10   2   3 19796.7 677.394  44
  10   2  -3 20482.8 604.702  25
  10   2  -3 20064.2 603.195  26
  10   2  -3 18541.1 625.325  39
  10   2  -3 18143.2 623.748  40
  10   2  -3 19719.4 679.962  10
 -10   2   3 18649.4 669.323  16
 -10   2   3 20595.7 641.186   3
  10   2  -2 93.1398 114.294   5
  10   2  -2 187.549 121.202  25
  10   2  -2 209.928 121.072  26
 -10   2   2 253.737 162.589  44
  10   2  -2 286.046 156.018  36
  10   2  -2 82.0813 133.989  40
  10   2  -2 194.126 131.393  39
 -10   2   2 19.5301 117.084  28
  10   2  -2 45.9021 143.104  10
 -10   2   2 91.2589 132.539  16
  10   2  -1 56169.2 1590.19  10
  10   2  -1 54206.8 1582.90  47
  10   2  -1 53609.7 1553.69  49
  10   2  -1 52072.1 1548.87  18
  10   2  -1 52815.7 1554.09  38
  10   2  -1 52062.0 1543.49  40
  10   2  -1 52638.5 1547.99  39
  10   2  -1 53173.2 1563.26  36
 -10   2   1 53898.6 1554.10  28
  10   2  -1 56031.5 1525.28  25
  10   2  -1 53192.5 1523.23  23
  10   2  -1 55392.5 1523.84  26
  10   2   0 48338.0 1411.88  10
  10   2   0 46496.6 1386.65   6
  10   2   0 50075.5 1355.88   5
 -10   2   0 49978.6 1426.44   9
  10   2   0 47039.6 1407.02  47
  10   2   0 46066.2 1377.08  49
 -10   2   0 47973.6 1411.09  43
  10   2   0 45146.9 1369.89  18
  10   2   0 45691.9 1399.37  20
  10   2   0 46649.2 1358.51  21
  10   2   0 48030.8 1401.42  37
  10   2   0 46429.0 1387.38  36
  10   2   0 46776.7 1379.76  38
  10   2   0 45630.6 1374.62  39
  10   2   0 46725.0 1374.84  40
  10   2   0 46445.1 1365.48  35
  10   2   0 48062.5 1351.58  25
  10   2   0 48504.9 1353.76  23
  10   2   0 48276.8 1351.99  26
  10   2   1 3249.61 217.821   6
 -10   2  -1 3375.81 273.867   9
  10   2   1 3372.14 200.385   5
  10   2   1 3259.25 220.117  47
  10   2   1 3222.05 213.055  49
  10   2   1 2883.86 204.783  51
 -10   2  -1 2941.40 217.973  43
  10   2   1 2926.89 229.526  20
  10   2   1 3268.71 198.685  18
  10   2   1 3287.44 212.232  39
  10   2   1 3186.23 214.155  40
  10   2   1 3313.44 232.671  38
  10   2   1 3299.49 218.640  37
  10   2   1 3278.09 224.797  36
  10   2   1 3192.01 198.923  35
  10   2   1 3476.18 193.323  25
  10   2   1 3341.82 190.956  26
  10   2   1 3341.12 205.514  23
  10   2   2 24678.9 787.438  37
  10   2   2 23922.0 773.632  38
  10   2   2 23316.0 766.423   6
  10   2   2 25698.1 758.303   5
 -10   2  -2 24496.1 815.040   9
  10   2   2 23969.9 793.304  47
  10   2   2 24625.0 770.978  49
  10   2   2 23849.7 783.114  51
 -10   2  -2 24800.6 806.389  43
  10   2   3 23696.8 759.200   6
  10   2   3 25042.8 757.065   5
 -10   2  -3 24831.9 817.606   9
  10   2   3 23940.9 747.957  25
  10   2   3 24322.7 745.386  23
  10   2   3 23532.6 747.246  26
 -10   2  -3 23675.2 799.480  27
 -10   2  -3 23365.0 801.421  13
 -10   2  -4 33670.3 1076.68  13
 -10   2  -4 33973.7 1065.05   2
  10   2   4 34763.4 1027.57   5
 -10   2  -4 33870.4 1086.51   9
  10   2   4 34091.9 1034.44  49
  10   2   4 33712.3 1068.66  51
  10   2   4 33795.8 1043.32  40
 -10   2  -4 33660.2 1086.90  43
  10   2   4 33907.5 1055.30  20
  10   2   4 31011.8 1048.48  19
  10   2   4 33528.6 1037.03  39
  10   2   4 32418.7 1045.90  36
 -10   2  -4 32769.9 1064.16  27
  10   2   4 34768.4 1017.14  35
  10   2   4 34823.1 1021.50  25
  10   2   4 35567.6 1018.96  23
  10   2   4 34384.5 1020.28  26
 -10   2  -5 795.619 217.945   2
  10   2   5 1076.92 169.796   5
  10   2   5 807.130 167.766  51
  10   2   5 722.242 170.213  47
 -10   2  -5 938.481 192.755  43
  10   2   5 591.470 160.781  19
  10   2   5 829.485 180.920  20
  10   2   5 987.137 182.013  36
  10   2   5 846.699 166.257  37
  10   2   5 851.143 184.079  40
  10   2   5 791.804 159.229  39
 -10   2  -5 972.709 202.631  27
  10   2   5 922.636 163.272  23
  10   2   5 903.508 161.376  25
  10   2   5 652.902 152.950  26
 -10   2  -5 1002.70 219.068  13
 -10   2  -6 11794.6 516.850  13
 -10   2  -6 11239.4 514.239   2
  10   2   6 11539.7 490.825  47
  10   2   6 11022.4 478.278  51
 -10   2  -6 11430.9 503.939  43
  10   2   6 10524.8 465.692  19
  10   2   6 10804.9 461.167  20
 -10   2  -6 11307.9 519.150  17
  10   2   6 10670.3 442.039  39
  10   2   6 11390.8 471.998  37
  10   2   6 11313.2 460.397  36
 -10   2  -6 11697.3 510.523  34
  10   2   6 11494.8 434.761  26
  10   2   6 11746.0 434.301  25
 -10   2  -7 5875.95 389.148   2
  10   2   7 6062.01 344.056  51
 -10   2  -7 5815.39 366.127  43
 -10   2  -7 5230.11 372.526  17
  10   2   7 5076.71 321.486  19
  10   2   7 6000.04 329.479  20
  10   2   7 5153.33 320.958  37
  10   2   7 5351.52 315.382  36
 -10   2  -7 5977.98 374.474  34
 -10   2  -7 6516.72 383.080  13
  10   2   8 3702.66 284.101  51
 -10   2  -8 4780.38 346.620  43
  10   2   8 4041.74 283.251  20
  10   2   8 3665.67 285.416  19
 -10   2  -8 3938.69 345.379  17
  10   2   8 3666.27 284.256  37
 -10   2  -8 4635.71 340.565  34
 -10   2  -8 3848.99 356.574   2
  10   2   9-81.4126 165.838  51
  10   2   9 34.8612 176.923  37
 -10   2  -9 108.360 206.403  43
 -10   2  -9 111.723 219.713  34
 -10   2  -9 42.0182 242.818  17
  10   2  10 1104.85 208.250  37
 -10   2 -10 1329.58 247.785  34
 -10   2 -10 1489.77 262.614  43
  10   2  10 1603.24 242.046  47
  10   2  10 1360.85 210.330  51
 -10   2 -11 3186.15 310.550  43
 -10   2 -11 2293.45 257.518  15
  10   2  11 2438.04 274.570  47
 -10   2 -12 6267.68 361.017  43
 -10   2 -12 5844.36 338.770  10
  10   2  12 5831.21 333.710  47
 -10   2 -13 199.566 157.085  43
  10   2  13 39.8903 135.864  47
 -10   2 -13 254.386 157.121  10
 -10   2 -14 688.728 137.160  43
 -10   2 -14 604.065 108.754  18
  10   4 -12 4740.91 207.629  18
 -10   4  12 4595.84 222.490  51
  10   4 -11 966.691 136.141  18
  10   4 -11 732.171 169.067  10
 -10   4  11 979.550 147.287  51
  10   4 -10 250.680 112.777  21
  10   4 -10 319.976 131.541  18
  10   4 -10 261.372 170.438  10
  10   4 -10 359.498 150.372  49
  10   4  -9 179.113 128.209  21
  10   4  -9 104.434 136.743  18
  10   4  -9 304.688 178.822  10
  10   4  -9 245.510 166.427  49
  10   4  -8 1867.86 242.367  10
  10   4  -7 9825.09 413.310  21
  10   4  -7 9690.82 441.064  18
  10   4  -7 9767.61 439.883  49
  10   4  -6 13691.6 526.956  21
  10   4  -6 14305.2 557.899  18
  10   4  -6 14373.2 559.599  49
  10   4  -6 13051.2 614.297  10
  10   4  -5 3274.99 238.374  21
  10   4  -5 2842.58 243.094  18
  10   4  -5 2954.69 291.543  38
  10   4  -5 3250.57 272.824  49
  10   4  -5 2671.76 295.259  10
  10   4  -4 5455.18 375.258  10
 -10   4   4 5461.00 382.901   9
  10   4  -4 6349.51 345.624  49
  10   4  -4 5390.10 315.768  18
  10   4  -4 6020.30 314.747  21
  10   4  -4 5982.64 364.640  38
 -10   4   4 5899.40 359.947  27
  10   4  -4 5845.65 296.591  25
  10   4  -4 5714.94 292.480  26
  10   4  -3 8809.28 479.075  10
 -10   4   3 9798.14 495.481   9
  10   4  -3 10327.6 448.427  49
 -10   4   3 9879.97 479.017  44
  10   4  -3 9643.19 415.494  21
  10   4  -3 9034.64 417.738  18
  10   4  -3 9661.50 459.154  38
 -10   4   3 9588.12 468.283  27
  10   4  -3 9581.14 436.477  35
  10   4  -3 9690.59 400.943  25
  10   4  -3 10464.0 409.502  26
  10   4  -2 1467.28 240.087  10
 -10   4   2 1311.71 273.376   9
  10   4  -2 1893.63 228.481  49
 -10   4   2 1317.42 229.875  44
  10   4  -2 1581.74 192.582  21
  10   4  -2 1340.75 185.079  18
  10   4  -2 1745.03 256.969  38
  10   4  -2 1617.26 213.656  35
 -10   4   2 1227.62 247.572  27
  10   4  -2 1574.66 223.134  23
  10   4  -2 1518.13 196.307  25
  10   4  -2 1424.92 194.184  26
  10   4  -1 362.055 182.499   5
  10   4  -1 448.375 197.700  10
 -10   4   1 889.020 261.867   9
  10   4  -1 564.718 193.471  49
 -10   4   1 434.922 214.343  44
  10   4  -1 128.603 147.400  18
  10   4  -1 510.534 158.638  21
  10   4  -1 363.863 218.634  38
  10   4  -1 339.722 178.010  35
  10   4  -1 370.504 189.769  23
  10   4  -1 678.941 172.685  25
 -10   4   1 427.953 214.029  27
  10   4  -1 533.183 163.823  26
  10   4   0 3166.58 249.605   5
 -10   4   0 2862.29 316.850   9
  10   4   0 3176.73 263.307  49
 -10   4   0 3137.54 294.673  44
  10   4   0 3305.57 234.391  21
  10   4   0 3242.58 289.453  38
 -10   4   0 3195.58 302.572  27
  10   4   0 3445.29 250.407  35
  10   4   0 3455.66 246.399  25
  10   4   0 3335.63 254.077  23
  10   4   0 3161.93 239.458  26
 -10   4  -1 895.550 258.133  13
 -10   4  -1 953.720 230.358  17
  10   4   1 1152.80 197.516  49
 -10   4  -1 866.118 217.837  44
  10   4   1 1242.83 173.354  21
 -10   4  -1 1247.83 239.933  27
  10   4   1 1181.53 182.611  26
  10   4   1 1132.30 200.729  23
  10   4   1 1229.83 188.303  25
  10   4   1 1504.15 193.463  35
 -10   4  -1 1088.76 223.946  34
  10   4   1 1435.72 215.914   5
 -10   4  -2 1935.85 274.404  17
 -10   4  -2 1925.08 290.808  13
  10   4   2 2216.18 236.043  49
  10   4   2 2025.53 233.305   5
 -10   4  -2 1809.36 227.554  21
  10   4   2 1970.82 194.641  21
 -10   4  -2 2182.14 261.932  34
  10   4   2 1860.45 204.151  35
  10   4   2 2091.90 202.340  25
  10   4   2 2444.17 225.241  23
  10   4   2 1942.84 199.806  26
 -10   4  -3 14025.4 615.958  13
  10   4   3 13984.8 539.458  49
  10   4   3 13278.6 553.420  51
 -10   4  -3 12097.1 593.908  43
  10   4   3 13795.7 531.572   5
 -10   4  -3 13230.4 593.399  17
 -10   4  -3 13190.1 592.495  34
  10   4   3 13034.0 513.742  35
  10   4   3 12854.7 507.259  25
  10   4   3 13389.5 504.644  23
  10   4   3 13417.3 510.571  26
 -10   4  -4 5710.91 398.661  13
  10   4   4 4699.08 317.299  51
 -10   4  -4 4541.85 356.379  43
  10   4   4 5389.51 315.872   5
 -10   4  -4 5548.43 385.218  17
 -10   4  -4 5451.55 376.921  34
  10   4   4 5280.07 297.292  35
  10   4   4 5551.01 301.306  26
  10   4   4 5218.17 297.098  25
  10   4   4 5259.86 296.434  23
 -10   4  -5 156.630 238.715  13
 -10   4  -5 266.354 238.688  17
 -10   4  -5 227.092 205.799  43
  10   4   5 84.2456 167.499  51
 -10   4  -5 395.400 231.373  34
  10   4   5 356.881 176.015  25
  10   4   5 32.6523 168.821  26
  10   4   5 224.818 173.470  23
 -10   4  -6 1197.70 273.002  17
  10   4   6 1313.18 218.456  51
 -10   4  -6 1084.66 248.163  43
  10   4   6 1316.51 199.147   5
 -10   4  -6 1830.85 271.042  34
  10   4   6 1491.37 202.201  23
  10   4   6 1627.16 209.952  25
  10   4   6 1293.18 201.241  26
 -10   4  -7 930.619 231.093  21
 -10   4  -7 735.200 227.243  43
  10   4   7 753.495 191.232  51
 -10   4  -8 383.359 180.012  21
 -10   4  -9 174.723 160.733  21
 -10   4  -9 512.202 187.597  43
  10   4   9 618.856 157.772  51
 -10   4 -10 6085.77 337.578  43
 -10   4 -10 6382.85 302.293  21
 -10   4 -11 176.927 147.534  43
 -10   4 -11 282.291 125.431  21
  10   6  -6 2033.35 120.631  21
  10   6  -5 1867.54 136.110  35
  10   6  -5 1739.04 122.567  23
  10   6  -5 1659.04 124.873  21
  10   6  -4 122.028 105.010  35
  10   6  -4 166.437 104.658  23
  10   6  -4 48.2438 93.3792  21
  10   6  -3 1699.52 145.939  35
  10   6  -3 1649.70 130.499  25
  10   6  -3 1840.82 144.918  23
  10   6  -3 1629.45 130.658  26
  10   6  -3 1718.63 135.305  21
 -10   6   2 216.581 145.546   5
  10   6  -2 86.6575 107.283  26
  10   6  -2-42.7120 115.270  23
  10   6  -2 70.4147 107.878  25
  10   6  -2 82.7726 114.587  35
 -10   6   1 161.589 153.213   5
  10   6  -1 273.823 117.672  26
 -10   6   1 133.028 110.337  26
  10   6  -1 151.018 116.426  25
 -10   6   1 146.848 111.418  25
  10   6  -1 203.494 119.137  23
  10   6  -1 197.058 114.758  35
 -10   6   0 587.449 164.440   5
  10   6   0 559.351 124.751  26
 -10   6   0 705.948 131.796  26
  10   6   0 745.847 126.686  25
 -10   6   0 625.106 132.231  25
  10   6   0 790.819 130.624  23
  10   6   0 664.313 124.061  35
 -10   6  -1 446.668 162.353   5
  10   6   1 376.135 125.597   5
  10   6   1 422.165 123.838  26
 -10   6  -1 441.575 130.735  26
  10   6   1 404.227 120.668  25
 -10   6  -1 359.160 128.067  25
  10   6   1 375.878 121.275  23
  10   6   2 228.535 125.503   5
  10   6   2 129.998 118.688  25
 -10   6  -2 200.582 122.211  26
 -10   6  -2 134.056 121.356  25
  10   6   2 27.1925 117.618  26
  10   6   2 140.345 116.869  23
  10   6   3 1657.21 145.313  25
  10   6   3 1504.55 136.459  23
  10   6   3 1594.02 144.251  26
  10   6   4 141.038 105.416  26
  10   6   4 138.670 105.194  25
  10   6   5 1295.41 111.963  25
  10   6   5 1228.48 113.056  26
  11  -5  -9 314.370 104.756  46
  11  -5  -9 395.402 97.1678  52
  11  -5  -9 499.352 138.624   8
 -11  -5   9 407.972 106.047  31
  11  -5  -9 564.590 99.7750  24
  11  -5  -8 162.156 156.267   8
  11  -5  -8 306.992 124.022  46
 -11  -5   8-77.7361 106.301  31
  11  -5  -8 76.4450 103.700  52
  11  -5  -7 362.580 146.249  46
  11  -5  -7 407.784 172.190  12
  11  -5  -7 560.096 126.801  52
  11  -5  -7 557.421 170.227   8
  11  -5  -6 958.490 203.115  12
  11  -5  -6 1030.61 145.325  52
  11  -5  -6 1239.45 201.185   8
  11  -5  -5 2416.35 256.346  12
  11  -5  -5 2242.20 201.307  50
  11  -5  -5 2604.15 243.978   8
  11  -5  -4 262.695 190.795  12
  11  -5  -4 390.596 202.038   8
  11  -5  -4 600.595 186.532   7
  11  -5  -3 1540.65 234.104  12
  11  -5  -3 2151.88 225.060  50
  11  -5  -3 2306.68 252.984   8
  11  -5  -3 1855.26 217.016   7
  11  -5  -2 2138.90 259.041  12
  11  -5  -2 1833.27 257.209  14
  11  -5  -2 1623.47 218.362  50
  11  -5  -2 1802.20 245.428   8
  11  -5  -2 2394.96 230.567   7
  11  -5  -1 1565.56 226.741  41
  11  -5  -1 1265.76 233.311  12
  11  -5  -1 1196.41 236.970  14
  11  -5  -1 1141.07 209.472  50
  11  -5  -1 1433.54 209.411   7
  11  -5   0 799.516 211.961  41
  11  -5   0 1149.14 234.673  14
  11  -5   0 919.347 204.876  50
  11  -5   0 906.210 203.921   7
  11  -5   1 894.163 218.269  41
  11  -5   1 721.592 222.530  14
  11  -5   1 1195.26 222.796  50
  11  -5   1 1184.13 216.786   7
  11  -5   2 1589.19 232.647  41
  11  -5   2 2172.57 239.325   7
  11  -5   2 1670.34 227.045  50
  11  -5   2 1210.96 232.737  14
  11  -5   3 3926.27 276.172   7
  11  -5   3 3370.98 290.555  14
  11  -5   4 325.873 186.856  14
  11  -5   4 239.032 126.251  19
  11  -5   4 356.077 131.471  22
  11  -5   5 122.284 113.747  22
  11  -5   5-123.509 118.178  19
  11  -5   5-54.7946 155.546  50
  11  -5   5 10.4520 169.579  14
  11  -5   5-77.3165 155.195  11
  11  -5   5-28.0019 155.620  41
  11  -5   6 300.222 117.688  19
  11  -5   6 433.707 111.143  22
  11  -5   6 489.243 155.808  50
  11  -5   6 399.850 162.805  11
  11  -5   6 285.566 155.838  41
  11  -5   7 3368.26 223.078  41
  11  -5   7 3095.15 199.801  50
  11  -5   7 3039.11 185.150  19
  11  -5   7 3015.41 157.855  22
  11  -5   7 2589.54 215.903  11
  11  -5   8 1545.77 160.757  41
  11  -5   8 1527.26 130.776  19
  11  -5   9 162.532 101.548  41
  11  -5   9 46.6752 75.6724  19
  11  -3 -13 1011.83 140.381  46
 -11  -3  13 1211.20 154.156  42
 -11  -3  13 1154.21 164.413  41
  11  -3 -13 1214.40 164.182  30
 -11  -3  12 281.253 136.393   4
 -11  -3  12 387.171 144.921  42
 -11  -3  12 467.581 172.204  41
  11  -3 -12 203.312 129.791  46
 -11  -3  12 181.593 132.358  31
  11  -3 -12 335.691 159.619  30
  11  -3 -12 430.787 156.380  32
  11  -3 -11 1469.96 219.524   8
 -11  -3  11 1015.95 170.232   4
  11  -3 -11 1110.34 204.198  33
  11  -3 -11 1035.73 205.514  30
  11  -3 -11 1749.35 224.865  32
 -11  -3  11 1243.31 171.249  31
 -11  -3  11 1258.42 198.819  42
 -11  -3  11 1224.32 212.384  41
  11  -3 -11 1188.02 187.959  46
  11  -3 -10 2124.43 261.102   8
 -11  -3  10 1781.31 196.169   4
  11  -3 -10 2056.39 202.817  52
 -11  -3  10 2007.47 202.301  31
  11  -3 -10 2118.05 253.789  33
  11  -3 -10 1710.92 243.953  32
 -11  -3  10 2055.26 251.617  42
  11  -3 -10 2008.74 230.164  46
 -11  -3   9 5176.51 306.497   4
  11  -3  -9 6226.37 371.370   8
  11  -3  -9 5080.09 343.197  46
  11  -3  -9 5746.63 314.231  52
  11  -3  -9 5152.19 374.716  30
  11  -3  -9 5454.96 375.972  32
  11  -3  -9 5625.37 385.045  33
 -11  -3   9 5796.26 329.862  31
 -11  -3   9 6120.95 367.136  42
  11  -3  -8 14053.6 599.227   8
  11  -3  -8 14852.4 553.733  52
  11  -3  -8 13239.7 618.458  30
  11  -3  -8 12804.9 610.694  33
  11  -3  -8 13656.9 619.761  32
 -11  -3   8 14199.9 595.180  42
  11  -3  -7 7033.39 409.354   8
  11  -3  -7 6979.23 349.814  52
  11  -3  -7 6588.70 414.898  30
  11  -3  -7 6865.04 414.526  33
  11  -3  -7 7057.20 415.281  32
 -11  -3   7 7348.73 394.371  42
  11  -3  -6 22444.5 819.373   8
  11  -3  -6 23183.1 784.210  50
  11  -3  -6 23165.2 781.180  52
  11  -3  -6 21858.1 849.115  30
  11  -3  -6 21773.0 843.196  33
  11  -3  -6 23497.8 854.127  32
 -11  -3   6 22870.8 813.833  42
  11  -3  -5 20708.2 759.502   8
  11  -3  -5 21432.4 725.276  50
  11  -3  -5 19888.6 779.125  30
  11  -3  -5 20056.3 767.587  32
  11  -3  -4 5497.15 350.184   8
  11  -3  -4 5430.21 345.523  30
  11  -3  -4 5805.66 343.633  32
  11  -3  -4 5763.56 312.559  50
  11  -3  -3 191.028 201.314   8
  11  -3  -3 508.180 171.551  50
  11  -3  -3 251.767 181.691  30
  11  -3  -3 440.010 164.251  32
  11  -3  -3 556.050 175.275  41
  11  -3  -2 3711.00 252.176  50
  11  -3  -2 3612.67 286.683  12
  11  -3  -2 2882.04 273.552   8
  11  -3  -2 3501.62 259.114  41
  11  -3  -1 4231.11 275.079  50
  11  -3  -1 4562.67 315.746  12
  11  -3  -1 4460.73 307.228   8
  11  -3  -1 4691.07 292.861  41
  11  -3   0 10077.3 438.904  50
  11  -3   0 10263.2 419.226   7
  11  -3   0 11872.5 482.888   8
  11  -3   0 10554.1 484.973  12
  11  -3   0 10878.2 460.265  41
  11  -3   1 6422.06 360.392   8
  11  -3   1 6700.06 323.057   7
  11  -3   1 5942.60 358.464  12
  11  -3   1 6815.28 348.479  41
  11  -3   2 9883.07 390.198  24
  11  -3   2 10687.4 429.334   7
  11  -3   2 10328.7 479.124  12
  11  -3   2 10463.1 457.244  41
  11  -3   3 2915.18 198.246  24
  11  -3   3 3314.62 257.390   7
  11  -3   3 2764.77 260.310  12
  11  -3   3 3237.16 280.602  14
  11  -3   3 2904.93 259.832  41
  11  -3   4 9501.25 421.476   7
  11  -3   4 8881.06 433.748  41
  11  -3   4 8691.54 444.588  14
  11  -3   5 3623.72 288.022  41
  11  -3   5 3264.74 228.826  22
  11  -3   5 3103.30 290.166  14
  11  -3   6 125.111 208.592  14
  11  -3   6 159.907 193.105  41
  11  -3   6 123.748 134.419  19
  11  -3   6-109.460 137.531  22
  11  -3   7 6257.02 373.669  41
  11  -3   7 6255.30 298.808  22
  11  -3   7 5717.61 371.070  11
  11  -3   7 6926.98 399.916  14
  11  -3   7 5996.94 330.589  19
  11  -3   8 3573.18 300.751  41
  11  -3   8 3647.00 219.669  22
  11  -3   8 3145.05 291.052  11
  11  -3   8 3952.95 260.663  19
  11  -3   9 1090.69 174.615  19
  11  -3   9 1105.64 199.267  11
  11  -3   9 842.969 205.645  41
  11  -3  10 975.130 180.797  11
  11  -3  10 1025.29 154.477  19
  11  -3  11 2240.08 206.052  11
  11  -3  11 2089.31 178.101  19
  11  -3  12 56.2004 120.757  37
  11  -3  12 39.3976 104.956  19
  11  -3  13 714.594 123.013  20
 -11  -1  15 698.308 121.815  42
 -11  -1  15 606.026 127.344  41
  11  -1 -15 705.649 124.655  46
 -11  -1  14 569.496 147.354  42
  11  -1 -14 705.793 149.432  46
  11  -1 -14 664.272 160.824  33
 -11  -1  13 688.646 157.258  16
  11  -1 -13 385.312 179.215  33
  11  -1 -13 607.814 177.770  30
 -11  -1  13 717.094 177.825  42
  11  -1 -13 356.316 158.535  46
 -11  -1  12 1387.99 186.632  28
  11  -1 -12 1362.55 226.976  33
  11  -1 -12 1646.11 237.196  30
  11  -1 -12 1570.61 222.558  32
 -11  -1  12 1562.36 237.403  42
  11  -1 -12 1511.36 220.845  46
  11  -1 -11 2125.72 243.482  46
 -11  -1  11 2051.69 229.143  31
  11  -1 -11 2261.61 280.992  33
  11  -1 -11 1756.79 259.539  30
  11  -1 -11 1626.27 246.958  32
 -11  -1  11 1744.32 220.165  28
 -11  -1  11 1751.57 217.995   4
 -11  -1  11 2001.84 250.789  42
  11  -1 -10 3560.15 315.178  30
  11  -1 -10 2957.46 296.452  33
  11  -1 -10 2781.87 281.158  32
 -11  -1  10 3191.73 259.445  31
  11  -1 -10 2962.70 268.949  46
 -11  -1  10 2644.66 273.140  42
  11  -1  -9 4187.06 295.810  46
  11  -1  -9 3655.78 248.647  52
  11  -1  -9 3611.91 309.207  30
  11  -1  -9 3871.75 314.577  33
  11  -1  -9 4340.90 316.691  32
 -11  -1   9 4261.35 275.605  31
 -11  -1   9 3612.52 270.278   4
 -11  -1   9 4050.39 317.817  45
 -11  -1   9 4173.96 309.229  42
  11  -1  -8 10756.4 434.914  52
  11  -1  -8 10732.7 471.391  46
  11  -1  -8 10941.0 502.069  30
  11  -1  -8 10357.3 499.723  33
  11  -1  -8 10033.9 482.649  32
 -11  -1   8 10977.1 449.935  31
 -11  -1   8 10704.3 450.440   4
 -11  -1   8 11005.5 498.473  45
 -11  -1   8 10504.2 482.930  42
  11  -1  -7 3851.47 263.594  46
  11  -1  -7 4578.40 248.526  52
  11  -1  -7 4404.33 295.111  30
 -11  -1   7 4482.73 250.825  31
  11  -1  -7 4477.04 303.057  33
  11  -1  -7 4310.89 290.455  32
 -11  -1   7 4463.58 255.009   4
 -11  -1   7 3658.81 334.575   3
 -11  -1   7 4327.72 292.851  45
  11  -1  -6 15374.3 521.345  52
  11  -1  -6 14888.1 574.554  30
  11  -1  -6 14665.7 580.542  33
  11  -1  -6 14124.6 566.973  32
 -11  -1   6 15935.1 530.898  31
 -11  -1   6 14367.0 598.788   3
 -11  -1   6 14402.0 566.363  45
  11  -1  -5 1263.25 180.196  33
  11  -1  -5 1343.73 181.423  30
  11  -1  -5 1653.12 184.865  32
 -11  -1   5 1156.91 231.332   3
 -11  -1   4 8721.32 401.343   3
  11  -1  -4 8920.29 348.722  50
  11  -1  -4 9033.29 335.414  52
 -11  -1   3 5679.98 266.368  48
  11  -1  -3 5988.47 259.126  50
  11  -1  -3 5833.21 239.968  52
  11  -1  -3 5614.16 290.162  30
  11  -1  -3 5311.90 282.611  33
  11  -1  -3 5249.16 275.453  32
  11  -1  -3 5712.66 211.453  22
  11  -1  -2 15181.8 535.172   8
 -11  -1   2 15826.7 518.693  48
  11  -1  -2 16640.0 524.283  50
  11  -1  -2 16014.8 494.847  20
  11  -1  -2 16711.2 493.640  36
  11  -1  -2 16570.0 561.962  30
  11  -1  -2 15668.1 552.734  32
  11  -1  -2 16313.1 494.206  22
 -11  -1   1 32541.9 962.767  48
  11  -1  -1 33629.0 974.877  50
  11  -1  -1 34398.1 991.051  41
  11  -1  -1 33160.6 964.815  20
  11  -1  -1 33566.1 934.101  19
  11  -1  -1 33525.3 982.493  37
  11  -1  -1 33132.0 993.008   8
  11  -1  -1 34390.0 936.987   7
  11  -1  -1 31781.5 957.742  22
  11  -1   0 7141.26 273.551  50
  11  -1   0 7145.96 260.259  47
  11  -1   0 6797.99 283.652  41
  11  -1   0 6708.23 271.363  20
  11  -1   0 6703.59 240.377  19
  11  -1   0 6743.41 281.656  37
  11  -1   0 6665.57 258.936  22
  11  -1   0 6648.91 270.242  24
  11  -1   0 7389.13 249.235   7
  11  -1   1 11612.3 372.308   7
  11  -1   1 11257.4 379.741  50
  11  -1   1 11008.4 378.361  47
  11  -1   1 11591.7 394.431  41
  11  -1   1 11395.9 364.541  19
  11  -1   1 11024.4 398.573  37
  11  -1   1 10314.2 409.834  12
  11  -1   1 10645.5 373.461  22
  11  -1   1 10638.2 377.962  24
  11  -1   2 11150.6 391.781  41
  11  -1   2 11431.5 373.346  50
  11  -1   2 11382.9 374.341  19
  11  -1   2 11101.8 374.242  24
  11  -1   2 11049.8 377.989  22
  11  -1   3 11179.1 377.944  19
  11  -1   3 10426.0 372.834  22
  11  -1   3 10279.5 364.416  24
  11  -1   3 10609.0 385.892  41
  11  -1   4 18757.6 606.447  41
  11  -1   4 17982.6 627.757  14
  11  -1   4 19028.7 584.621  24
  11  -1   5 1922.58 166.801  19
  11  -1   5 1812.39 180.271  41
  11  -1   5 1680.95 191.602  14
  11  -1   5 1876.59 156.402  24
  11  -1   5 1735.74 143.513  22
  11  -1   6 405.779 164.982  14
  11  -1   6 423.301 143.354  11
  11  -1   6 427.333 130.896  19
  11  -1   6 408.274 116.815  22
  11  -1   7 323.125 148.235  11
  11  -1   7 92.4389 123.752  19
  11  -1   7 414.279 118.601  22
 -11  -1  -7 244.678 217.078   2
  11  -1   8 7824.21 363.304  19
  11  -1   8 7636.06 373.784  11
 -11  -1  -8 7666.42 451.573   2
  11  -1   8 7343.55 320.670  22
  11  -1   9 1805.18 195.499  19
  11  -1   9 1479.47 167.503  22
 -11  -1  -9 1426.58 305.110   2
 -11  -1  -9 1281.25 266.611   1
  11  -1   9 1690.86 207.684  11
  11  -1  10 4227.94 278.556  36
  11  -1  10 4823.77 290.239  19
  11  -1  10 4506.94 296.814  11
 -11  -1 -10 4325.09 361.940   1
 -11  -1 -10 4279.22 392.463   2
  11  -1  11 1004.80 181.344  19
 -11  -1 -11 761.050 248.689   1
  11  -1  12 582.389 153.029  19
 -11  -1 -13 2876.47 255.989  15
  11  -1  13 2889.19 227.631  20
  11  -1  13 3190.70 210.793  19
  11  -1  14 1199.95 165.156  37
 -11  -1 -14 1077.78 162.524  15
  11   1 -15 698.752 116.011  46
  11   1 -14 568.520 143.665  46
  11   1 -13 739.847 149.170  18
 -11   1  13 479.109 160.200  42
  11   1 -13 586.302 159.571  46
 -11   1  13 380.121 162.171  16
 -11   1  12 1496.28 214.519  16
 -11   1  12 1284.64 194.484  28
 -11   1  12 1053.62 210.298  42
  11   1 -12 1651.14 227.708  46
  11   1 -11 2018.56 217.501  18
 -11   1  11 1869.30 245.508  16
 -11   1  11 2033.55 238.416  28
 -11   1  11 1555.00 234.569  42
  11   1 -11 1890.27 231.174  46
 -11   1  11 2640.03 290.042  45
 -11   1  10 2962.50 296.979  45
  11   1 -10 2768.34 260.070  46
  11   1 -10 2942.78 247.108  18
 -11   1  10 3095.69 268.388  28
  11   1 -10 2964.22 277.583  10
 -11   1  10 2824.89 273.261  16
 -11   1   9 3471.51 305.117  45
  11   1  -9 3802.84 264.212  18
  11   1  -9 3685.22 276.286  46
 -11   1   9 3772.79 281.633  28
  11   1  -9 3634.15 286.755  10
 -11   1   9 3567.52 283.402  16
  11   1  -8 10672.9 444.314  18
  11   1  -8 11169.3 466.429  46
 -11   1   8 10449.7 464.726  28
  11   1  -8 10583.9 466.027  10
 -11   1   8 9965.36 469.630  16
 -11   1   7 4252.62 323.321   3
  11   1  -7 4436.18 257.965  18
 -11   1   7 4028.26 297.741  48
  11   1  -7 3832.68 252.834  46
 -11   1   7 3569.02 255.755  28
  11   1  -7 4127.32 271.740  10
 -11   1   7 4188.49 274.679  16
 -11   1   6 14521.4 542.985   4
 -11   1   6 15334.3 588.391   3
 -11   1   6 13756.1 567.413  48
  11   1  -6 15116.6 531.104  18
 -11   1   6 14700.4 549.965  28
  11   1  -6 15045.4 552.011  10
 -11   1   6 14854.9 559.784  16
  11   1  -5 1766.16 187.523  10
 -11   1   5 1694.24 182.671  16
  11   1  -5 1216.14 143.894  46
  11   1  -5 1405.12 137.589  21
  11   1  -5 1537.08 148.433  40
 -11   1   5 1524.32 168.841  28
  11   1  -5 1512.96 153.106  33
 -11   1   5 1229.25 233.347   3
 -11   1   5 1387.52 166.766   4
 -11   1   4 8498.62 383.785   3
  11   1  -4 8447.71 343.322   6
 -11   1   4 8695.04 345.339   4
  11   1  -4 8077.96 316.937  46
 -11   1   4 9473.88 373.951  44
  11   1  -4 8686.89 342.167  18
  11   1  -4 7955.55 307.489  21
  11   1  -4 8924.78 320.942  40
  11   1  -4 8115.95 304.274  39
 -11   1   4 8794.42 361.341  16
  11   1  -4 8224.29 296.174  24
  11   1  -3 5580.43 260.617   6
 -11   1   3 5684.11 254.559   4
  11   1  -3 5385.04 221.691  46
 -11   1   3 5781.05 278.046  44
  11   1  -3 5748.68 255.912  18
  11   1  -3 5790.36 236.709  21
  11   1  -3 5603.50 235.995  39
  11   1  -3 5490.44 256.622  36
  11   1  -3 5861.09 245.209  40
  11   1  -3 5535.98 200.188  25
  11   1  -3 5499.84 232.246  24
  11   1  -3 5518.40 199.381  26
  11   1  -3 5806.84 204.384  23
  11   1  -3 6038.58 275.302  10
  11   1  -2 16188.4 490.517  25
  11   1  -2 16316.8 490.910  26
  11   1  -2 17211.7 488.838  23
  11   1  -2 15861.8 510.453  24
 -11   1   2 16869.7 561.821  44
  11   1  -2 15824.1 548.474  20
  11   1  -2 16371.6 511.923  21
  11   1  -2 17080.6 536.186  18
  11   1  -2 16113.3 514.829  39
  11   1  -2 16136.4 534.026  36
  11   1  -2 16092.3 518.753  40
 -11   1   2 16225.5 545.045  16
  11   1  -2 16101.1 547.841  10
  11   1  -2 15796.3 536.000   6
  11   1  -1 31483.0 981.824  10
 -11   1   1 30605.4 971.893  16
  11   1  -1 32760.3 973.996   6
  11   1  -1 33275.8 996.990  47
 -11   1   1 31491.8 989.451  44
  11   1  -1 33074.0 988.795  20
  11   1  -1 33819.0 951.530  21
  11   1  -1 33606.6 971.241  18
  11   1  -1 31706.3 968.698  36
  11   1  -1 32045.9 955.238  39
  11   1  -1 33402.6 959.515  40
  11   1  -1 32718.1 994.474  37
 -11   1   1 34175.7 964.394  28
  11   1  -1 33410.4 936.781  25
  11   1  -1 31982.2 946.971  22
  11   1  -1 33781.3 929.023  23
  11   1  -1 32813.3 936.126  26
  11   1  -1 32094.5 950.866  24
  11   1   0 6796.94 289.444  10
 -11   1   0 6967.76 280.003  16
  11   1   0 6648.12 281.855   6
  11   1   0 6522.39 278.704  49
  11   1   0 6837.34 298.422  47
 -11   1   0 6674.00 284.427  43
  11   1   0 6960.19 262.019  21
  11   1   0 6667.26 297.684  20
  11   1   0 6446.76 271.381  18
  11   1   0 6561.53 279.564  36
  11   1   0 6425.09 296.524  37
  11   1   0 6475.97 265.016  39
  11   1   0 6874.77 271.443  40
 -11   1   0 6493.64 251.531  28
  11   1   0 6847.36 260.614  35
  11   1   0 6778.65 255.191  25
  11   1   0 6899.40 251.575  23
  11   1   0 6540.83 267.894  24
  11   1   0 6651.83 261.115  22
  11   1   0 6612.77 253.039  26
  11   1   1 10903.6 393.330   6
  11   1   1 11101.7 412.194  47
  11   1   1 10550.5 385.933  49
 -11   1  -1 10919.4 400.072  43
  11   1   1 10638.1 405.342  20
  11   1   1 10701.0 388.373  19
  11   1   1 11192.4 387.816  18
  11   1   1 11299.0 382.281  39
  11   1   1 11138.0 392.234  36
  11   1   1 10668.2 382.349  40
  11   1   1 10845.1 390.749  38
  11   1   1 11097.1 414.263  37
  11   1   1 10991.2 366.399  35
 -11   1  -1 11157.0 350.945  28
  11   1   1 11044.3 365.279  23
  11   1   1 10570.6 375.935  22
  11   1   1 10687.6 368.239  26
  11   1   1 10836.5 382.278  24
  11   1   1 10980.8 370.595  25
  11   1   2 10943.3 393.918   6
  11   1   2 10513.2 385.012  49
  11   1   2 10947.8 417.336  47
 -11   1  -2 11365.3 409.655  43
  11   1   2 10667.1 406.623  20
  11   1   2 10465.3 389.922  19
  11   1   2 10869.4 394.281  36
  11   1   2 10902.8 388.356  38
  11   1   2 11025.4 415.689  37
  11   1   2 10411.7 377.702  39
  11   1   2 11149.6 390.373  40
  11   1   2 10857.7 365.469  35
  11   1   2 11130.8 378.572  25
  11   1   2 11354.7 373.326  23
  11   1   2 10227.1 380.363  22
  11   1   2 10839.9 388.291  24
  11   1   2 11112.5 378.315  26
  11   1   3 10245.3 376.531   6
  11   1   3 10196.6 372.634  49
  11   1   3 10304.5 405.808  47
  11   1   3 10485.1 396.660  51
 -11   1  -3 10473.4 407.752  43
  11   1   3 9944.36 394.145  20
  11   1   3 10215.5 383.758  19
  11   1   3 10267.2 405.071  37
  11   1   3 10448.4 370.905  39
  11   1   3 10313.9 383.772  36
  11   1   3 9591.86 376.374  40
  11   1   3 10506.2 374.169  38
 -11   1  -3 10434.6 392.320  29
  11   1   3 10470.4 355.855  35
  11   1   3 9875.81 364.755  25
  11   1   3 9974.72 359.084  23
  11   1   3 10038.3 372.606  22
  11   1   3 9880.49 377.843  24
  11   1   3 10016.1 365.189  26
  11   1   4 18917.5 596.446   6
 -11   1  -4 18711.6 638.144   9
  11   1   4 18186.5 595.316  49
  11   1   4 18064.5 624.002  51
 -11   1  -4 19004.5 643.933  43
  11   1   4 17799.7 593.133  39
  11   1   4 18076.6 603.565  40
  11   1   4 18126.4 583.415  38
 -11   1  -4 18860.8 603.247  29
 -11   1  -4 19034.2 640.174  13
  11   1   5 1871.90 168.315  22
 -11   1  -5 1717.00 196.415  27
  11   1   5 1822.15 195.512  20
  11   1   5 1691.52 172.435  19
  11   1   5 1893.95 182.539  36
 -11   1  -5 1882.43 223.027  13
  11   1   5 1744.73 158.811   6
  11   1   6 445.277 149.635  51
 -11   1  -6 491.286 175.202  43
  11   1   6 286.054 132.523  19
  11   1   6 396.107 161.303  20
  11   1   6 551.908 154.398  36
  11   1   6 482.113 136.041  39
 -11   1  -6 662.401 201.469  13
  11   1   6 321.324 136.465  22
  11   1   7 371.037 149.777  51
  11   1   7 260.344 138.949  19
  11   1   7 139.377 163.138  20
 -11   1  -7 813.088 242.497   2
  11   1   7 293.631 149.913  36
  11   1   7 272.555 144.051  22
 -11   1  -7 366.067 206.434  17
  11   1   8 7104.16 363.693  51
 -11   1  -8 7767.49 419.800  17
  11   1   8 7712.02 380.248  20
  11   1   8 7046.37 362.160  19
  11   1   8 6806.51 349.504  36
 -11   1  -8 7675.61 409.047  34
 -11   1  -8 7762.94 457.065   2
 -11   1  -9 1084.24 294.142   2
 -11   1  -9 1452.44 254.622   1
 -11   1  -9 1864.54 251.197  43
  11   1   9 1390.25 192.002  51
  11   1   9 1358.00 193.792  19
  11   1   9 1817.43 230.672  20
 -11   1  -9 1523.68 250.020  34
 -11   1  -9 1491.58 262.670  17
  11   1  10 4469.86 301.926  19
  11   1  10 4466.27 308.990  20
 -11   1 -10 4335.79 343.707  43
 -11   1 -10 4085.22 356.829   1
  11   1  11 909.163 198.032  19
 -11   1 -11 811.737 246.851   1
 -11   1 -11 656.326 227.741  43
  11   1  12 299.075 178.770  37
 -11   1 -12 498.903 199.406  15
  11   1  12 428.563 160.502  19
 -11   1 -13 3480.94 263.079  43
  11   1  13 3742.29 266.527  47
  11   1  13 3247.01 239.881  37
 -11   1 -14 1337.10 169.842  43
 -11   1 -14 783.666 152.037  15
 -11   1 -14 1145.53 167.327  10
  11   1  14 1354.51 164.801  47
 -11   3  13 1279.11 137.606  51
  11   3 -13 1246.83 138.749  49
  11   3 -13 988.681 152.647  10
  11   3 -13 1296.93 135.835  18
  11   3 -12 366.053 154.861  49
  11   3 -12 475.209 166.619  10
  11   3 -12 415.605 129.826  18
  11   3 -11 1182.90 203.983  10
  11   3 -11 1143.81 168.758  18
  11   3 -10 1872.55 242.314  10
  11   3  -9 6441.34 351.836  18
  11   3  -9 5874.63 300.610  21
  11   3  -8 14284.0 628.175  10
  11   3  -8 14855.6 584.196  18
  11   3  -8 14228.9 533.089  21
  11   3  -7 6421.12 361.527  18
  11   3  -7 6820.91 336.567  21
 -11   3   7 7251.56 411.127  48
  11   3  -7 7098.76 378.247  38
 -11   3   7 7319.27 396.582  29
  11   3  -7 6820.54 415.656  10
 -11   3   6 23680.0 838.244   9
  11   3  -6 22001.7 788.263  18
  11   3  -6 22015.8 752.432  21
 -11   3   6 23991.7 831.990  48
  11   3  -6 21969.7 778.494  38
 -11   3   6 22525.5 812.493  29
  11   3  -6 22225.9 842.962  10
 -11   3   5 21351.8 774.998   9
 -11   3   5 21850.4 764.412  48
  11   3  -5 20196.3 690.118  21
  11   3  -5 19126.2 714.394  18
  11   3  -5 19486.6 716.204  38
 -11   3   5 20209.1 725.394  27
 -11   3   5 20830.1 754.495  29
  11   3  -5 19749.1 771.113  10
 -11   3   4 5704.98 374.049   9
  11   3  -4 5652.21 316.962  49
 -11   3   4 5896.81 351.224  44
  11   3  -4 5759.78 293.207  21
  11   3  -4 5585.72 308.998  18
  11   3  -4 5324.91 329.753  38
 -11   3   4 5787.49 339.446  27
 -11   3   4 5974.74 356.534  29
  11   3  -4 5206.44 342.562  10
  11   3  -3 236.958 173.276  10
 -11   3   3 355.540 231.715   9
  11   3  -3 524.304 179.459  49
 -11   3   3 541.434 194.014  44
  11   3  -3 252.612 142.487  18
  11   3  -3 282.582 142.828  21
  11   3  -3 407.713 167.363  40
  11   3  -3 451.821 198.587  38
 -11   3   3 402.424 211.477  29
  11   3  -3 390.018 146.013  26
  11   3  -3 476.653 149.357  25
 -11   3   3 385.107 197.214  27
  11   3  -2 3532.85 277.131  10
 -11   3   2 3733.43 316.435   9
  11   3  -2 3768.20 258.390  49
 -11   3   2 3587.88 282.970  44
  11   3  -2 3628.99 255.059  40
  11   3  -2 3575.61 239.238  18
  11   3  -2 3481.44 229.572  21
  11   3  -2 3586.87 273.866  38
 -11   3   2 3826.75 296.427  27
 -11   3   2 3472.71 290.351  29
  11   3  -2 3706.65 226.523  25
  11   3  -2 3843.83 226.879  26
  11   3  -1 4116.34 293.071  10
  11   3  -1 4907.79 255.989   5
 -11   3   1 4502.96 332.447   9
  11   3  -1 4307.12 270.695  49
 -11   3   1 4114.04 303.334  44
  11   3  -1 4057.26 270.715  40
  11   3  -1 4040.63 247.661  18
  11   3  -1 4168.62 244.602  21
  11   3  -1 3995.69 263.293  39
  11   3  -1 4527.98 296.153  38
 -11   3   1 4403.70 307.745  27
 -11   3   1 4574.10 315.655  29
  11   3  -1 4173.14 261.615  35
 -11   3   1 3871.31 264.199  34
  11   3  -1 4182.56 239.213  25
  11   3  -1 4253.35 253.345  23
  11   3  -1 4514.57 241.844  26
  11   3   0 9000.61 452.099  10
  11   3   0 11466.2 415.594   5
 -11   3   0 10780.4 494.146   9
  11   3   0 10007.5 429.101  49
  11   3   0 9977.14 430.835  40
  11   3   0 10608.7 418.273  18
  11   3   0 10693.7 406.185  21
  11   3   0 9950.21 444.908  38
  11   3   0 9281.47 423.807  39
 -11   3   0 10320.6 467.822  27
 -11   3   0 10586.6 479.203  29
  11   3   0 10307.7 423.405  35
  11   3   0 10733.3 401.962  25
  11   3   0 10662.4 410.567  23
  11   3   0 10644.8 401.718  26
 -11   3  -1 6851.06 388.707   9
  11   3   1 6594.75 310.634   5
  11   3   1 5824.14 342.207  47
  11   3   1 6009.21 321.042  49
 -11   3  -1 5788.79 352.273  43
  11   3   1 5767.88 325.423  40
  11   3   1 6448.77 295.261  21
  11   3   1 6376.06 344.465  38
  11   3   1 5954.26 340.379  36
  11   3   1 6592.31 331.465  39
 -11   3  -1 5948.92 356.220  27
 -11   3  -1 6781.57 375.589  29
  11   3   1 6496.90 307.936  35
  11   3   1 6514.52 297.330  26
  11   3   1 6593.72 300.455  25
  11   3   1 6246.47 301.296  23
  11   3   2 10720.1 419.388   5
 -11   3  -2 9827.84 492.193   9
  11   3   2 10063.2 456.302  47
  11   3   2 10292.7 428.735  49
  11   3   2 10296.1 444.299  51
 -11   3  -2 9676.89 469.110  43
  11   3   2 10295.6 441.088  40
  11   3   2 9829.19 448.400  20
  11   3   2 10412.7 401.282  21
  11   3   2 9168.78 443.933  36
  11   3   2 10617.1 451.415  38
  11   3   2 9289.71 429.181  39
  11   3   2 9243.00 431.570  37
 -11   3  -2 10476.8 477.900  27
  11   3   2 11184.7 417.157  35
 -11   3  -2 11130.3 485.165  29
 -11   3  -2 9637.18 457.894  34
  11   3   2 10778.7 408.692  25
  11   3   2 10418.2 406.048  23
  11   3   2 11065.1 409.532  26
 -11   3  -3 3274.02 291.604  13
  11   3   3 2761.58 232.775   5
 -11   3  -3 3393.39 316.113   9
  11   3   3 3212.50 256.133  47
  11   3   3 3183.16 242.490  49
  11   3   3 2909.51 241.358  51
 -11   3  -3 2990.99 274.223  43
  11   3   3 3350.69 257.243  40
  11   3   3 2816.31 254.138  20
 -11   3  -3 3443.34 299.964  17
  11   3   3 2916.44 239.115  37
  11   3   3 3149.13 247.955  39
  11   3   3 3078.77 265.877  36
  11   3   3 3232.78 217.846  35
 -11   3  -3 3276.03 286.334  34
 -11   3  -3 2840.85 282.973  27
  11   3   3 3167.82 225.370  25
  11   3   3 3164.22 231.849  23
  11   3   3 3156.74 220.861  26
 -11   3  -4 8142.80 439.109  13
  11   3   4 8794.16 382.061   5
  11   3   4 8701.82 390.659  49
  11   3   4 8160.73 413.648  47
  11   3   4 8478.10 412.500  51
 -11   3  -4 7716.97 426.767  43
  11   3   4 7908.57 405.475  20
 -11   3  -4 9376.17 462.902  17
  11   3   4 7902.73 387.065  39
  11   3   4 8048.07 411.285  36
 -11   3  -4 8637.26 436.457  27
  11   3   4 8912.69 372.888  35
 -11   3  -4 8318.90 446.597  34
  11   3   4 8635.02 371.437  26
  11   3   4 8665.39 367.345  23
  11   3   4 8482.13 367.844  25
 -11   3  -5 3037.51 301.838  13
  11   3   5 3221.07 255.427   5
  11   3   5 3101.69 263.277  51
  11   3   5 3351.01 276.605  47
 -11   3  -5 3038.05 283.682  43
  11   3   5 2982.98 272.511  20
 -11   3  -5 3139.05 312.100  17
  11   3   5 3060.12 270.999  36
 -11   3  -5 3030.45 296.863  34
  11   3   5 3216.88 238.644  25
  11   3   5 3481.15 239.756  23
  11   3   5 2866.18 232.063  26
 -11   3  -6 119.910 236.232  13
 -11   3  -6 187.636 232.888  17
  11   3   6 128.296 186.327   5
  11   3   6 25.0601 175.214  47
  11   3   6 85.6038 170.578  51
 -11   3  -6 275.106 189.321  43
  11   3   6 60.7245 194.009  36
 -11   3  -6 176.469 216.692  34
  11   3   6 143.908 166.429  25
  11   3   6 80.1590 165.831  23
  11   3   6 216.911 170.987  26
 -11   3  -7 5968.21 408.450  13
 -11   3  -7 5832.00 395.656  43
  11   3   7 6003.88 371.963  47
  11   3   7 5787.21 358.065  51
 -11   3  -7 6747.09 431.063  17
 -11   3  -7 7030.91 426.464  34
  11   3   7 6551.07 323.951  25
  11   3   7 5924.50 315.356  26
  11   3   8 3793.91 302.055  47
  11   3   8 3522.13 291.105  51
 -11   3  -8 3833.31 345.785  34
 -11   3  -8 3788.74 333.362  43
 -11   3  -8 4164.51 359.834  17
 -11   3  -9 827.128 224.104  43
  11   3   9 926.814 213.255  51
  11   3   9 1025.97 211.566  47
 -11   3  -9 1149.72 251.124  17
  11   3  10 949.250 188.139  47
 -11   3 -11 2129.31 213.862  21
 -11   3 -11 1948.65 228.874  43
 -11   3 -12 30.7432 129.367  21
 -11   3 -12-8.69654 153.212  43
 -11   3 -13 694.266 127.781  43
  11   5  -9 657.972 98.4950  21
 -11   5   9 559.287 111.773  51
  11   5  -9 766.594 126.983  35
  11   5  -9 409.281 136.056  10
  11   5  -8 87.3598 101.916  18
  11   5  -8 181.052 102.378  21
 -11   5   8 59.9042 117.564  51
  11   5  -8-7.97859 140.580  10
  11   5  -8 10.8121 124.752  35
  11   5  -7 552.985 123.986  21
  11   5  -7 515.114 126.214  18
  11   5  -7 499.136 146.425  35
  11   5  -7 743.294 170.313  10
  11   5  -6 1094.54 194.660  10
  11   5  -6 1145.42 153.658  18
  11   5  -6 1526.10 156.327  21
  11   5  -6 1048.59 168.348  49
  11   5  -6 1665.15 180.647  35
  11   5  -6 1375.77 163.848  23
  11   5  -5 2170.62 233.485  10
  11   5  -5 2397.15 210.983  49
  11   5  -5 2743.47 197.492  21
  11   5  -5 2380.34 208.910  35
  11   5  -5 2558.69 201.688  23
 -11   5   4 238.026 178.457   5
  11   5  -4 310.647 178.330  10
  11   5  -4 468.320 168.897  49
  11   5  -4 418.253 136.273  21
  11   5  -4 445.156 166.374  35
  11   5  -4 464.412 139.247  26
  11   5  -4 431.914 137.040  25
  11   5  -4 311.827 158.060  23
  11   5  -3 1989.03 184.671  25
  11   5  -3 1970.38 182.542  26
 -11   5   3 1876.15 229.867   5
  11   5  -2 2106.76 227.779  49
 -11   5   2 2209.17 281.017  13
  11   5  -1 1029.60 207.710  49
 -11   5   1 1407.24 245.692  44
  11   5  -1 1384.97 206.132  35
 -11   5   1 1307.53 257.017  13
  11   5   0 923.635 197.132  49
 -11   5   0 961.490 227.116  44
  11   5   0 1071.94 191.920  35
 -11   5   0 1269.88 254.680  13
  11   5   0 855.584 180.026   5
 -11   5  -1 1133.11 243.538  44
  11   5   1 1109.76 187.638   5
 -11   5  -1 1213.29 259.456  13
  11   5   1 1023.84 190.424  35
 -11   5  -2 1891.62 272.296  13
  11   5   2 1797.58 207.623   5
 -11   5  -3 3211.96 310.784  13
  11   5   3 3217.04 238.072   5
 -11   5  -4 166.744 194.856  44
  11   5   4 346.305 166.765   5
 -11   5  -4 440.217 164.184  21
 -11   5  -4 504.718 225.844  13
  11   5   4 337.849 152.041  25
  11   5   4 362.139 149.123  26
  11   5   4 455.276 153.008  23
 -11   5  -5 95.2717 161.274  21
  11   5   5 97.9605 143.132  26
  11   5   5 84.0713 137.470  25
  11   5   5 50.6447 132.804  23
 -11   5  -5 69.9611 210.882  13
 -11   5  -5-104.291 181.988  44
 -11   5  -6 302.487 180.779  44
  11   5   6 346.832 133.428  25
  11   5   6 603.476 136.541  26
 -11   5  -6 326.498 151.438  21
 -11   5  -7 1556.73 208.055  44
 -11   5  -7 2977.34 194.333  21
 -11   5  -8 557.637 155.702  44
 -11   5  -8 1702.33 150.392  21
 -11   5  -9 141.640 97.4095  21
  12  -6  -5 555.489 87.6068  52
  12  -6  -4 177.985 86.7656  52
  12  -6  -4 111.117 77.2741  24
  12  -6  -3 1068.56 126.868  50
  12  -6  -3 1063.67 116.700  52
  12  -6  -2 504.931 125.534  50
  12  -6  -2 406.422 101.242  52
  12  -6  -2 403.633 91.9158  22
  12  -6  -1-5.49801 135.612  14
  12  -6  -1 139.641 115.933  50
  12  -6  -1 195.035 94.2047  22
  12  -6   0 516.819 144.387  14
  12  -6   0 560.508 125.539  50
  12  -6   0 575.039 105.114  22
  12  -6   1 1149.38 136.295  50
  12  -6   1 761.358 150.057  14
  12  -6   1 801.702 137.539  11
  12  -6   1 1098.11 116.287  22
  12  -6   2 141.421 89.4224  22
  12  -6   2 26.9396 128.725  14
  12  -6   2-127.129 113.261  11
  12  -6   2 229.931 114.904  50
  12  -6   3 257.774 107.910  50
  12  -6   3 187.664 82.0340  22
  12  -6   4 465.026 111.997  41
  12  -6   4 403.774 104.192  50
  12  -6   4 312.198 72.2785  22
  12  -6   5 1107.02 111.004  41
 -12  -4  11 91.9785 111.415  31
 -12  -4  11 151.532 135.950  41
  12  -4 -11 182.504 118.007  46
  12  -4 -10 9.07119 157.534  12
 -12  -4  10 29.3508 160.167  41
  12  -4 -10-54.6520 125.104  46
  12  -4 -10 260.419 119.291  52
  12  -4 -10 263.038 172.126   8
 -12  -4  10 132.320 119.311   4
 -12  -4  10-59.5706 119.015  31
  12  -4 -10 88.5886 105.078  24
 -12  -4   9 377.023 172.630  41
  12  -4  -9 409.514 149.694  46
  12  -4  -9 129.755 123.576  52
  12  -4  -9 170.456 187.109   8
 -12  -4   9 281.295 131.154   4
  12  -4  -9 404.401 166.774  30
 -12  -4   9 209.518 133.663  31
  12  -4  -9 199.985 183.066  12
  12  -4  -8 217.755 193.109   8
  12  -4  -8 404.411 189.672  12
  12  -4  -8 253.578 174.262  30
 -12  -4   8 213.961 141.183  31
 -12  -4   8 287.818 187.909  41
  12  -4  -7 6447.60 371.071   8
  12  -4  -7 6710.02 330.297  52
  12  -4  -6 26176.9 848.051  50
  12  -4  -6 25398.7 882.853   8
  12  -4  -5 3255.31 263.138  50
  12  -4  -5 2182.98 282.186  12
  12  -4  -4 8023.67 442.175   8
  12  -4  -4 8007.62 392.758  50
  12  -4  -4 8086.46 455.242  12
  12  -4  -3 1794.84 269.963   8
  12  -4  -3 1739.86 258.716  12
  12  -4  -3 1931.76 226.392  50
  12  -4  -2 439.217 231.290   8
  12  -4  -2 224.722 200.892   7
  12  -4  -2 355.752 195.191  41
  12  -4  -2 252.443 205.681  12
  12  -4  -2 316.512 177.188  50
  12  -4  -1 7201.73 364.457   7
  12  -4  -1 7665.80 420.205   8
  12  -4  -1 7481.82 395.285  41
  12  -4  -1 6222.57 412.672  12
  12  -4  -1 7224.12 377.063  50
  12  -4   0 5262.09 315.018   7
  12  -4   0 4461.66 318.636  41
  12  -4   0 4525.72 351.682  12
  12  -4   0 4706.48 316.083  50
  12  -4   1 10622.8 470.544  50
  12  -4   1 11201.5 459.952   7
  12  -4   1 9760.54 476.572  41
  12  -4   1 9421.92 507.809  14
  12  -4   1 10320.8 519.566  12
  12  -4   1 10083.8 415.044  24
  12  -4   2 17125.9 692.671  41
  12  -4   2 17665.2 731.106  14
  12  -4   2 18112.3 681.706  50
  12  -4   2 19527.5 673.339   7
  12  -4   3 2553.12 259.986  50
  12  -4   3 2640.61 276.206  41
  12  -4   3 2280.63 294.469  14
  12  -4   4 2094.06 258.076  41
  12  -4   4 1548.80 267.042  14
  12  -4   5 6884.04 391.343  41
  12  -4   5 6547.79 329.072  22
  12  -4   5 6571.37 337.197  19
  12  -4   6 1592.21 191.541  19
  12  -4   6 1912.37 186.633  22
  12  -4   6 1832.70 244.842  41
  12  -4   6 1519.11 234.877  14
  12  -4   6 1206.92 215.725  11
  12  -4   7 1407.77 149.923  22
  12  -4   7 1593.89 178.377  19
  12  -4   7 1308.61 207.653  11
  12  -4   8 80.6710 119.779  19
  12  -4   8 272.206 103.854  22
  12  -4   8 288.199 169.674  41
  12  -4   8 154.596 150.549  11
  12  -4   9 104.982 115.250  19
  12  -4   9 86.2511 144.425  41
  12  -4   9 9.31145 137.820  11
  12  -4  10 860.031 124.750  19
  12  -4  10 875.560 147.934  11
  12  -4  11 1482.25 121.212  19
 -12  -2  14 159.970 118.621  42
 -12  -2  14 268.849 148.092  41
  12  -2 -14 85.9027 110.840  46
  12  -2 -14 196.532 121.330  30
 -12  -2  13 1622.74 191.807  42
  12  -2 -13 1933.74 209.003  33
  12  -2 -13 1605.32 201.252  30
  12  -2 -13 1712.13 198.602  32
  12  -2 -13 1946.56 189.184  46
 -12  -2  12 455.185 147.923  31
  12  -2 -12 383.190 171.650  33
  12  -2 -12 632.511 190.209  30
  12  -2 -12 408.372 172.082  32
 -12  -2  12 374.497 158.723   4
 -12  -2  12 468.223 171.595  42
  12  -2 -12 403.395 154.972  46
 -12  -2  11 2094.23 212.277   4
 -12  -2  11 2593.87 266.336  42
  12  -2 -11 2072.44 242.224  46
 -12  -2  10 1627.68 203.186   4
 -12  -2  10 1649.39 236.046  42
  12  -2 -10 1403.73 221.979  46
  12  -2 -10 1430.54 193.438  52
  12  -2 -10 1543.56 251.582  33
  12  -2 -10 1647.31 251.619  30
  12  -2 -10 1765.66 260.017  32
 -12  -2  10 1797.17 215.091  31
 -12  -2   9 4373.51 321.763  42
  12  -2  -9 3775.74 327.180  30
  12  -2  -9 3261.80 310.955  33
  12  -2  -9 3896.86 325.056  32
 -12  -2   9 4425.51 288.082  31
  12  -2  -9 3763.70 297.607  46
  12  -2  -9 4329.06 271.564  52
 -12  -2   8 4438.16 287.205   4
 -12  -2   8 4828.79 326.042  42
  12  -2  -8 4938.05 319.933  46
  12  -2  -8 4656.11 279.226  52
  12  -2  -8 4876.64 350.759  30
  12  -2  -8 4917.41 346.801  33
  12  -2  -8 4753.96 347.118  32
 -12  -2   8 4728.77 290.989  31
 -12  -2   7 7825.84 407.085  42
  12  -2  -7 8563.18 373.437  52
  12  -2  -7 7981.50 438.876  30
  12  -2  -7 7788.65 435.686  33
  12  -2  -7 7898.46 431.198  32
 -12  -2   7 9000.98 388.827  31
 -12  -2   6 6738.01 346.219  45
 -12  -2   6 6445.59 345.655  42
  12  -2  -6 6889.16 383.965  30
  12  -2  -6 5903.14 365.237  33
  12  -2  -6 6416.06 372.272  32
  12  -2  -6 6467.43 312.556  52
 -12  -2   5 4198.76 323.682   3
  12  -2  -5 4686.42 299.526   8
 -12  -2   5 3983.87 262.391  42
  12  -2  -5 4203.95 260.883  50
  12  -2  -5 3962.99 233.210  52
  12  -2  -5 3704.99 282.546  30
  12  -2  -5 3828.64 283.583  33
  12  -2  -5 3995.46 282.467  32
 -12  -2   4 15751.3 614.785   3
  12  -2  -4 15723.1 583.028   8
  12  -2  -4 16000.4 609.649  30
  12  -2  -4 14875.4 602.208  33
  12  -2  -4 15291.1 597.049  32
  12  -2  -4 15962.5 556.467  50
  12  -2  -3 429.104 186.693   8
 -12  -2   3 357.449 207.796   3
 -12  -2   3 561.356 135.596  42
  12  -2  -3 320.177 164.856  30
  12  -2  -3 390.857 156.257  32
  12  -2  -3 450.682 160.174  50
  12  -2  -2 5827.17 331.325  30
  12  -2  -2 6922.89 339.081   8
  12  -2  -1 11240.9 452.420   8
  12  -2  -1 11039.0 390.808   7
  12  -2   0 216.804 156.929  50
  12  -2   0 17.6457 153.742  12
  12  -2   0 43.6543 178.705   8
  12  -2   0 197.669 153.615   7
  12  -2   1 1589.93 131.703  19
  12  -2   1 1525.68 184.301  50
  12  -2   1 1280.60 186.137  12
  12  -2   1 1500.14 184.734   7
  12  -2   2 11093.8 477.666  12
  12  -2   2 12871.8 453.213   7
  12  -2   3 10241.2 402.325  22
  12  -2   3 10880.4 390.457  24
  12  -2   3 10438.4 400.034  19
  12  -2   3 10602.9 458.406  14
  12  -2   3 11247.8 463.977  12
  12  -2   3 11726.9 430.450   7
  12  -2   4 38287.9 1143.78  19
  12  -2   4 38938.5 1173.99  41
  12  -2   4 37769.6 1193.07  14
  12  -2   4 36935.2 1134.61  22
  12  -2   4 37125.8 1105.10  24
  12  -2   5 3121.45 217.391  19
  12  -2   5 3616.06 257.476  41
  12  -2   5 3418.91 269.736  14
  12  -2   5 3407.80 213.768  22
  12  -2   6 10820.3 414.483  22
  12  -2   6 10842.4 447.072  19
  12  -2   6 11502.0 473.631  41
  12  -2   6 11389.1 490.035  14
 -12  -2  -6 9901.67 487.117   2
  12  -2   7 5251.75 262.409  22
  12  -2   7 5519.27 299.285  19
  12  -2   7 4380.64 307.691  41
  12  -2   7 4525.62 309.741  11
  12  -2   7 5422.52 339.398  14
 -12  -2  -7 4785.99 351.917   1
 -12  -2  -7 5046.62 364.401   2
  12  -2   8 3284.70 212.505  22
  12  -2   8 4266.35 266.920  19
  12  -2   8 3315.51 278.196  11
 -12  -2  -8 3802.50 334.662   1
  12  -2   9 1185.07 152.259  22
  12  -2   9 1272.88 188.717  19
  12  -2   9 1230.54 212.742  11
 -12  -2  -9 1272.23 259.300   1
  12  -2  10 688.520 168.903  19
 -12  -2 -10 817.452 246.875   1
  12  -2  10 769.145 183.920  11
  12  -2  11 625.500 154.473  36
  12  -2  11 704.935 145.062  19
  12  -2  11 590.695 164.903  11
  12  -2  12 1109.88 151.652  19
 -12  -2 -12 953.914 186.964  15
  12  -2  13 2112.55 191.501  37
  12  -2  13 2238.38 186.989  20
  12  -2  13 2147.66 161.376  19
  12   0 -15 166.629 110.433  46
 -12   0  15-9.09773 92.6256  42
 -12   0  14 380.602 144.361  42
  12   0 -14 468.737 143.676  46
 -12   0  13 9.61773 144.569  16
 -12   0  13 33.4860 150.881  42
  12   0 -13 171.148 147.882  46
 -12   0  12 532.813 169.458  28
  12   0 -12 466.453 179.300  33
 -12   0  12 450.837 173.794  16
 -12   0  12 224.817 185.285  42
  12   0 -12 566.030 189.441  46
 -12   0  11 59.6966 163.543  28
  12   0 -11 69.1447 185.920  33
 -12   0  11 241.302 184.138  16
  12   0 -11-27.3006 171.667  46
 -12   0  11 71.1869 182.900  42
 -12   0  11 60.8185 210.434  45
  12   0 -10 16140.7 653.430  46
  12   0 -10 16188.5 667.411  33
 -12   0  10 15981.7 636.367  28
 -12   0  10 17095.4 695.759  45
 -12   0  10 15449.7 666.432  42
 -12   0   9 3879.76 317.764  45
  12   0  -9 4047.93 287.025  46
  12   0  -9 4136.12 258.633  18
  12   0  -9 4651.96 310.186  30
 -12   0   9 4016.05 282.752  28
  12   0  -9 4139.65 312.508  33
  12   0  -9 3413.06 278.699  32
 -12   0   9 3838.02 284.703   4
  12   0  -8 285.974 147.901  18
 -12   0   8 235.075 151.081   4
 -12   0   8 268.090 144.736  31
  12   0  -8 31.7346 159.487  30
  12   0  -8 248.872 164.577  33
  12   0  -8 496.534 171.993  32
  12   0  -8 425.423 156.815  46
 -12   0   8 50.7586 178.432  45
  12   0  -7 3993.11 253.330  46
  12   0  -7 3933.29 261.547  30
  12   0  -7 3536.89 259.431  33
 -12   0   7 4086.52 240.318  31
  12   0  -7 3249.98 245.795  32
 -12   0   7 4010.41 251.994   4
 -12   0   7 3697.54 329.381   3
  12   0  -7 3799.07 229.379  18
 -12   0   6 1063.73 210.672  48
 -12   0   6 966.470 145.686  31
  12   0  -6 683.935 158.770  33
  12   0  -6 690.908 162.185  30
  12   0  -6 1017.26 163.520  32
 -12   0   6 750.206 240.204   3
 -12   0   6 891.846 150.676   4
 -12   0   5 435.473 214.658   3
 -12   0   5 217.203 125.171   4
  12   0  -5 257.563 127.135   6
 -12   0   5 289.819 175.525  48
  12   0  -5 380.992 118.741  52
  12   0  -5 327.431 117.322  46
  12   0  -5 301.934 122.412  18
 -12   0   5 346.018 112.855  31
  12   0  -5 375.745 112.623  24
 -12   0   4 67525.8 1963.14  48
  12   0  -4 68158.5 1918.83  52
  12   0  -4 69175.5 1922.12  18
 -12   0   4 70834.3 1937.59   4
  12   0  -4 68176.4 1921.43   6
  12   0  -4 67852.7 1891.38  39
  12   0  -4 68488.9 1952.26  30
  12   0  -4 64504.3 1963.04  33
  12   0  -4 65287.3 1961.78  32
 -12   0   4 70223.6 1915.65  31
  12   0  -4 67883.3 1902.08  24
  12   0  -3 13348.3 434.773  10
 -12   0   3 13227.1 449.443   4
  12   0  -3 13484.7 453.121   6
  12   0  -3 13450.4 435.356  52
  12   0  -3 13227.4 454.332  20
  12   0  -3 13192.9 444.268  18
  12   0  -3 12998.3 430.288  36
  12   0  -3 12893.6 422.575  39
  12   0  -3 12965.6 468.932  30
 -12   0   3 13913.8 425.181  31
  12   0  -3 13636.3 405.411  22
  12   0  -3 13577.3 434.790  24
 -12   0   2 8453.13 296.871   4
  12   0  -2 7546.86 306.328   6
  12   0  -2 8046.23 279.863  52
 -12   0   2 8087.28 318.900  44
  12   0  -2 8363.03 317.877  20
  12   0  -2 8086.25 299.530  18
  12   0  -2 8143.81 335.107  37
  12   0  -2 8017.47 283.151  39
  12   0  -2 8016.55 296.456  36
  12   0  -2 7552.41 285.485  10
  12   0  -2 7864.31 292.020  24
  12   0  -2 8002.15 269.392  22
  12   0  -1 12770.3 442.409  47
  12   0  -1 12371.5 386.418  52
 -12   0   1 13059.4 435.049  44
  12   0  -1 12420.9 435.640  20
  12   0  -1 12611.2 415.934  18
  12   0  -1 12804.4 400.854  19
  12   0  -1 12161.2 417.204  36
  12   0  -1 12408.6 448.656  37
  12   0  -1 12611.1 413.386  24
  12   0  -1 12352.6 394.015  22
  12   0  -1 13087.5 431.707   6
 -12   0   0 630.429 103.689  16
  12   0   0 575.317 116.113  49
  12   0   0 593.935 133.930  47
 -12   0   0 669.707 138.539  44
  12   0   0 653.564 101.263  19
  12   0   0 725.276 97.3600  22
  12   0   0 462.483 135.793  20
  12   0   0 416.311 117.205  36
  12   0   0 566.198 144.128  37
  12   0   0 555.283 60.1071  35
  12   0   0 597.612 114.360  24
  12   0   1 14966.3 491.588  49
  12   0   1 16939.4 543.430  47
 -12   0  -1 16150.0 503.791  43
  12   0   1 15645.7 532.208  20
  12   0   1 16530.9 507.829  19
  12   0   1 16619.4 520.896  36
  12   0   1 15826.8 508.805  40
  12   0   1 16023.7 546.736  37
  12   0   1 16275.7 498.579  22
  12   0   1 16129.9 508.109  24
  12   0   1 15650.7 500.778  12
 -12   0  -1 16221.0 484.646  16
  12   0   2 849.129 102.849  14
  12   0   2 759.662 93.7087  12
 -12   0  -2 825.354 142.250  13
  12   0   2 906.355 140.417  47
  12   0   2 897.169 116.477  49
 -12   0  -2 866.747 125.216  43
  12   0   2 833.622 115.033  19
  12   0   2 991.022 153.026  20
  12   0   2 639.010 103.242  22
  12   0   2 806.144 152.987  37
  12   0   2 900.831 108.129  39
  12   0   2 945.120 126.675  40
  12   0   2 662.622 129.001  36
  12   0   2 814.823 126.709  24
 -12   0  -3 7298.64 294.165  43
[truncated: 289,814 more chars]
